# Supplementary material for: A Stellar magnesium to silicon ratio in the atmosphere of an exoplanet
Source: Nat Commun. 2026 Feb 18;17:2902. doi: 10.1038/s41467-026-69610-x (PMC13031952; doi:10.1038/s41467-026-69610-x)
Supplement: Supplementary file 3 — Source Data [file 41467_2026_69610_MOESM3_ESM.zip]

Archive with 33 entries (32 files):
- Source_Data/
- Source_Data/Supplementary_Figure8_Nightside.txt
- __MACOSX/Source_Data/._Supplementary_Figure8_Nightside.txt
- Source_Data/Supplementary_Figure9_panela.txt
- __MACOSX/Source_Data/._Supplementary_Figure9_panela.txt
- Source_Data/Figure1_panel_b_data.txt
- __MACOSX/Source_Data/._Figure1_panel_b_data.txt
- Source_Data/Figure1_panel_c_data.txt
- __MACOSX/Source_Data/._Figure1_panel_c_data.txt
- Source_Data/Supplementary_Figure7.txt
- __MACOSX/Source_Data/._Supplementary_Figure7.txt
- Source_Data/Supplementary_Figure9_panelb.txt
- __MACOSX/Source_Data/._Supplementary_Figure9_panelb.txt
- Source_Data/.DS_Store
- __MACOSX/Source_Data/._.DS_Store
- Source_Data/Supplementary_Figure6_median_profile.txt
- __MACOSX/Source_Data/._Supplementary_Figure6_median_profile.txt
- Source_Data/Figure4_panela.txt
- __MACOSX/Source_Data/._Figure4_panela.txt
- Source_Data/Figure4_panelb.txt
- __MACOSX/Source_Data/._Figure4_panelb.txt
- Source_Data/Supplementary_Figure8_Dayside.txt
- __MACOSX/Source_Data/._Supplementary_Figure8_Dayside.txt
- Source_Data/Supplementary_Figure1_data_post.txt
- __MACOSX/Source_Data/._Supplementary_Figure1_data_post.txt
- Source_Data/Supplementary_Figure6_solar_comp.txt
- __MACOSX/Source_Data/._Supplementary_Figure6_solar_comp.txt
- Source_Data/Supplementary_Figure9_data.txt
- __MACOSX/Source_Data/._Supplementary_Figure9_data.txt
- Source_Data/Supplementary_Figure8_condensation_curves.txt
- __MACOSX/Source_Data/._Supplementary_Figure8_condensation_curves.txt
- Source_Data/Supplementary_Figure1_data_pre.txt
- __MACOSX/Source_Data/._Supplementary_Figure1_data_pre.txt
