# Supplementary material for: A Stellar magnesium to silicon ratio in the atmosphere of an exoplanet
Source: Nat Commun. 2026 Feb 18;17:2902. doi: 10.1038/s41467-026-69610-x (PMC13031952; doi:10.1038/s41467-026-69610-x)
Supplement: Supplementary file 3 — Source Data [file 41467_2026_69610_MOESM3_ESM.zip › Source_Data/Supplementary_Figure8_Nightside.txt]

Pressure [bar]	Temperature [K]
1.86192e-06	3811.861944896357
3.74988e-06	3526.671821972153
5.55949e-06	3811.283694013497
9.02819e-06	4117.756661932046
1.25988e-05	4347.627450395477
2.38437e-05	4391.108704
3.23255e-05	4281.401661782894
5.10466e-05	4029.203964231053
6.92118e-05	3897.587638281124
8.83626e-05	3623.593094950168
0.000135323	3437.1393102751977
0.000148393	3196.0890047430303
0.000162742	2933.129415760089
0.000173153	2648.276605850888
0.00018985	2440.090225494894
0.00021458	2231.887782614381
0.000208416	1947.0831602787523
0.000257998	1782.651096726229
0.000503646	1683.7059456581842
0.001044637	1617.5925947172618
0.002100886	1661.041723554772
0.003741923	1682.6458190395977
0.007080376	1769.945639827717
0.0133985918655271	1835.3361771650557
0.026937156	1955.467798080297
0.057537998	2119.3858608480546
0.096416392	2195.7952900088803
0.1430468680171064	2316.0875361693625
0.2396693654369492	2425.3608905063584
0.366605071	2512.773148966145
0.6143783456934637	2567.2732946761894
0.99879606	2621.7895029107594
1.725237176577428	2709.1375112724504
3.072118464	2785.5148153842256
4.160593142	2916.809890843671
7.403810149	3146.552179110915
9.432677343980602	3354.561871697143
11.657842218966804	3562.587626807894
15.777045800020325	3858.202328148196
19.495136170423454	4110.04665
24.08372173344217	4416.664180799775
32.59815866397386	4679.414956963906
41.50734479654848	5018.880350254819
51.269646718406925	5358.361806070256
65.28181318075474	5697.827199
91.07438193737016	5993.425838176949
134.9992401296124	6321.856277119851
188.3010497153369	6661.273482837191
287.7978881091029	6934.914650628618
377.97564704504816	7142.908280690322
511.65190021044606	7383.749773403671
782.0792378439421	7635.481657744316
