# Supplementary material for: A Stellar magnesium to silicon ratio in the atmosphere of an exoplanet
Source: Nat Commun. 2026 Feb 18;17:2902. doi: 10.1038/s41467-026-69610-x (PMC13031952; doi:10.1038/s41467-026-69610-x)
Supplement: Supplementary file 3 — Source Data [file 41467_2026_69610_MOESM3_ESM.zip › Source_Data/Supplementary_Figure9_panela.txt]

# log10(R/H), within_soot_line_O_R, bt_soot_h2o_O_R, just_within_h2o_O_R, just_beyond_h2o_O_R, bt_h2o_co_O_R, just_within_co_O_R, just_beyond_co_O_R, beyond_co_O_R
-1.000000000000000000e+00 8.891721369514752338e-01 8.891721369514752338e-01 2.032290805779894072e+00 1.127947412003975858e+00 5.352088086282588142e-01 1.766169150715547920e+00 8.124718209379843126e-01 0.000000000000000000e+00
0.000000000000000000e+00 0.000000000000000000e+00 0.000000000000000000e+00 1.041262278142290665e+00 1.041262278142290665e+00 0.000000000000000000e+00 8.124718209379843126e-01 8.124718209379843126e-01 0.000000000000000000e+00
1.000000000000000000e+00 -4.881607723966936430e-01 -4.881607723966936430e-01 1.219885017921471526e-01 1.031555201135084587e+00 -1.209412575326827555e-01 1.161004120971066700e-01 8.124718209379843126e-01 0.000000000000000000e+00
2.000000000000000000e+00 -5.890612681375547721e-01 -5.890612681375547721e-01 -4.469286100574845211e-01 1.030593840516947690e+00 -1.351943290148939492e-01 -1.038496197598363230e-01 8.124718209379843126e-01 0.000000000000000000e+00
