# Supplementary material for: A Stellar magnesium to silicon ratio in the atmosphere of an exoplanet
Source: Nat Commun. 2026 Feb 18;17:2902. doi: 10.1038/s41467-026-69610-x (PMC13031952; doi:10.1038/s41467-026-69610-x)
Supplement: Supplementary file 3 — Source Data [file 41467_2026_69610_MOESM3_ESM.zip › Source_Data/Figure1_panel_b_data.txt]

# T [K], P [bar], Si I VMR, Mg I VMR, Fe I VMR, OH VMR, CO VMR, H2O VMR
4.939663914775531339e+03 9.999999999999999547e-07 3.375030471715680850e-08 3.234985399191615821e-09 6.125474227390918045e-09 3.381450658936296253e-11 1.558008397465132089e-09 9.999999999999999293e-41
4.914067734931882114e+03 1.584893192461114080e-06 4.408335805645526876e-08 4.201825891252742134e-09 7.978624572883041853e-09 5.690989326148226394e-11 3.198660470118594146e-09 9.999999999999999293e-41
4.888471375518465720e+03 2.511886431509582273e-06 5.772258364933620799e-08 5.472057755284024303e-09 1.041947297002171308e-08 9.563630832358791817e-11 6.418887445493129556e-09 9.999999999999999293e-41
4.864310175715541845e+03 3.981071705534977589e-06 7.586092161766529064e-08 7.154170525612516573e-09 1.365953465190806673e-08 1.605355765938132138e-10 1.261604220999000302e-08 9.999999999999999293e-41
4.840659935984225740e+03 6.309573444801943191e-06 1.002840051606037381e-07 9.409123625968600569e-09 1.801431393925064735e-08 2.695608764340878024e-10 2.444598308267752332e-08 9.999999999999999293e-41
4.816519172233673999e+03 1.000000000000002115e-05 1.337321328434657723e-07 1.248401151985768144e-08 2.396867939246740694e-08 4.533850886438942224e-10 4.694979735738421581e-08 9.999999999999999293e-41
4.791782942848944003e+03 1.584893192461117511e-05 1.804020426170878773e-07 1.675870384035969678e-08 3.226797312407311098e-08 7.635046384862827337e-10 8.949453345734018835e-08 9.999999999999999293e-41
4.766755917728323766e+03 2.511886431509587270e-05 2.471977856708375495e-07 2.286092873458871031e-08 4.414391049532223509e-08 1.287604392527403722e-09 1.696173527487555880e-07 9.999999999999999293e-41
4.741383401948532082e+03 3.981071705534985721e-05 3.461621751953006241e-07 3.188818876659911658e-08 6.175435326085718484e-08 2.176882194359346951e-09 3.211151612248483655e-07 9.999999999999999293e-41
4.714757313299734960e+03 6.309573444801955049e-05 5.006451588399119791e-07 4.597467143584109824e-08 8.930776225166475644e-08 3.704611091601098845e-09 6.142015486783275799e-07 1.736740581968405755e-14
4.684559051275619822e+03 1.000000000000004114e-04 7.607959413474052459e-07 6.974023801662479926e-08 1.359414475125725579e-07 6.393020633518556695e-09 1.209581828651028646e-06 5.232938094681753529e-14
4.647323002763612749e+03 1.584893192461120696e-04 1.250749414561986288e-06 1.148275007785016691e-07 2.247518875349519033e-07 1.134262383951324351e-08 2.536578663739079221e-06 1.675134445572559338e-13
4.596139491861793431e+03 2.511886431509592556e-04 2.344756011315374264e-06 2.179241873561533758e-07 4.286663198328466551e-07 2.129969214749676199e-08 6.067960900408642797e-06 6.078956112161159838e-13
4.516330958313028532e+03 3.981071705534993581e-04 5.177018530199024611e-06 5.081179571123257542e-07 1.002186802158073814e-06 4.352131170175168879e-08 1.761880985144640164e-05 2.687622724676418264e-12
4.397379712572541393e+03 6.309573444801968873e-04 1.143867758089839347e-05 1.338597670204499377e-06 2.601064813657153692e-06 9.162237209149764801e-08 5.329536483389253843e-05 1.341919006408329430e-11
4.267473888111102497e+03 1.000000000000006092e-03 2.030353118567999087e-05 3.432750276167972165e-06 6.269701678577257008e-06 1.822431443679178851e-07 1.270173114016103291e-04 6.638792101336775395e-11
4.134277260970295174e+03 1.584893192461123840e-03 2.859794424362472058e-05 8.758123242938639009e-06 1.356050190606364007e-05 3.747530039593647941e-07 2.219813103633705843e-04 3.968166064024239350e-10
3.944504454513344626e+03 2.511886431509597652e-03 3.291680474778026986e-05 1.908993928370793431e-05 2.244846702906824970e-05 1.016805882213883973e-06 2.757285005489126892e-04 3.922390429926654091e-09
3.724489239684765380e+03 3.981071705535002038e-03 3.300218007782179495e-05 2.858274560112528939e-05 2.737407077814353129e-05 3.242819851710770981e-06 2.864820674294929915e-04 4.634792170874226248e-08
3.555458013237597243e+03 6.309573444801981450e-03 2.870354095160168194e-05 3.358066378511155299e-05 2.940600426255960393e-05 8.799730084384868131e-06 2.910012843484560100e-04 3.844712568152949447e-07
3.442797668532271473e+03 1.000000000000008174e-02 1.921725704391427628e-05 3.667777721274382419e-05 3.091124372547075029e-05 2.103013092919116465e-05 2.995506516643956668e-04 2.572073891338405076e-06
3.325420074054544784e+03 1.584893192461126962e-02 7.403462387903236513e-06 4.062562186792034291e-05 3.364263900866321794e-05 4.977120557797962223e-05 3.231920874528071267e-04 2.009750125463237273e-05
3.152183249487922694e+03 2.511886431509602682e-02 2.310133674104660331e-06 4.731074098995752963e-05 3.898125822771313651e-05 7.522209889879039458e-05 3.736850149636115784e-04 1.071934832435990554e-04
2.978792672331368976e+03 3.981071705535010191e-02 1.228418551383511977e-06 5.387777426070463531e-05 4.435143825518189674e-05 5.673730574391758560e-05 4.251011596184192795e-04 2.147767805115130514e-04
2.875559273449254306e+03 6.309573444801994113e-02 9.288809242070918862e-07 5.783052436285985508e-05 4.759319488490751105e-05 3.785240442228093166e-05 4.562414170035922721e-04 2.706184684328195281e-04
2.825528831227029514e+03 1.000000000000010186e-01 8.153776584702682594e-07 6.013449256745737303e-05 4.948069524958029935e-05 2.691746441529163723e-05 4.744449092723993172e-04 2.991604333544191103e-04
2.798476659863300938e+03 1.584893192461130362e-01 7.661513279467108425e-07 6.163195860964670598e-05 5.070360691506429910e-05 2.013472036040194494e-05 4.863167068919497984e-04 3.163237004704503880e-04
2.785073756748777669e+03 2.511886431509607887e-01 7.494086783587943757e-07 6.267021590634588336e-05 5.154662095658297784e-05 1.561557461190739459e-05 4.945916596116779491e-04 3.277158126276373431e-04
2.779877872784118154e+03 3.981071705535018102e-01 7.486338398763154622e-07 6.343498353051568652e-05 5.216173944618634047e-05 1.236327457454726730e-05 5.007366078222241909e-04 3.359496856525503528e-04
2.778544368967162882e+03 6.309573444802006881e-01 7.533143912409906744e-07 6.402455481396927134e-05 5.262900127284290871e-05 9.869291383881068717e-06 5.055308697451512453e-04 3.422986999690072300e-04
2.778505022287788506e+03 1.000000000000012212e+00 7.583693476306872802e-07 6.448741876878426500e-05 5.298731241036595460e-05 7.892362283894249636e-06 5.093623218032591361e-04 3.473671322047321435e-04
2.778849418170595982e+03 1.584893192461133582e+00 7.628269194942562742e-07 6.484787149174031575e-05 5.325548324078289693e-05 6.315537531106195712e-06 5.124287638202639763e-04 3.514564629683365640e-04
2.779554867252165423e+03 2.511886431509612994e+00 7.676812629377658208e-07 6.512204508235565890e-05 5.344526699530726581e-05 5.061594368951665934e-06 5.148640677367232084e-04 3.547707878729283227e-04
2.780974242507290910e+03 3.981071705535026428e+00 7.753127281919967678e-07 6.532115358893262182e-05 5.356400945476058026e-05 4.074339790751334132e-06 5.167613149997922223e-04 3.574693920021640350e-04
2.783886202145476091e+03 6.309573444802020425e+00 7.907018451803012617e-07 6.545181020392784046e-05 5.361473007966923788e-05 3.313855988886356195e-06 5.181714035631609667e-04 3.596929220246490111e-04
2.790016979811641704e+03 1.000000000000014388e+01 8.249964081780703953e-07 6.551532249009433346e-05 5.359548827394683938e-05 2.758818970670224295e-06 5.190895621521550429e-04 3.615922254677786060e-04
2.803196250007870731e+03 1.584893192461136735e+01 9.061590740276901276e-07 6.550244700054425604e-05 5.349483884523144247e-05 2.419631931503447993e-06 5.194107869000536785e-04 3.633518109074979812e-04
2.832291760069945667e+03 2.511886431509618234e+01 1.103793733719877369e-06 6.538515028828901403e-05 5.328461141758585875e-05 2.357308592646190535e-06 5.188986158069757836e-04 3.652477650053640910e-04
2.893799180781269570e+03 3.981071705535034511e+01 1.663218601892810466e-06 6.507013376012585836e-05 5.288329677381473293e-05 2.862196397930078439e-06 5.170855870048203214e-04 3.675222917527272383e-04
3.031960504132025562e+03 6.309573444802033038e+01 3.197928167132918227e-06 6.439226674470365289e-05 5.216136574340712211e-05 4.605462741926586749e-06 5.133950394877478561e-04 3.705435093446671170e-04
3.265275095865911680e+03 1.000000000000016342e+02 6.318473997103232305e-06 6.324470133146205492e-05 5.105798339078513329e-05 8.409816769762409790e-06 5.072164733161436609e-04 3.750412041062548495e-04
3.539442783291709475e+03 1.584893192461136948e+02 1.039461389650264712e-05 6.166633360131683404e-05 4.963290611119841773e-05 1.454755463470874024e-05 4.980043614676290739e-04 3.808566920835249840e-04
3.817531633210525342e+03 2.511886431509623208e+02 1.411248356442247894e-05 5.964397227465639991e-05 4.790394918375572188e-05 2.330269125225361323e-05 4.843786703109744679e-04 3.866339099230222884e-04
