# Supplementary material for: A Stellar magnesium to silicon ratio in the atmosphere of an exoplanet
Source: Nat Commun. 2026 Feb 18;17:2902. doi: 10.1038/s41467-026-69610-x (PMC13031952; doi:10.1038/s41467-026-69610-x)
Supplement: Supplementary file 3 — Source Data [file 41467_2026_69610_MOESM3_ESM.zip › Source_Data/Figure1_panel_c_data.txt]

# Wavelength [micron], Fp/Fstar full model, Fp/Fstar H2O only, Fp/Fstar CO only, Fp/Fstar OH only, Fp/Fstar Fe I only, Fp/Fstar Mg I only, Fp/Fstar Si I only
1.333444284321357198e+00 4.167451059921408948e-04 4.161727323932783206e-04 4.058757139485683280e-04 4.059721567852047144e-04 4.060074623396628694e-04 4.060405139921677113e-04 4.058384727103171784e-04
1.333449618098494271e+00 4.157331236260078671e-04 4.151504982407983177e-04 4.058716145219571150e-04 4.059589437640050884e-04 4.060036250394150775e-04 4.060368596186813856e-04 4.058347987066640030e-04
1.333454951896966278e+00 4.156173050184048634e-04 4.150341331401447400e-04 4.058679137377016813e-04 4.059519091015776986e-04 4.060007116715267793e-04 4.060332071643444154e-04 4.058311271760463301e-04
1.333460285716773663e+00 4.163765272929532101e-04 4.158000885918782148e-04 4.058642568227461504e-04 4.059469971810721100e-04 4.059991111205810393e-04 4.060295567294660473e-04 4.058274581969406104e-04
1.333465619557916204e+00 4.180191937356594022e-04 4.174557900383412323e-04 4.058606066641079133e-04 4.059429256870000996e-04 4.060000201024104613e-04 4.060259083695303816e-04 4.058237918039987041e-04
1.333470953420394123e+00 4.204840741183833545e-04 4.199382070914072450e-04 4.058569599254134206e-04 4.059391574516645713e-04 4.060047264833361192e-04 4.060222621347597772e-04 4.058201280276151892e-04
1.333476287304207641e+00 4.234513895499086964e-04 4.229242189645456918e-04 4.058533167104389806e-04 4.059354805660811329e-04 4.060134263899847253e-04 4.060186180876915575e-04 4.058164669114623256e-04
1.333481621209356538e+00 4.262798721967153530e-04 4.257684755946429664e-04 4.058496802204904046e-04 4.059318403091372691e-04 4.060239290760194993e-04 4.060149762900021352e-04 4.058128084992199082e-04
1.333486955135841034e+00 4.282430758622685334e-04 4.277419703237122584e-04 4.058460656330813978e-04 4.059282780010143058e-04 4.060316640431666478e-04 4.060113367837531878e-04 4.058091528157297735e-04
1.333492289083661353e+00 4.289576258941499775e-04 4.284620381322653626e-04 4.058425289264455107e-04 4.059249636307222533e-04 4.060318939608166706e-04 4.060076995934779878e-04 4.058054998690361053e-04
1.333497623052817493e+00 4.286364487736025151e-04 4.281446444166631376e-04 4.058392377438751119e-04 4.059223172063488282e-04 4.060228536985030804e-04 4.060040647443764836e-04 4.058018496685512422e-04
1.333502957043309234e+00 4.278967624640902211e-04 4.274090201291695580e-04 4.058365943047534895e-04 4.059211617498587380e-04 4.060070505276294479e-04 4.060004322882662209e-04 4.057982022509806861e-04
1.333508291055137240e+00 4.272622980350130944e-04 4.267768777715247579e-04 4.058353442373678925e-04 4.059227121279723348e-04 4.059894570530094178e-04 4.059968023308463403e-04 4.057945577075846070e-04
1.333513625088301291e+00 4.267877341935481664e-04 4.262969101467131488e-04 4.058364665211716509e-04 4.059280943709237888e-04 4.059743404704479770e-04 4.059931750325619041e-04 4.057909161850487825e-04
1.333518959142801164e+00 4.261018559579870710e-04 4.255916107854411704e-04 4.058406017533911793e-04 4.059373009839190895e-04 4.059634176750239235e-04 4.059895505659488887e-04 4.057872778428244951e-04
1.333524293218637746e+00 4.247846952005902821e-04 4.242396165976365305e-04 4.058471115241975703e-04 4.059481504988696567e-04 4.059561770843845511e-04 4.059859290527006396e-04 4.057836427901935234e-04
1.333529627315810151e+00 4.227424472374681280e-04 4.221536474293786988e-04 4.058535083863617273e-04 4.059563886036512254e-04 4.059512161249655159e-04 4.059823105073000378e-04 4.057800110298835574e-04
1.333534961434319266e+00 4.203049322951914928e-04 4.196758184491568592e-04 4.058561973047151127e-04 4.059575632855716453e-04 4.059472730450459184e-04 4.059786948014952905e-04 4.057763824224768770e-04
1.333540295574164647e+00 4.180295790663140967e-04 4.173750728884258665e-04 4.058524998276357722e-04 4.059496807092769898e-04 4.059435900693210680e-04 4.059750816703396417e-04 4.057727566923553580e-04
1.333545629735346516e+00 4.164047540477180303e-04 4.157442662964373845e-04 4.058424750775166141e-04 4.059345253903964921e-04 4.059399030451065924e-04 4.059714707629682464e-04 4.057691334784055176e-04
1.333550963917865317e+00 4.156507118215530287e-04 4.149995147338942768e-04 4.058289034649735201e-04 4.059164761275913273e-04 4.059363961366965496e-04 4.059678617096834511e-04 4.057655124010531083e-04
1.333556298121720607e+00 4.156840242536866104e-04 4.150471734268133686e-04 4.058154544076964377e-04 4.058998691371555135e-04 4.059338862205704845e-04 4.059642541892222200e-04 4.057618931295040358e-04
1.333561632346912829e+00 4.162080073984301184e-04 4.155756915097963151e-04 4.058046764470271423e-04 4.058870319448756305e-04 4.059346098038342119e-04 4.059606479954308285e-04 4.057582754484295685e-04
1.333566966593441983e+00 4.168754602765770883e-04 4.162108379732275655e-04 4.057972465829028097e-04 4.058780818132679989e-04 4.059439711522663244e-04 4.059570430787107134e-04 4.057546592994310539e-04
1.333572300861308069e+00 4.174795496659129430e-04 4.166793758367786770e-04 4.057924891102441482e-04 4.058719289983463803e-04 4.059726741161477723e-04 4.059534395372496086e-04 4.057510447722673672e-04
1.333577635150511309e+00 4.181274554434343937e-04 4.169238146577412016e-04 4.057893087486684914e-04 4.058673404682053548e-04 4.060363308590049882e-04 4.059498375695874293e-04 4.057474320574187355e-04
1.333582969461051704e+00 4.193467335612172694e-04 4.171259075951754079e-04 4.057869148708072521e-04 4.058634540001425611e-04 4.061478969703019473e-04 4.059462374097771867e-04 4.057438213812374615e-04
1.333588303792929031e+00 4.220354547392148915e-04 4.176242688837818965e-04 4.057851894063424221e-04 4.058598126258918751e-04 4.063022370733262892e-04 4.059426392613428190e-04 4.057402129398595672e-04
1.333593638146143956e+00 4.271012038708911322e-04 4.187303361419718664e-04 4.057846247708186472e-04 4.058562218088718459e-04 4.064634096041739035e-04 4.059390432566966907e-04 4.057366068585660773e-04
1.333598972520696480e+00 4.347285792842168432e-04 4.204945778167288608e-04 4.057857229588466294e-04 4.058526236493013666e-04 4.065724479354495928e-04 4.059354494532521314e-04 4.057330031878705130e-04
1.333604306916586157e+00 4.436353899788834454e-04 4.225649030015437126e-04 4.057880943459541432e-04 4.058490402162000634e-04 4.065800219347504843e-04 4.059318578465152317e-04 4.057294019166039116e-04
1.333609641333813656e+00 4.510933676045146036e-04 4.242888584626334321e-04 4.057900188089483794e-04 4.058456152092974065e-04 4.064807265396608153e-04 4.059282683909694496e-04 4.057258029928089739e-04
1.333614975772378530e+00 4.541706407641253498e-04 4.250380291495707563e-04 4.057891439769129526e-04 4.058429164375820797e-04 4.063173264731727210e-04 4.059246810338695420e-04 4.057222063575701538e-04
1.333620310232281447e+00 4.515180492175550897e-04 4.245268840080578302e-04 4.057840058005598646e-04 4.058429971782888434e-04 4.061507252357752758e-04 4.059210957457312814e-04 4.057186119755302632e-04
1.333625644713522185e+00 4.442449446108355667e-04 4.229107828792024663e-04 4.057751027931942416e-04 4.058521975491498389e-04 4.060239725460213487e-04 4.059175125310654367e-04 4.057150198456136651e-04
1.333630979216100743e+00 4.351349677294768462e-04 4.206616373066148873e-04 4.057645562352073351e-04 4.058866198861008339e-04 4.059482979190247873e-04 4.059139314283713765e-04 4.057114300009938019e-04
1.333636313740017121e+00 4.269747803135014717e-04 4.183687366580311415e-04 4.057547396610024009e-04 4.059788947610206821e-04 4.059125243887068543e-04 4.059103525008517992e-04 4.057078424997762663e-04
1.333641648285271986e+00 4.213702477984778219e-04 4.165726712956917591e-04 4.057471279662178392e-04 4.061790007716932580e-04 4.058990893074340993e-04 4.059067758090248641e-04 4.057042573975551511e-04
1.333646982851864671e+00 4.186271906153560480e-04 4.156507779846723913e-04 4.057421452125716823e-04 4.065365255525799017e-04 4.058939333672721955e-04 4.059032013817549063e-04 4.057006747183962208e-04
1.333652317439795842e+00 4.182627176723004137e-04 4.157548993580673525e-04 4.057397599672988480e-04 4.070585757868918166e-04 4.058891123007154827e-04 4.058996292066651074e-04 4.056970944452373317e-04
1.333657652049065501e+00 4.195078425979742020e-04 4.168088760896809558e-04 4.057400777811194644e-04 4.076638924255186324e-04 4.058819080516050176e-04 4.058960592353304990e-04 4.056935165250827357e-04
1.333662986679673201e+00 4.215608008620210911e-04 4.185488416472560444e-04 4.057433502084077052e-04 4.081800307747828534e-04 4.058729067365272718e-04 4.058924914002567854e-04 4.056899408859930708e-04
1.333668321331619611e+00 4.236904074421953296e-04 4.205792113867005966e-04 4.057492920992863896e-04 4.084151837496478475e-04 4.058638822810474965e-04 4.058889256462780795e-04 4.056863674685288502e-04
1.333673656004904728e+00 4.253252366800773900e-04 4.224504240742025076e-04 4.057562448348258710e-04 4.082704959373688281e-04 4.058561746599696047e-04 4.058853619564843510e-04 4.056827962517246941e-04
1.333678990699528555e+00 4.261462691978454070e-04 4.237742544678069863e-04 4.057612578875293991e-04 4.078051624699711953e-04 4.058501132929597834e-04 4.058818003542624914e-04 4.056792272551350016e-04
1.333684325415491090e+00 4.261142771090865519e-04 4.243364158831053356e-04 4.057617654398852289e-04 4.071969955541690197e-04 4.058453213960799442e-04 4.058782408895133392e-04 4.056756605250231131e-04
1.333689660152792333e+00 4.253907806871954906e-04 4.241310600094620894e-04 4.057579669127458046e-04 4.066335937885105431e-04 4.058412555456881185e-04 4.058746836108163077e-04 4.056720961064640835e-04
1.333694994911432730e+00 4.242176286739979046e-04 4.233136895236815642e-04 4.057537113401057591e-04 4.062232201753754801e-04 4.058375212936664745e-04 4.058711285151389916e-04 4.056685339929420745e-04
1.333700329691412279e+00 4.228692016082360528e-04 4.221578204395875144e-04 4.057543921446385166e-04 4.059787383100176505e-04 4.058339262268701873e-04 4.058675754919694768e-04 4.056649740703560832e-04
1.333705664492730758e+00 4.216875551509339203e-04 4.210527895510442751e-04 4.057628247043378565e-04 4.058569649523556078e-04 4.058304317676998630e-04 4.058640242969965188e-04 4.056614160906336052e-04
1.333710999315388390e+00 4.210637796457374050e-04 4.204463450468266068e-04 4.057761577697141758e-04 4.058050962833526778e-04 4.058271316772440757e-04 4.058604745980767879e-04 4.056578597177865671e-04
1.333716334159385175e+00 4.212536895707392820e-04 4.206381533698535808e-04 4.057866502314115683e-04 4.057851199909217992e-04 4.058242838308499323e-04 4.058569261409672598e-04 4.056543046939897409e-04
1.333721669024721557e+00 4.221321160992658108e-04 4.215261153796185409e-04 4.057863716312003080e-04 4.057767829629599821e-04 4.058223234186876830e-04 4.058533789888892269e-04 4.056507510796515106e-04
1.333727003911397535e+00 4.231467735873702726e-04 4.225610663522208184e-04 4.057724530300637570e-04 4.057716093976798622e-04 4.058217111491443495e-04 4.058498336235294825e-04 4.056471993546307588e-04
1.333732338819412888e+00 4.236060655516684596e-04 4.230422401308407145e-04 4.057487140950372714e-04 4.057668916988084917e-04 4.058225255120982114e-04 4.058462907303228085e-04 4.056436502030670251e-04
1.333737673748767838e+00 4.231189929343940996e-04 4.225684157550043275e-04 4.057226506614256337e-04 4.057621613988387338e-04 4.058239984875604625e-04 4.058427508055674655e-04 4.056401041196619744e-04
1.333743008699462607e+00 4.218307921201503883e-04 4.212817618471736926e-04 4.057007650779663075e-04 4.057575713420027595e-04 4.058245084465082536e-04 4.058392139323274890e-04 4.056365611851002516e-04
1.333748343671496972e+00 4.202712480520145316e-04 4.197166004352010076e-04 4.056858703570027534e-04 4.057532776005982325e-04 4.058223616778015505e-04 4.058356798778792619e-04 4.056330211636920797e-04
1.333753678664871600e+00 4.189899043893201974e-04 4.184293739393758847e-04 4.056773270798204887e-04 4.057492931355795112e-04 4.058169145041845430e-04 4.058321483387960669e-04 4.056294837489691748e-04
1.333759013679585825e+00 4.183204963944659165e-04 4.177584056636731791e-04 4.056727419374112900e-04 4.057455356596664699e-04 4.058090480729871366e-04 4.058286191068730857e-04 4.056259487299611896e-04
1.333764348715640313e+00 4.184252924534405263e-04 4.178675878923547951e-04 4.056695417639302617e-04 4.057419081161485128e-04 4.058005336318912769e-04 4.058250921016870200e-04 4.056224160238290069e-04
1.333769683773034842e+00 4.194422588046612006e-04 4.188942125401695507e-04 4.056659056284441303e-04 4.057383418108934429e-04 4.057929037705622745e-04 4.058215673264914522e-04 4.056188856316692969e-04
1.333775018851769856e+00 4.214591167521767787e-04 4.209190705924109989e-04 4.056611279901761605e-04 4.057348007392011166e-04 4.057867906071074989e-04 4.058180448038190306e-04 4.056153575739729388e-04
1.333780353951844688e+00 4.242777817089744916e-04 4.237176535013995830e-04 4.056554785735750745e-04 4.057312699397327797e-04 4.057820351269313510e-04 4.058145245328664700e-04 4.056118318479041474e-04
1.333785689073260228e+00 4.272500791323975786e-04 4.265733838674292950e-04 4.056496820941358984e-04 4.057277442796386122e-04 4.057781581380486393e-04 4.058110064832680321e-04 4.056083084210480969e-04
1.333791024216016252e+00 4.294916409594267542e-04 4.284715055648117329e-04 4.056443646384696273e-04 4.057242222037299104e-04 4.057747181689180197e-04 4.058074906045834335e-04 4.056047872409168252e-04
1.333796359380112984e+00 4.304224425360490044e-04 4.286558859302589579e-04 4.056398222735068358e-04 4.057207032019626274e-04 4.057714226843622037e-04 4.058039768397312189e-04 4.056012682484204466e-04
1.333801694565550200e+00 4.301773329545147736e-04 4.271361832636766929e-04 4.056361856027471645e-04 4.057171870384516130e-04 4.057680997099776150e-04 4.058004651476739564e-04 4.055977514006075873e-04
1.333807029772328345e+00 4.294530869830455455e-04 4.247029901582974765e-04 4.056337842738923813e-04 4.057136735870156292e-04 4.057646510527699907e-04 4.057969555218519518e-04 4.055942366891403532e-04
1.333812365000446976e+00 4.288802181725041244e-04 4.224112993176822170e-04 4.056334175532397301e-04 4.057101628107840502e-04 4.057610358199833524e-04 4.057934479890632678e-04 4.055907241391676268e-04
1.333817700249906757e+00 4.285081630961941812e-04 4.209427626999794492e-04 4.056362091120708298e-04 4.057066548073162606e-04 4.057572747590363488e-04 4.057899425971246352e-04 4.055872137969561094e-04
1.333823035520707467e+00 4.278940800858850330e-04 4.203306997403137698e-04 4.056428070897378189e-04 4.057031501079097599e-04 4.057534422612920581e-04 4.057864393918496132e-04 4.055837057068132408e-04
1.333828370812849329e+00 4.266713354426091226e-04 4.201978047454399661e-04 4.056521715844882067e-04 4.056996509903531287e-04 4.057496294189578794e-04 4.057829383713303854e-04 4.055801998652665383e-04
1.333833706126332341e+00 4.250319738243090372e-04 4.202493580283348787e-04 4.056609664604549212e-04 4.056961659845352390e-04 4.057458992087512950e-04 4.057794394303248565e-04 4.055766961653304008e-04
1.333839041461156505e+00 4.237247398831951273e-04 4.206129526884960215e-04 4.056646762635850861e-04 4.056927219138166266e-04 4.057422672310628592e-04 4.057759423297797831e-04 4.055731943659684710e-04
1.333844376817322042e+00 4.236330696508991715e-04 4.217710122043375138e-04 4.056602149958630338e-04 4.056893878617347932e-04 4.057387155401259542e-04 4.057724467385382967e-04 4.055696941338932061e-04
1.333849712194828951e+00 4.252350005908852953e-04 4.241247246979592558e-04 4.056480415641840502e-04 4.056863057427947342e-04 4.057352201335542928e-04 4.057689523986620869e-04 4.055661952092383675e-04
1.333855047593677456e+00 4.282146325325762878e-04 4.274823073903192237e-04 4.056318664323400923e-04 4.056836964450071317e-04 4.057317723764702314e-04 4.057654593679840696e-04 4.055626976486239200e-04
1.333860383013867557e+00 4.314391072639810502e-04 4.308707334676847270e-04 4.056162306595707356e-04 4.056817852402635669e-04 4.057283872043936589e-04 4.057619681238014290e-04 4.055592019290727985e-04
1.333865718455399474e+00 4.334239969392255092e-04 4.329162172298487874e-04 4.056040910976091126e-04 4.056806171202883074e-04 4.057250948928819729e-04 4.057584793478560999e-04 4.055557087325388456e-04
1.333871053918272986e+00 4.331131225172361551e-04 4.326184857365724485e-04 4.055960580767021227e-04 4.056798480080639870e-04 4.057219129249121535e-04 4.057549935308031792e-04 4.055522185495312785e-04
1.333876389402488316e+00 4.304697360303736948e-04 4.299655352371969377e-04 4.055911192233416620e-04 4.056787197073353146e-04 4.057188090093503496e-04 4.057515107463782267e-04 4.055487314527848842e-04
1.333881724908045685e+00 4.264416061501472791e-04 4.259180883113080924e-04 4.055877335657669461e-04 4.056763685137833959e-04 4.057156938534898149e-04 4.057480307515536934e-04 4.055452471976074297e-04
1.333887060434945093e+00 4.223596495995024167e-04 4.218163418224717912e-04 4.055845787226816049e-04 4.056723279493934867e-04 4.057124925906498234e-04 4.057445532387384955e-04 4.055417654746039358e-04
1.333892395983186541e+00 4.192534425694547902e-04 4.186964228705877529e-04 4.055808938864893538e-04 4.056668357011125885e-04 4.057093271522165868e-04 4.057410780070762118e-04 4.055382860813422016e-04
1.333897731552770027e+00 4.175086331449443791e-04 4.169463246648577853e-04 4.055765382792224046e-04 4.056606747722658023e-04 4.057068433559865355e-04 4.057376049905410441e-04 4.055348089505278041e-04
1.333903067143695997e+00 4.169234047832543659e-04 4.163612945753376133e-04 4.055718114483939079e-04 4.056546908892466130e-04 4.057067260703451045e-04 4.057341341961379685e-04 4.055313340880971839e-04
1.333908402755964229e+00 4.169742292486493295e-04 4.164101343065451395e-04 4.055671316927950847e-04 4.056493841602663202e-04 4.057122390611180365e-04 4.057306656092802373e-04 4.055278614784153324e-04
1.333913738389575165e+00 4.171094430812352562e-04 4.165314416614034542e-04 4.055627695929296846e-04 4.056448252644851479e-04 4.057279908993617363e-04 4.057271991117592392e-04 4.055243910020749987e-04
1.333919074044528363e+00 4.169741126936161264e-04 4.163633511236759224e-04 4.055587735219754039e-04 4.056408268663463067e-04 4.057576379698572518e-04 4.057237344470942652e-04 4.055209224011550569e-04
1.333924409720824267e+00 4.165055240589741244e-04 4.158447972907439627e-04 4.055550516823977708e-04 4.056371547958129739e-04 4.057994261711909295e-04 4.057202712664067287e-04 4.055174553251634649e-04
1.333929745418462876e+00 4.158791369345084580e-04 4.151643809800214407e-04 4.055514848746090851e-04 4.056336462101220583e-04 4.058427284228213099e-04 4.057168092956323297e-04 4.055139894985768578e-04
1.333935081137444412e+00 4.153654646017104074e-04 4.146130159098729024e-04 4.055479880282877913e-04 4.056302381812223893e-04 4.058706048850444122e-04 4.057133485786139273e-04 4.055105249644400133e-04
1.333940416877768431e+00 4.151963567234094924e-04 4.144391699370563505e-04 4.055445178102940786e-04 4.056269660484575603e-04 4.058693111694835175e-04 4.057098895861924442e-04 4.055070621936976124e-04
1.333945752639435600e+00 4.154858193682134122e-04 4.147592394245928947e-04 4.055410575036193102e-04 4.056239659572106787e-04 4.058378547993672864e-04 4.057064330102235243e-04 4.055036018787938580e-04
1.333951088422446141e+00 4.161903809334448201e-04 4.155166653887400890e-04 4.055376021402915974e-04 4.056214644027229268e-04 4.057887583429420700e-04 4.057029793710590498e-04 4.055001445403349320e-04
1.333956424226799387e+00 4.171082367955560553e-04 4.164898162779538974e-04 4.055341504393791992e-04 4.056197166688828965e-04 4.057392837159474498e-04 4.056995287823899786e-04 4.054966902914380325e-04
1.333961760052496226e+00 4.179493894533668329e-04 4.173730669817699197e-04 4.055307018993254743e-04 4.056189486246915537e-04 4.057013533149449657e-04 4.056960810341114819e-04 4.054932389207658097e-04
1.333967095899536215e+00 4.184681322292849409e-04 4.179143319992084226e-04 4.055272561970259780e-04 4.056196632143256554e-04 4.056778748418672555e-04 4.056926358297409949e-04 4.054897901304419568e-04
1.333972431767919353e+00 4.185722736462082084e-04 4.180214797755768801e-04 4.055238131842620877e-04 4.056241948441942097e-04 4.056655590861184247e-04 4.056891929544161014e-04 4.054863437044046049e-04
1.333977767657646085e+00 4.183318723977676634e-04 4.177630877421246872e-04 4.055203729079223489e-04 4.056407826944077389e-04 4.056594326902419260e-04 4.056857523134158581e-04 4.054828995470140577e-04
1.333983103568716411e+00 4.179119288921230276e-04 4.172914129093167912e-04 4.055169357786241567e-04 4.056906078371462303e-04 4.056555613016030073e-04 4.056823138875148126e-04 4.054794576383184473e-04
1.333988439501130552e+00 4.175137872424299892e-04 4.167766035000443131e-04 4.055135038040864805e-04 4.058144563219763003e-04 4.056517447078489724e-04 4.056788776506354633e-04 4.054760179515263250e-04
1.333993775454888286e+00 4.173512604393914572e-04 4.163862481857570283e-04 4.055100858577569242e-04 4.060689409651576688e-04 4.056472512993888240e-04 4.056754434891728296e-04 4.054725803721406828e-04
1.333999111429989837e+00 4.176083562567886945e-04 4.162670806275756380e-04 4.055067145692119917e-04 4.064992991007911711e-04 4.056422676452937351e-04 4.056720111605828082e-04 4.054691446564441483e-04
1.334004447426435203e+00 4.183527980525040537e-04 4.165016587207239656e-04 4.055034877662388407e-04 4.070894718575966340e-04 4.056372981346991987e-04 4.056685803287821872e-04 4.054657104669877939e-04
1.334009783444224606e+00 4.194817864590612093e-04 4.170888685860467578e-04 4.055006403985021756e-04 4.077216340533335948e-04 4.056327135052743491e-04 4.056651507175912256e-04 4.054622775264091227e-04
1.334015119483358047e+00 4.208077029578891483e-04 4.180126774257045567e-04 4.054986083751871547e-04 4.081960565166000950e-04 4.056285983867293811e-04 4.056617223370040447e-04 4.054588458442394644e-04
1.334020455543835748e+00 4.222801090171183873e-04 4.193818394644968596e-04 4.054979643086528370e-04 4.083274773624127776e-04 4.056248429113128964e-04 4.056582955794363994e-04 4.054554158133801336e-04
1.334025791625657709e+00 4.241707272682060251e-04 4.215176365250941854e-04 4.054990827939802507e-04 4.080590462086557211e-04 4.056212943693997849e-04 4.056548710198118078e-04 4.054519880097176912e-04
1.334031127728823929e+00 4.269832343013373662e-04 4.248311695811540496e-04 4.055015897230385830e-04 4.075001653408839267e-04 4.056178430169799973e-04 4.056514490612534969e-04 4.054485628369418598e-04
1.334036463853334631e+00 4.310114749955177692e-04 4.294418924431068520e-04 4.055040289826424026e-04 4.068545537003206243e-04 4.056144335358110881e-04 4.056480297636878688e-04 4.054451403546258624e-04
1.334041799999189593e+00 4.358176509330026678e-04 4.347551061412692161e-04 4.055042970710547121e-04 4.063017605682198120e-04 4.056110457627475985e-04 4.056446129787297131e-04 4.054417204132890109e-04
1.334047136166389480e+00 4.401480008077975287e-04 4.394395773487112843e-04 4.055008278338074080e-04 4.059239523652765215e-04 4.056076768890730529e-04 4.056411985767032998e-04 4.054383028819323067e-04
1.334052472354933627e+00 4.425803495198082048e-04 4.420734816850083616e-04 4.054936572905104737e-04 4.057112448935209408e-04 4.056043354259076996e-04 4.056377865204026595e-04 4.054348877221417079e-04
1.334057808564822922e+00 4.425363563437447606e-04 4.421202810456864541e-04 4.054844130543539676e-04 4.056106402931748591e-04 4.056010549462962735e-04 4.056343767667605713e-04 4.054314748897872587e-04
1.334063144796056921e+00 4.408234376222955157e-04 4.404366423051602809e-04 4.054752415143252791e-04 4.055696407477797508e-04 4.055979639555809925e-04 4.056309691404753675e-04 4.054280642085268367e-04
1.334068481048635846e+00 4.391984693662917831e-04 4.388182678466399401e-04 4.054676306954760009e-04 4.055541235382679132e-04 4.055955192423487928e-04 4.056275633314910850e-04 4.054246553672671686e-04
1.334073817322559696e+00 4.393039323887247593e-04 4.389300645070347241e-04 4.054619665963050306e-04 4.055472280608777170e-04 4.055950963666999070e-04 4.056241590832448864e-04 4.054212481086876679e-04
1.334079153617828695e+00 4.418039764557723029e-04 4.414421224150840437e-04 4.054578227696214944e-04 4.055423931596627589e-04 4.056000365513049441e-04 4.056207564581487072e-04 4.054178424951528905e-04
1.334084489934442841e+00 4.462171389112203090e-04 4.458659735018201051e-04 4.054544735868820292e-04 4.055377512083111358e-04 4.056165778618822876e-04 4.056173559129599548e-04 4.054144389841614045e-04
1.334089826272402357e+00 4.513314162141676428e-04 4.509762597669410983e-04 4.054512665969874649e-04 4.055331225466782307e-04 4.056528378589733348e-04 4.056139580424224472e-04 4.054110381714168179e-04
1.334095162631707243e+00 4.558352207641602370e-04 4.554508729405808620e-04 4.054478068775467341e-04 4.055287080317213034e-04 4.057136957475393165e-04 4.056105631878892154e-04 4.054076403986294603e-04
1.334100499012357499e+00 4.588746176514205805e-04 4.584378524005232282e-04 4.054440060814500438e-04 4.055246280028839507e-04 4.057926220089376089e-04 4.056071712365797062e-04 4.054042455523731905e-04
1.334105835414353347e+00 4.603295335825561673e-04 4.598357958230902794e-04 4.054400191299725297e-04 4.055208538057169707e-04 4.058674256722116943e-04 4.056037817090623753e-04 4.054008531517847751e-04
1.334111171837694565e+00 4.606874063097379595e-04 4.601597725745761145e-04 4.054361296833042011e-04 4.055172832575116171e-04 4.059080674101849819e-04 4.056003940019546443e-04 4.053974625918022609e-04
1.334116508282381597e+00 4.605944659543156471e-04 4.600750358931915787e-04 4.054327341373635887e-04 4.055138189496004407e-04 4.058948436070573796e-04 4.055970076692441998e-04 4.053940734250914210e-04
1.334121844748414665e+00 4.603452320491999757e-04 4.598722358823276180e-04 4.054305784906240282e-04 4.055104004455567989e-04 4.058324597042290696e-04 4.055936226745438075e-04 4.053906856148247265e-04
1.334127181235793325e+00 4.595927641421125283e-04 4.591788305356221287e-04 4.054312382899929231e-04 4.055070007350002688e-04 4.057467073825076192e-04 4.055902394605007425e-04 4.053872996042221823e-04
1.334132517744517799e+00 4.574876487383227382e-04 4.571130286278193931e-04 4.054374580779617127e-04 4.055036113800262868e-04 4.056670691447200779e-04 4.055868587036346633e-04 4.053839160708634171e-04
1.334137854274588531e+00 4.532672171890816970e-04 4.528894736402172636e-04 4.054525160908897981e-04 4.055002307698017498e-04 4.056110972515578842e-04 4.055834809023809015e-04 4.053805355138697915e-04
1.334143190826005299e+00 4.469551808948719635e-04 4.465274220563391532e-04 4.054779023972402189e-04 4.054968585813731883e-04 4.055811173826483250e-04 4.055801061427853193e-04 4.053771580191184659e-04
1.334148527398768547e+00 4.395908435714474070e-04 4.390796781597552283e-04 4.055100922959845337e-04 4.054934944433166277e-04 4.055703808104466068e-04 4.055767341915111294e-04 4.053737833524503941e-04
1.334153863992877609e+00 4.327106503079329331e-04 4.321076380751698374e-04 4.055393482561354176e-04 4.054901382882822964e-04 4.055703492434988748e-04 4.055733647325373593e-04 4.053704111968603647e-04
1.334159200608333373e+00 4.274742349009666865e-04 4.267966696903868155e-04 4.055533924833800092e-04 4.054867914072018574e-04 4.055749000807458470e-04 4.055699975054183727e-04 4.053670412910377651e-04
1.334164537245135618e+00 4.241458454483479530e-04 4.234263349815600361e-04 4.055447159819624984e-04 4.054834608129837393e-04 4.055817842221135362e-04 4.055666322900302288e-04 4.053636734140782455e-04
1.334169873903284342e+00 4.222712534688664431e-04 4.215419613109640945e-04 4.055157928066670595e-04 4.054801826241888839e-04 4.055919193036293825e-04 4.055632688321369507e-04 4.053603073108970074e-04
1.334175210582779547e+00 4.212728361428127446e-04 4.205544783084032593e-04 4.054774573013509285e-04 4.054771317154881333e-04 4.056063133107011467e-04 4.055599068391759605e-04 4.053569426880100635e-04
1.334180547283621676e+00 4.209341389018675253e-04 4.202359918555488962e-04 4.054420062097053830e-04 4.054750479030986730e-04 4.056221901650865994e-04 4.055565461305906793e-04 4.053535793641854855e-04
1.334185884005810507e+00 4.214722767991952650e-04 4.207992703234477295e-04 4.054170265287021253e-04 4.054765787060375095e-04 4.056321787555975181e-04 4.055531868616487788e-04 4.053502174947335541e-04
1.334191220749346263e+00 4.232647882272246118e-04 4.226204842347491570e-04 4.054038763593143619e-04 4.054895961829278208e-04 4.056286090311845877e-04 4.055498295718385805e-04 4.053468576200026886e-04
1.334196557514228942e+00 4.264847461893446663e-04 4.258617449542745717e-04 4.053997777824315312e-04 4.055331859150298124e-04 4.056095266040134597e-04 4.055464749165763440e-04 4.053435003965141130e-04
1.334201894300458768e+00 4.308564653157876062e-04 4.302161554959656339e-04 4.054004384700308876e-04 4.056439482890796585e-04 4.055805309239781243e-04 4.055431232739011406e-04 4.053401462028216780e-04
1.334207231108035741e+00 4.356168798223856802e-04 4.348711503499160880e-04 4.054016749366624981e-04 4.058738995233853657e-04 4.055507288335858415e-04 4.055397745487880710e-04 4.053367949434100994e-04
1.334212567936959859e+00 4.396860064277428371e-04 4.387001035694117115e-04 4.054003575684987236e-04 4.062673959080042750e-04 4.055269883119188689e-04 4.055364282692772615e-04 4.053334461450340195e-04
1.334217904787231346e+00 4.420129973629598349e-04 4.406464215961450890e-04 4.053951201507227219e-04 4.068155200770482002e-04 4.055113331082532756e-04 4.055330838352651408e-04 4.053300992060474266e-04
1.334223241658850201e+00 4.419869738605571984e-04 4.401689336119017138e-04 4.053865560829271399e-04 4.074154337572913169e-04 4.055021635168541043e-04 4.055297407988193818e-04 4.053267536773249918e-04
1.334228578551816646e+00 4.396972196394722610e-04 4.374970865063830192e-04 4.053765555344865119e-04 4.078828160534891966e-04 4.054967567741458263e-04 4.055263991117294712e-04 4.053234095103402110e-04
1.334233915466130460e+00 4.358612692463142155e-04 4.334953892223422861e-04 4.053671172226037045e-04 4.080376868143904996e-04 4.054928871558328724e-04 4.055230591948237118e-04 4.053200671266199385e-04
1.334239252401792086e+00 4.314745586016594447e-04 4.292250407021074672e-04 4.053594245757493881e-04 4.078138149071968777e-04 4.054892673211201348e-04 4.055197216977864030e-04 4.053167271770332898e-04
1.334244589358801525e+00 4.274429045605801850e-04 4.255344420573688819e-04 4.053536558493892354e-04 4.073027962192408329e-04 4.054854083305455079e-04 4.055163870837788466e-04 4.053133901255121093e-04
1.334249926337158554e+00 4.244042321747757947e-04 4.229219105139341451e-04 4.053493490763792912e-04 4.066936021532275257e-04 4.054813275629379449e-04 4.055130553683728963e-04 4.053100559874228486e-04
1.334255263336863617e+00 4.227269067695994071e-04 4.216206385923582925e-04 4.053458593915858785e-04 4.061609714322905935e-04 4.054772421715211795e-04 4.055097261705758972e-04 4.053067243807091961e-04
1.334260600357916715e+00 4.225463659117217018e-04 4.216972443978073419e-04 4.053426371544988083e-04 4.057906420651418876e-04 4.054733327500401399e-04 4.055063989430779847e-04 4.053033947566511740e-04
1.334265937400317847e+00 4.237401973673782241e-04 4.230303047037864200e-04 4.053393330452672574e-04 4.055789167298869602e-04 4.054696497018408195e-04 4.055030732147083677e-04 4.053000666428570710e-04
1.334271274464067014e+00 4.258579659226821969e-04 4.252057657754382920e-04 4.053358156143541525e-04 4.054773476307237481e-04 4.054661454170413069e-04 4.054997487966969854e-04 4.052967398499665325e-04
1.334276611549164882e+00 4.281411829740068152e-04 4.275028767918854751e-04 4.053321301562146919e-04 4.054354466717520998e-04 4.054627459709595795e-04 4.054964258784488074e-04 4.052934145676143247e-04
1.334281948655610561e+00 4.297882994183888040e-04 4.291451657592723276e-04 4.053284057785758263e-04 4.054195137747959436e-04 4.054593957717990632e-04 4.054931048780151693e-04 4.052900912145660558e-04
1.334287285783404942e+00 4.304305623494656427e-04 4.297786700337997284e-04 4.053247550474761316e-04 4.054125579681009360e-04 4.054560655110929718e-04 4.054897861021110111e-04 4.052867700980032520e-04
1.334292622932547800e+00 4.304999935522295699e-04 4.298464505400159978e-04 4.053212223979001626e-04 4.054078320266020106e-04 4.054527432474433479e-04 4.054864695418749858e-04 4.052834512088493522e-04
1.334297960103039360e+00 4.311119123377792984e-04 4.304736085264550391e-04 4.053177932412627507e-04 4.054033467331503646e-04 4.054494250906160282e-04 4.054831550391599978e-04 4.052801343884179786e-04
1.334303297294879620e+00 4.333907355200051679e-04 4.327905424449787547e-04 4.053144303015930659e-04 4.053988620559363567e-04 4.054461101635393767e-04 4.054798426290255131e-04 4.052768196716425046e-04
1.334308634508068359e+00 4.376066617050706174e-04 4.370654945056035565e-04 4.053111013649611256e-04 4.053945607339591584e-04 4.054427985302587879e-04 4.054765326477025749e-04 4.052735073952777514e-04
1.334313971742606020e+00 4.427257208811798779e-04 4.422531295394176946e-04 4.053077877054013273e-04 4.053905690528591347e-04 4.054394903355599752e-04 4.054732254858485789e-04 4.052701979506349427e-04
1.334319308998492826e+00 4.468221686982196583e-04 4.464107531920435143e-04 4.053044809535381659e-04 4.053868720570964952e-04 4.054361854731104069e-04 4.054699212701337379e-04 4.052668914644885919e-04
1.334324646275728554e+00 4.482604765713879514e-04 4.478886390885536352e-04 4.053011779248309569e-04 4.053833785677440384e-04 4.054328836099946928e-04 4.054666197656117124e-04 4.052635877012346821e-04
1.334329983574313427e+00 4.469017473142300120e-04 4.465445629299293409e-04 4.052978773691722609e-04 4.053799960020476384e-04 4.054295843569224534e-04 4.054633204973236171e-04 4.052602861847490277e-04
1.334335320894247223e+00 4.443845140496293939e-04 4.440264971072373527e-04 4.052945786421188658e-04 4.053766634387718452e-04 4.054262874032918840e-04 4.054600229499111339e-04 4.052569863984205149e-04
1.334340658235530608e+00 4.431190565587876662e-04 4.427603875890643009e-04 4.052912814028566978e-04 4.053733505852871429e-04 4.054229926479875797e-04 4.054567267964165637e-04 4.052536880144357923e-04
1.334345995598163359e+00 4.446286878546469113e-04 4.442807164294641700e-04 4.052879856982970165e-04 4.053700455582155693e-04 4.054197003982576908e-04 4.054534321118805746e-04 4.052503911078280470e-04
1.334351332982145477e+00 4.484290449479661107e-04 4.481025944514621488e-04 4.052846920022727629e-04 4.053667448195056536e-04 4.054164114961716870e-04 4.054501393967876945e-04 4.052470961799715032e-04
1.334356670387477184e+00 4.522829661901608955e-04 4.519779737583681008e-04 4.052814010297376953e-04 4.053634477721366992e-04 4.054131270922207834e-04 4.054468492954484832e-04 4.052438038763720536e-04
1.334362007814158479e+00 4.536730307391856429e-04 4.533765650960766666e-04 4.052781136243106081e-04 4.053601544242419570e-04 4.054098479349338771e-04 4.054435621917049331e-04 4.052405145815245430e-04
1.334367345262189364e+00 4.514265650722075018e-04 4.511197601234779838e-04 4.052748315039698002e-04 4.053568645768574263e-04 4.054065734300746652e-04 4.054402779983822024e-04 4.052372282079259955e-04
1.334372682731570059e+00 4.463093067158287186e-04 4.459773435106127119e-04 4.052715599466710241e-04 4.053535777192098801e-04 4.054033011831597189e-04 4.054369962410100015e-04 4.052339442799736727e-04
1.334378020222300787e+00 4.402398129461549845e-04 4.398775706352092544e-04 4.052683132260195267e-04 4.053502932028803913e-04 4.054000278149313356e-04 4.054337163020304592e-04 4.052306621786838149e-04
1.334383357734381326e+00 4.349033119632401186e-04 4.345136753176823954e-04 4.052651211786995923e-04 4.053470104913485875e-04 4.053967509617625344e-04 4.054304377002831625e-04 4.052273814217613370e-04
1.334388695267811897e+00 4.309280437057334953e-04 4.305161982947760353e-04 4.052620292370619193e-04 4.053437293874735540e-04 4.053934710224979011e-04 4.054271603304074583e-04 4.052241019035047673e-04
1.334394032822592724e+00 4.280907599668122478e-04 4.276603288655142021e-04 4.052590791693232142e-04 4.053404500942464519e-04 4.053901910274524756e-04 4.054238845072773959e-04 4.052208239393319364e-04
1.334399370398723805e+00 4.260238787936468851e-04 4.255774293332458295e-04 4.052562667891243726e-04 4.053371729970835355e-04 4.053869146050641942e-04 4.054206106976341499e-04 4.052175479968407558e-04
1.334404707996205142e+00 4.246175396016280460e-04 4.241588535969669275e-04 4.052535019789612778e-04 4.053338983203252617e-04 4.053836437378601550e-04 4.054173391318569670e-04 4.052142743067598018e-04
1.334410045615036955e+00 4.238616662543250794e-04 4.233957454855486391e-04 4.052506193579027039e-04 4.053306260010584145e-04 4.053803779885711595e-04 4.054140696936719404e-04 4.052110027524304927e-04
1.334415383255219023e+00 4.235111971559636515e-04 4.230411811830110625e-04 4.052474607250486794e-04 4.053273558988443348e-04 4.053771154301521497e-04 4.054108022006726797e-04 4.052077331509278102e-04
1.334420720916751790e+00 4.230432910824825617e-04 4.225673015556969661e-04 4.052439781201273286e-04 4.053240880467336247e-04 4.053738542369484266e-04 4.054075367117008968e-04 4.052044655610882078e-04
1.334426058599635034e+00 4.219758967229138031e-04 4.214872841766789452e-04 4.052402687037480163e-04 4.053208226052459938e-04 4.053705937159287460e-04 4.054042734711160289e-04 4.052012002276542254e-04
1.334431396303869422e+00 4.202325803997691909e-04 4.197240257763443921e-04 4.052365091399016874e-04 4.053175595977884455e-04 4.053673342903591848e-04 4.054010125893433626e-04 4.051979372611473184e-04
1.334436734029454286e+00 4.182276089240551326e-04 4.176962604236323187e-04 4.052328504480007579e-04 4.053142988244840808e-04 4.053640768535517517e-04 4.053977539137400797e-04 4.051946765084758089e-04
1.334442071776390071e+00 4.166427909593377939e-04 4.160931247211131865e-04 4.052293579407030165e-04 4.053110401195465697e-04 4.053608222219917266e-04 4.053944972837032583e-04 4.051914178086008715e-04
1.334447409544676999e+00 4.161240262282902397e-04 4.155673110030244275e-04 4.052260229110918191e-04 4.053077836397868915e-04 4.053575709914569313e-04 4.053912428441168404e-04 4.051881613066508816e-04
1.334452747334314848e+00 4.170923771330944311e-04 4.165438267333348532e-04 4.052228173918597139e-04 4.053045298037867734e-04 4.053543236081515286e-04 4.053879910095901993e-04 4.051849074180631635e-04
1.334458085145303841e+00 4.196483622989567361e-04 4.191232992597284670e-04 4.052197647413822643e-04 4.053012789309187822e-04 4.053510804871978280e-04 4.053847421109468656e-04 4.051816564742961022e-04
1.334463422977644198e+00 4.234553283083848088e-04 4.229647743991540258e-04 4.052170205676282550e-04 4.052980309674242168e-04 4.053478422313339037e-04 4.053814961070169721e-04 4.051784084339944865e-04
1.334468760831335699e+00 4.276418405675838337e-04 4.271880018933623150e-04 4.052149357921344154e-04 4.052947855231411075e-04 4.053446098261362309e-04 4.053782525958995130e-04 4.051751628942895514e-04
1.334474098706378786e+00 4.309424730124497603e-04 4.305159768292796487e-04 4.052140026599077623e-04 4.052915420891628983e-04 4.053413842785267857e-04 4.053750110209644424e-04 4.051719192972706458e-04
1.334479436602773239e+00 4.321929082539118839e-04 4.317743340381968459e-04 4.052145654647935197e-04 4.052883002427408389e-04 4.053381653478286780e-04 4.053717708994415236e-04 4.051686771590799698e-04
1.334484774520519501e+00 4.309330891818467920e-04 4.304994391018184766e-04 4.052163510658592354e-04 4.052850598027831885e-04 4.053349501203832813e-04 4.053685320245266734e-04 4.051654362724290185e-04
1.334490112459617350e+00 4.276613720889702822e-04 4.271946525938043974e-04 4.052181956028709725e-04 4.052818209173725565e-04 4.053317331560376017e-04 4.053652945749119138e-04 4.051621968163068854e-04
1.334495450420067009e+00 4.235276593151483609e-04 4.230209073274849262e-04 4.052184271929423114e-04 4.052785839725229718e-04 4.053285091235112460e-04 4.053620589891604930e-04 4.051589592300429161e-04
1.334500788401868254e+00 4.197190399218091693e-04 4.191768246662354183e-04 4.052158569853928083e-04 4.052753493168851761e-04 4.053252763115885180e-04 4.053588256312460193e-04 4.051557238781459350e-04
1.334506126405021531e+00 4.169809021264540057e-04 4.164150415174096309e-04 4.052106016992576163e-04 4.052721170447066415e-04 4.053220379316042074e-04 4.053555945558354840e-04 4.051524908151548352e-04
1.334511464429526839e+00 4.154983301419262602e-04 4.149220976769286344e-04 4.052039390003241951e-04 4.052688870667568244e-04 4.053187999692489359e-04 4.053523656238708513e-04 4.051492599015372965e-04
1.334516802475384400e+00 4.150555369193763668e-04 4.144794463986049707e-04 4.051973153558502015e-04 4.052656593545107995e-04 4.053155676018760411e-04 4.053491388028003604e-04 4.051460311045808793e-04
1.334522140542593993e+00 4.152812163785707519e-04 4.147115756895230782e-04 4.051914582390927252e-04 4.052624340212018826e-04 4.053123430664736784e-04 4.053459142558690255e-04 4.051428045878462635e-04
1.334527478631156061e+00 4.158431853387812649e-04 4.152828079259038578e-04 4.051862998099218767e-04 4.052592111375162066e-04 4.053091258683399123e-04 4.053426921177215292e-04 4.051395804862554162e-04
1.334532816741070160e+00 4.165298098286425226e-04 4.159794498602972573e-04 4.051814925756332857e-04 4.052559905625559527e-04 4.053059142256733652e-04 4.053394722831191372e-04 4.051363586943453358e-04
1.334538154872336957e+00 4.172194413510266664e-04 4.166787171931633348e-04 4.051768453589930236e-04 4.052527720616143359e-04 4.053027064286181475e-04 4.053362545139615114e-04 4.051331389735171140e-04
1.334543493024956007e+00 4.178145502086141514e-04 4.172820913424533972e-04 4.051723828984722360e-04 4.052495555786120285e-04 4.052995015301634517e-04 4.053330387274849947e-04 4.051299212408379039e-04
1.334548831198927976e+00 4.182447456931187059e-04 4.177183382270649816e-04 4.051682518123356528e-04 4.052463412952152905e-04 4.052962993461146045e-04 4.053298250756892564e-04 4.051267056486096505e-04
1.334554169394252421e+00 4.185602101273900471e-04 4.180378104355700624e-04 4.051647502709087266e-04 4.052431293851665984e-04 4.052931000368184392e-04 4.053266137109358186e-04 4.051234923494493136e-04
1.334559507610929563e+00 4.190206387234505234e-04 4.185021020329332759e-04 4.051624733834270024e-04 4.052399197900521206e-04 4.052899037198663852e-04 4.053234045626577563e-04 4.051202812725326332e-04
1.334564845848959846e+00 4.200698430033426075e-04 4.195582294583629517e-04 4.051623376664124985e-04 4.052367123200493072e-04 4.052867104297111890e-04 4.053201974327222726e-04 4.051170722191930595e-04
1.334570184108343049e+00 4.221754386174372408e-04 4.216769137698902722e-04 4.051652179211469762e-04 4.052335069427008855e-04 4.052835203074864291e-04 4.053169922755368230e-04 4.051138651436510772e-04
1.334575522389078950e+00 4.255962018222307847e-04 4.251185234543691425e-04 4.051711387750569441e-04 4.052303038726413724e-04 4.052803336559700903e-04 4.053137892723730719e-04 4.051106602274992747e-04
1.334580860691168436e+00 4.301758307412028052e-04 4.297261117100731700e-04 4.051784926574195415e-04 4.052271033705005560e-04 4.052771507485413652e-04 4.053105885940303747e-04 4.051074576418450834e-04
1.334586199014610841e+00 4.352927280687499210e-04 4.348752061920271427e-04 4.051842601228041038e-04 4.052239055999986564e-04 4.052739716760391572e-04 4.053073901810638237e-04 4.051042573270454035e-04
1.334591537359406610e+00 4.400871185109057632e-04 4.397015664324468694e-04 4.051858030547752024e-04 4.052207108531875380e-04 4.052707964914435473e-04 4.053041938541194372e-04 4.051010591032451350e-04
1.334596875725555742e+00 4.439321962922453883e-04 4.435736853479875117e-04 4.051832652221500552e-04 4.052175199248878989e-04 4.052676255063679552e-04 4.053009996169957717e-04 4.050978629740405223e-04
1.334602214113058460e+00 4.468554436122252043e-04 4.465159619880530490e-04 4.051803777016667026e-04 4.052143340398595616e-04 4.052644593968361252e-04 4.052978077483559332e-04 4.050946692183561267e-04
1.334607552521914542e+00 4.495186377611213539e-04 4.491901081171935026e-04 4.051822491122890899e-04 4.052111540305996292e-04 4.052612991352239373e-04 4.052946185585617382e-04 4.050914781467765142e-04
1.334612890952124431e+00 4.526573859973629516e-04 4.523345574081848587e-04 4.051912498964706537e-04 4.052079792369207021e-04 4.052581463902580174e-04 4.052914321274374092e-04 4.050882898388480802e-04
1.334618229403687906e+00 4.564044505852807732e-04 4.560861623719670243e-04 4.052041600285084485e-04 4.052048071214025280e-04 4.052550055031086925e-04 4.052882483382316652e-04 4.050851041772820507e-04
1.334623567876605188e+00 4.601488110214583377e-04 4.598373979966509850e-04 4.052133172870089201e-04 4.052016342462814698e-04 4.052518882074623049e-04 4.052850670994288980e-04 4.050819210704075055e-04
1.334628906370876500e+00 4.631310986803302727e-04 4.628309026523436706e-04 4.052114615648465040e-04 4.051984581461616931e-04 4.052488208644374921e-04 4.052818883979522201e-04 4.050787405055584697e-04
1.334634244886501619e+00 4.651889866836933594e-04 4.649048547256319388e-04 4.051966290413097378e-04 4.051952787327465317e-04 4.052458488473258038e-04 4.052787120986852667e-04 4.050755623480768166e-04
1.334639583423480991e+00 4.668408460197162472e-04 4.665765856119998239e-04 4.051731622580641810e-04 4.051920981841554328e-04 4.052430249760273322e-04 4.052755378077073020e-04 4.050723862040240836e-04
1.334644921981814392e+00 4.686029105172023626e-04 4.683593833185930189e-04 4.051483898653639821e-04 4.051889195716541856e-04 4.052403706285118926e-04 4.052723650702014235e-04 4.050692116182482956e-04
1.334650260561502044e+00 4.702760706760395599e-04 4.700493705710760478e-04 4.051282021669807892e-04 4.051857453904443183e-04 4.052378245129432412e-04 4.052691937204915104e-04 4.050660384249939140e-04
1.334655599162544171e+00 4.709182186446442394e-04 4.706990827072103168e-04 4.051148319490022404e-04 4.051825768714396392e-04 4.052352309664072872e-04 4.052660239625478669e-04 4.050628668285657192e-04
1.334660937784940327e+00 4.694823037642092229e-04 4.692576280123468210e-04 4.051073653837773615e-04 4.051794141130780078e-04 4.052324135129423653e-04 4.052628560815102433e-04 4.050596971143615018e-04
1.334666276428691178e+00 4.655933346100164382e-04 4.653498381010491656e-04 4.051034175340058243e-04 4.051762566545125143e-04 4.052293061803870938e-04 4.052596901509008826e-04 4.050565293556371163e-04
1.334671615093796726e+00 4.600031307760693426e-04 4.597323320459115138e-04 4.051005651595089617e-04 4.051731041525289865e-04 4.052260544118129046e-04 4.052565260835709637e-04 4.050533634646986589e-04
1.334676953780256747e+00 4.544662038307614553e-04 4.541685998466387427e-04 4.050971674286221692e-04 4.051699568862708861e-04 4.052230644298927559e-04 4.052533639035296557e-04 4.050501994653688161e-04
1.334682292488071687e+00 4.509381239900262656e-04 4.506232113198833976e-04 4.050926624247393193e-04 4.051668159374205913e-04 4.052211849988121561e-04 4.052502038314842545e-04 4.050470375786968408e-04
1.334687631217241321e+00 4.503806254578956612e-04 4.500600826519456283e-04 4.050873854050809431e-04 4.051636836037204479e-04 4.052224775052581029e-04 4.052470460568961081e-04 4.050438779944897250e-04
1.334692969967765874e+00 4.519569568842124311e-04 4.516314474168050749e-04 4.050820413509173415e-04 4.051605674015249653e-04 4.052322830056364483e-04 4.052438905167123008e-04 4.050407206495363135e-04
1.334698308739645567e+00 4.533674604996653485e-04 4.530102671795276353e-04 4.050771770193483420e-04 4.051575034812395664e-04 4.052630624892680994e-04 4.052407369974418781e-04 4.050375653298831854e-04
1.334703647532880177e+00 4.522528719151702650e-04 4.517934009631033527e-04 4.050729588863056715e-04 4.051546665640674144e-04 4.053384203653520525e-04 4.052375854317796290e-04 4.050344119680840752e-04
1.334708986347469928e+00 4.476691055294440558e-04 4.469789582575697589e-04 4.050692658471176833e-04 4.051527988966636528e-04 4.054910223470138990e-04 4.052344359901358431e-04 4.050312607349252736e-04
1.334714325183415040e+00 4.405491052991150625e-04 4.394380651747017931e-04 4.050658888656597043e-04 4.051545721157544201e-04 4.057451688562195872e-04 4.052312888456117458e-04 4.050281118038995655e-04
1.334719664040715514e+00 4.329379796693596247e-04 4.311745450379229861e-04 4.050626623670234043e-04 4.051679841878885269e-04 4.060841466042967602e-04 4.052281439370341567e-04 4.050249651137278984e-04
1.334725002919371573e+00 4.267682605031913965e-04 4.241371836410432307e-04 4.050594947962337560e-04 4.052125760823922481e-04 4.064262039231156861e-04 4.052250010556487838e-04 4.050218204552239257e-04
1.334730341819382993e+00 4.231277763382751628e-04 4.195176286844751407e-04 4.050563474218808616e-04 4.053261673363370223e-04 4.066456175637725478e-04 4.052218601350916121e-04 4.050186777618773734e-04
1.334735680740749775e+00 4.223342234136063123e-04 4.178208347799914507e-04 4.050532073145602123e-04 4.055631963416311651e-04 4.066439338041440794e-04 4.052187213450729702e-04 4.050155372037525080e-04
1.334741019683472585e+00 4.244053096074619415e-04 4.192824247780641109e-04 4.050500708569791989e-04 4.059713822430886690e-04 4.064191022357095760e-04 4.052155848610766720e-04 4.050123989567201493e-04
1.334746358647550979e+00 4.293208490150249670e-04 4.240442413711165018e-04 4.050469367738116768e-04 4.065442665241449875e-04 4.060680438976063504e-04 4.052124506291862106e-04 4.050092629667894142e-04
1.334751697632985401e+00 4.368179955481029829e-04 4.318754749834089086e-04 4.050438042292564371e-04 4.071773784378795525e-04 4.057196872378033637e-04 4.052093184502836287e-04 4.050061290344727409e-04
1.334757036639775629e+00 4.459794550989434414e-04 4.417495320529452821e-04 4.050406728339054642e-04 4.076785868429101179e-04 4.054608659103871868e-04 4.052061882654827080e-04 4.050029971008133837e-04
1.334762375667921885e+00 4.551585385772448627e-04 4.518283941442837641e-04 4.050375428169156753e-04 4.078561136270498870e-04 4.053110740491070656e-04 4.052030602459840130e-04 4.049998673374359927e-04
1.334767714717424392e+00 4.625331435249041990e-04 4.601005113120431233e-04 4.050344147612764019e-04 4.076344505761963426e-04 4.052447598226872698e-04 4.051999345600335489e-04 4.049967399130199289e-04
1.334773053788282926e+00 4.669281723510342952e-04 4.652590397033523530e-04 4.050312892796504509e-04 4.071045383056839202e-04 4.052248100203496590e-04 4.051968111360493069e-04 4.049936147559228474e-04
1.334778392880497710e+00 4.681974391843068180e-04 4.670974276512212696e-04 4.050281675697634432e-04 4.064636479267803989e-04 4.052220028634285738e-04 4.051936897492131300e-04 4.049904916409464159e-04
1.334783731994068967e+00 4.669244758072778724e-04 4.661980701071136070e-04 4.050250543924805834e-04 4.058981361212636975e-04 4.052195964087989860e-04 4.051905703162721694e-04 4.049873704847563077e-04
1.334789071128996696e+00 4.639488250937559566e-04 4.634371714092150297e-04 4.050219669294538062e-04 4.055021478711978928e-04 4.052113841818630736e-04 4.051874529976857444e-04 4.049842514482496431e-04
1.334794410285280897e+00 4.602458921558086162e-04 4.598420329612019843e-04 4.050189555287513283e-04 4.052745304571469674e-04 4.051980144027586680e-04 4.051843379704935530e-04 4.049811347089504873e-04
1.334799749462921792e+00 4.569839630724630854e-04 4.566296733611903283e-04 4.050161384105442153e-04 4.051650631115068799e-04 4.051828895147552810e-04 4.051812251859009681e-04 4.049780202180882282e-04
1.334805088661919381e+00 4.552360767053983026e-04 4.549078924696197453e-04 4.050137296194951039e-04 4.051200980815308772e-04 4.051689332642803847e-04 4.051781144418964593e-04 4.049749077733681962e-04
1.334810427882273665e+00 4.553930478405567202e-04 4.550853995056083207e-04 4.050120007082479720e-04 4.051033345700677502e-04 4.051573908579025863e-04 4.051750056606533926e-04 4.049717972969560592e-04
1.334815767123985086e+00 4.569644044134376585e-04 4.566762988229581210e-04 4.050111116086489607e-04 4.050962689220518080e-04 4.051482935573805298e-04 4.051718989704490397e-04 4.049686889175606016e-04
1.334821106387053202e+00 4.591608333167788774e-04 4.588898797153129964e-04 4.050108486840106820e-04 4.050915033371798256e-04 4.051412510279736113e-04 4.051687944539707296e-04 4.049655827181986413e-04
1.334826445671478456e+00 4.617268499583751431e-04 4.614701198365098135e-04 4.050104866699002072e-04 4.050868908842134909e-04 4.051358047292996254e-04 4.051656918887497176e-04 4.049624784760779079e-04
1.334831784977260849e+00 4.651159360991849239e-04 4.648730826648482528e-04 4.050090260964798062e-04 4.050822433925644261e-04 4.051314730853281085e-04 4.051625908548156844e-04 4.049593757704941311e-04
1.334837124304400602e+00 4.697552165814664971e-04 4.695288650133106357e-04 4.050057670455661177e-04 4.050778319220152152e-04 4.051277975703075672e-04 4.051594911561694342e-04 4.049562744052275344e-04
1.334842463652897493e+00 4.750944165407905363e-04 4.748864984587109319e-04 4.050007878274336937e-04 4.050738291179428025e-04 4.051244306399073934e-04 4.051563931253679201e-04 4.049531747138097144e-04
1.334847803022751744e+00 4.793846497636713240e-04 4.791915696781273303e-04 4.049948966718589340e-04 4.050702162420091040e-04 4.051211741298914272e-04 4.051532974758007759e-04 4.049500774115133471e-04
1.334853142413963578e+00 4.804906269242054497e-04 4.803012597016198364e-04 4.049891026291699411e-04 4.050668730162310712e-04 4.051179479089493359e-04 4.051502048020257161e-04 4.049469830946259919e-04
1.334858481826532994e+00 4.771539740585865191e-04 4.769521881853464257e-04 4.049840730032046613e-04 4.050636769403270841e-04 4.051147372009055022e-04 4.051471151662796861e-04 4.049438918260529503e-04
1.334863821260459993e+00 4.697752979512079437e-04 4.695454806966191516e-04 4.049799526540855273e-04 4.050605470801178624e-04 4.051115546543610597e-04 4.051440281425114018e-04 4.049408031793957224e-04
1.334869160715744574e+00 4.602002775812751500e-04 4.599326654784586621e-04 4.049765205325517748e-04 4.050574429716215230e-04 4.051084185975061024e-04 4.051409432597990589e-04 4.049377166832752962e-04
1.334874500192387181e+00 4.507649291038615374e-04 4.504581731394427134e-04 4.049734370320262232e-04 4.050543485997525951e-04 4.051053387946894108e-04 4.051378603892787783e-04 4.049346322090750447e-04
1.334879839690387815e+00 4.433372220712009744e-04 4.429977589633706534e-04 4.049704167727963353e-04 4.050512589379382791e-04 4.051023075935819649e-04 4.051347796948690265e-04 4.049315499215823139e-04
1.334885179209746253e+00 4.389298726402414918e-04 4.385695962597911429e-04 4.049673150979355915e-04 4.050481726751636933e-04 4.050992994972889131e-04 4.051317012766861704e-04 4.049284699216872119e-04
1.334890518750462940e+00 4.378455937269060930e-04 4.374793525106944665e-04 4.049641736903385409e-04 4.050450893428199622e-04 4.050962815197107266e-04 4.051286249820694484e-04 4.049253920570459976e-04
1.334895858312537431e+00 4.398600901004908500e-04 4.395028754447550807e-04 4.049612674853487722e-04 4.050420086630054147e-04 4.050932305169466013e-04 4.051255506031052589e-04 4.049223161200470197e-04
1.334901197895970615e+00 4.441164866722510434e-04 4.437792392948131256e-04 4.049591840277508119e-04 4.050389305921190232e-04 4.050901460105012014e-04 4.051224781512584978e-04 4.049192421230281736e-04
1.334906537500761825e+00 4.489851341011722222e-04 4.486696994302106448e-04 4.049588883502844142e-04 4.050358552186726136e-04 4.050870483965914688e-04 4.051194077974797666e-04 4.049161702382489099e-04
1.334911877126911728e+00 4.524176063072905493e-04 4.521140142332955199e-04 4.049615496149077450e-04 4.050327824347484422e-04 4.050839660392354605e-04 4.051163395249832849e-04 4.049131004499324608e-04
1.334917216774419879e+00 4.529004992248136189e-04 4.525900724773549029e-04 4.049678454134176576e-04 4.050297117865673505e-04 4.050809270313968959e-04 4.051132729516835761e-04 4.049100323763417581e-04
1.334922556443286723e+00 4.504237156773974247e-04 4.500882367917055107e-04 4.049768703297549678e-04 4.050266427582692517e-04 4.050779687490731456e-04 4.051102076065146371e-04 4.049069655467137790e-04
1.334927896133512037e+00 4.466828041799472465e-04 4.463153269355321119e-04 4.049855484712602295e-04 4.050235752370451325e-04 4.050751624379738997e-04 4.051071434156847464e-04 4.049038998885745415e-04
1.334933235845096489e+00 4.442576681493823777e-04 4.438682778089334501e-04 4.049896371106705573e-04 4.050205096849646656e-04 4.050726299893678837e-04 4.051040809065879506e-04 4.049008359321107256e-04
1.334938575578039410e+00 4.452443656671058831e-04 4.448565838028982066e-04 4.049861968892457670e-04 4.050174468304785168e-04 4.050705171119414793e-04 4.051010209085385686e-04 4.048977745102893817e-04
1.334943915332341469e+00 4.501524194305698071e-04 4.497919077847962847e-04 4.049757073168322387e-04 4.050143871450967784e-04 4.050689049929380838e-04 4.050979639948149502e-04 4.048947161997380143e-04
1.334949255108002442e+00 4.576624655284380200e-04 4.573448472303902183e-04 4.049619262310241849e-04 4.050113305546393133e-04 4.050677048215652097e-04 4.050949101394526216e-04 4.048916609768398811e-04
1.334954594905022551e+00 4.653120612905945136e-04 4.650368452144392883e-04 4.049495605396582435e-04 4.050082766135618042e-04 4.050666312165438106e-04 4.050918588749170433e-04 4.048886083757890402e-04
1.334959934723402020e+00 4.706796325144298274e-04 4.704325675578664386e-04 4.049416518523515267e-04 4.050052249397382252e-04 4.050652998858257246e-04 4.050888097733051137e-04 4.048855579708764900e-04
1.334965274563140625e+00 4.724329626466588442e-04 4.721939733988934820e-04 4.049383998746600545e-04 4.050021754671439709e-04 4.050633728003569852e-04 4.050857627538326580e-04 4.048825096847070548e-04
1.334970614424238589e+00 4.707583523307933872e-04 4.705100581075649766e-04 4.049376933701769911e-04 4.049991283217943419e-04 4.050606509708796869e-04 4.050827179165797766e-04 4.048794636216776401e-04
1.334975954306696133e+00 4.670239899303379018e-04 4.667563196548188105e-04 4.049366244545624409e-04 4.049960837059299063e-04 4.050571302193262699e-04 4.050796751489671443e-04 4.048764196737163288e-04
1.334981294210513036e+00 4.629081366142821091e-04 4.626152447286261868e-04 4.049330925861168405e-04 4.049930426497901428e-04 4.050530970998545235e-04 4.050766340173938521e-04 4.048733774118050258e-04
1.334986634135689521e+00 4.595673475652227230e-04 4.592307172279357129e-04 4.049267237994814018e-04 4.049900097279463505e-04 4.050492845188827826e-04 4.050735941168554194e-04 4.048703364364861375e-04
1.334991974082225807e+00 4.574552353520541467e-04 4.569957903264729648e-04 4.049186866307562553e-04 4.049869988770710919e-04 4.050471915680831873e-04 4.050705555180057781e-04 4.048672968260565164e-04
1.334997314050121897e+00 4.568411893963268949e-04 4.560007544019054450e-04 4.049106861904015623e-04 4.049840421899064051e-04 4.050501306643897962e-04 4.050675188357041661e-04 4.048642592054845554e-04
1.335002654039377790e+00 4.583300960867519019e-04 4.564338692834161494e-04 4.049039483409639945e-04 4.049811964553560019e-04 4.050662475568034401e-04 4.050644848258825757e-04 4.048612243426986186e-04
1.335007994049993707e+00 4.626534062061583266e-04 4.582832865856356782e-04 4.048988176711893275e-04 4.049785336896103653e-04 4.051148029263941389e-04 4.050614538657233959e-04 4.048581926280169635e-04
1.335013334081969649e+00 4.698178898879148534e-04 4.606469785729669017e-04 4.048949604113562272e-04 4.049761005050705001e-04 4.052340644703638110e-04 4.050584257712639726e-04 4.048551638918312305e-04
1.335018674135305616e+00 4.783953639989022575e-04 4.616507759076071259e-04 4.048917834086819979e-04 4.049738532736809195e-04 4.054809980363924087e-04 4.050554000867166628e-04 4.048521376951535436e-04
1.335024014210002052e+00 4.856097260891804445e-04 4.594355880269754278e-04 4.048887651690292154e-04 4.049716170725398850e-04 4.059054692527953910e-04 4.050523765252924280e-04 4.048491137721723873e-04
1.335029354306058513e+00 4.883237205279399723e-04 4.534911864379587523e-04 4.048856232460973197e-04 4.049691305551399731e-04 4.064938621701079434e-04 4.050493551008826085e-04 4.048460921632561320e-04
1.335034694423475443e+00 4.845838883433266527e-04 4.451832089229321599e-04 4.048823450552771204e-04 4.049661807752396518e-04 4.071183297049837339e-04 4.050463358486038621e-04 4.048430729362877600e-04
1.335040034562252842e+00 4.749615482818661245e-04 4.370749664745214765e-04 4.048791163285855692e-04 4.049627373650308265e-04 4.075590929602552624e-04 4.050433185128173626e-04 4.048400558758931660e-04
1.335045374722390710e+00 4.626575922214156778e-04 4.316462561232673910e-04 4.048761897943311617e-04 4.049589728472961780e-04 4.076231001779252782e-04 4.050403026210949698e-04 4.048370405601451542e-04
1.335050714903889491e+00 4.519284860552440003e-04 4.302542736644036697e-04 4.048737416982736920e-04 4.049551509041228849e-04 4.072775232916300229e-04 4.050372879124944825e-04 4.048340267933678380e-04
1.335056055106748740e+00 4.457650019779219345e-04 4.327377202921854214e-04 4.048717540322163385e-04 4.049514794889580525e-04 4.066753655670155205e-04 4.050342746763926048e-04 4.048310149508698884e-04
1.335061395330968903e+00 4.445253428160793200e-04 4.376604636079077949e-04 4.048699809051823045e-04 4.049480372835141933e-04 4.060474443661227662e-04 4.050312636272586191e-04 4.048280058610463292e-04
1.335066735576549979e+00 4.464397152023449108e-04 4.430846510149380859e-04 4.048680973803787855e-04 4.049447960944773045e-04 4.055632954465743299e-04 4.050282553803753066e-04 4.048250002914317424e-04
1.335072075843491968e+00 4.493407038072856218e-04 4.475927728010274014e-04 4.048660789771464739e-04 4.049416854087566856e-04 4.052719384833534922e-04 4.050252499649724326e-04 4.048219984786450665e-04
1.335077416131795092e+00 4.521023805738630212e-04 4.509401826018923629e-04 4.048646788470702503e-04 4.049386419539009307e-04 4.051343257620522898e-04 4.050222467988207455e-04 4.048190001322168842e-04
1.335082756441459351e+00 4.547333207068901604e-04 4.537576505184703077e-04 4.048656865540122300e-04 4.049356267423761353e-04 4.050848602015294183e-04 4.050192451665484729e-04 4.048160049670625226e-04
1.335088096772484967e+00 4.573594065942820702e-04 4.564866509335814299e-04 4.048716144834556079e-04 4.049326214955614408e-04 4.050705006875041482e-04 4.050162448124418162e-04 4.048130134172202039e-04
1.335093437124871718e+00 4.593095519981058375e-04 4.585551836657374885e-04 4.048846107019042433e-04 4.049296198811689089e-04 4.050610250255401424e-04 4.050132461589565740e-04 4.048100272269678813e-04
1.335098777498619826e+00 4.592814377071007849e-04 4.586503279723548490e-04 4.049047838299358378e-04 4.049266207918075593e-04 4.050453169026437027e-04 4.050102499765489278e-04 4.048070505665690819e-04
1.335104117893729736e+00 4.563644802029292969e-04 4.558248640178628628e-04 4.049287426396394910e-04 4.049236245765107487e-04 4.050241872739447548e-04 4.050072567724061602e-04 4.048040951218435978e-04
1.335109458310200781e+00 4.508256438596624930e-04 4.503289185687543738e-04 4.049496256778086509e-04 4.049206313509836654e-04 4.050030091207870503e-04 4.050042663853021499e-04 4.048011995560165028e-04
1.335114798748033849e+00 4.439370287412092164e-04 4.434447188161854802e-04 4.049594865857366385e-04 4.049176406607072915e-04 4.049861161005928727e-04 4.050012781166564889e-04 4.047984864998547747e-04
1.335120139207228496e+00 4.371898742699844697e-04 4.366855173405874944e-04 4.049532940669119856e-04 4.049146519064674809e-04 4.049746512240214339e-04 4.049982912981343777e-04 4.047962885431912036e-04
1.335125479687785166e+00 4.317204838689731755e-04 4.312057868975142060e-04 4.049320282424277023e-04 4.049116648773993252e-04 4.049674171882860878e-04 4.049953058287835295e-04 4.047953380447026931e-04
1.335130820189703638e+00 4.282779612320157699e-04 4.277634758293969385e-04 4.049023750281307904e-04 4.049086798877037465e-04 4.049626264178557682e-04 4.049923222396260565e-04 4.047968784761243281e-04
1.335136160712983910e+00 4.273923358632789916e-04 4.268906489889869819e-04 4.048730121627177030e-04 4.049056974425662109e-04 4.049589592284896290e-04 4.049893412428170114e-04 4.048023630447388074e-04
1.335141501257626651e+00 4.293306890022383039e-04 4.288533622462646503e-04 4.048502574259859113e-04 4.049027177539490019e-04 4.049557303632366607e-04 4.049863631404053074e-04 4.048124485859471962e-04
1.335146841823631414e+00 4.338304851224404949e-04 4.333864878803697987e-04 4.048360190164699288e-04 4.048997405174281530e-04 4.049526615853833549e-04 4.049833875698582411e-04 4.048256103787113746e-04
1.335152182410998423e+00 4.399048266387278142e-04 4.394989006141718614e-04 4.048286136251981601e-04 4.048967651249371158e-04 4.049496561329903217e-04 4.049804137852823938e-04 4.048376034085424385e-04
1.335157523019727677e+00 4.459802441031858076e-04 4.456113938453318355e-04 4.048248899759264224e-04 4.048937911189472356e-04 4.049466812457803771e-04 4.049774412314403231e-04 4.048429849102936598e-04
1.335162863649819398e+00 4.503867386375556272e-04 4.500477250640103738e-04 4.048220025146086871e-04 4.048908184922274259e-04 4.049437248579217889e-04 4.049744699242936534e-04 4.048382427233817877e-04
1.335168204301273809e+00 4.519757471806682705e-04 4.516541982460304952e-04 4.048182654792493009e-04 4.048878475805330903e-04 4.049407821956928829e-04 4.049715003232443240e-04 4.048241460315276079e-04
1.335173544974090909e+00 4.505516320543216310e-04 4.502328830482895555e-04 4.048132618012507782e-04 4.048848786513145159e-04 4.049378511960501298e-04 4.049685328161570425e-04 4.048052135818623175e-04
1.335178885668270254e+00 4.469249546271255235e-04 4.465961373831247921e-04 4.048074804275523164e-04 4.048819115511358450e-04 4.049349305609756299e-04 4.049655672657473653e-04 4.047867904441088452e-04
1.335184226383812955e+00 4.426196109327390211e-04 4.422738370601325512e-04 4.048017248296499572e-04 4.048789457319148816e-04 4.049320191870124305e-04 4.049626030211498631e-04 4.047722634993864473e-04
1.335189567120718124e+00 4.394001433352236283e-04 4.390392163149296279e-04 4.047965913933423564e-04 4.048759806636633004e-04 4.049291166519107857e-04 4.049596394139195815e-04 4.047622918659081492e-04
1.335194907878986204e+00 4.387492532036872889e-04 4.383834986821813582e-04 4.047922573942554962e-04 4.048730163100824463e-04 4.049262245659611013e-04 4.049566763448360840e-04 4.047557995668564328e-04
1.335200248658617417e+00 4.413306019096348504e-04 4.409750948816245015e-04 4.047885792274839574e-04 4.048700532830404601e-04 4.049233486363676177e-04 4.049537144836749120e-04 4.047513300592642770e-04
1.335205589459611764e+00 4.465321749153436295e-04 4.461999735276183168e-04 4.047853069545135187e-04 4.048670925591853578e-04 4.049205006820403891e-04 4.049507549159989117e-04 4.047478078249692503e-04
1.335210930281969466e+00 4.524235048858149880e-04 4.521185732851615269e-04 4.047822353964531045e-04 4.048641350284432928e-04 4.049176978524871408e-04 4.049477985016171604e-04 4.047446563964461619e-04
1.335216271125690302e+00 4.564983210490111123e-04 4.562124227073971906e-04 4.047792459522318019e-04 4.048611814502833589e-04 4.049149546185054800e-04 4.049448454246922392e-04 4.047416319770777318e-04
1.335221611990774493e+00 4.570440303501788421e-04 4.567606266087850526e-04 4.047762855925101733e-04 4.048582336263152528e-04 4.049122668308275633e-04 4.049418952667579422e-04 4.047386490772257508e-04
1.335226952877222040e+00 4.542286290501331520e-04 4.539321661288514423e-04 4.047733354063275850e-04 4.048552978433454450e-04 4.049095983298185882e-04 4.049389475194015674e-04 4.047356814673887921e-04
1.335232293785033386e+00 4.499326349268441749e-04 4.496168874226731194e-04 4.047703904135989536e-04 4.048523914883907834e-04 4.049068882235220927e-04 4.049360020950198502e-04 4.047327216704389437e-04
1.335237634714208310e+00 4.463187010347689906e-04 4.459877920857842348e-04 4.047674503755669144e-04 4.048495514780365082e-04 4.049040840746902280e-04 4.049330594102549348e-04 4.047297677109140939e-04
1.335242975664746812e+00 4.442758062844112503e-04 4.439371904769519621e-04 4.047645159226906939e-04 4.048468368566744994e-04 4.049011779991418388e-04 4.049301199914066363e-04 4.047268190833650447e-04
1.335248316636649113e+00 4.430144411645702994e-04 4.426698988147545304e-04 4.047615865426663884e-04 4.048443109261097984e-04 4.048982126965368139e-04 4.049271839477063721e-04 4.047238753156570407e-04
1.335253657629915436e+00 4.410445851301950842e-04 4.406868852332422072e-04 4.047586597893827048e-04 4.048419937395359401e-04 4.048952514736252947e-04 4.049242507625713805e-04 4.047209355135990023e-04
1.335258998644545780e+00 4.375756803881768403e-04 4.371935024415715839e-04 4.047557321164627466e-04 4.048398052680503116e-04 4.048923406115785594e-04 4.049213195979351203e-04 4.047179985776102706e-04
1.335264339680539925e+00 4.331576181933397126e-04 4.327443947402313763e-04 4.047528009657658027e-04 4.048375549313162989e-04 4.048894938236787455e-04 4.049183898827431573e-04 4.047150637496553386e-04
1.335269680737898534e+00 4.291940821730847269e-04 4.287536909995497136e-04 4.047498664978857420e-04 4.048350238701712840e-04 4.048867014383448798e-04 4.049154617065060303e-04 4.047121309830424432e-04
1.335275021816621166e+00 4.268961123178466061e-04 4.264413496567802603e-04 4.047469314324397393e-04 4.048321089644575091e-04 4.048839471375390584e-04 4.049125356905086638e-04 4.047092007980843814e-04
1.335280362916708263e+00 4.265057829904930092e-04 4.260509857092219027e-04 4.047439991377104981e-04 4.048289164934056701e-04 4.048812186001320840e-04 4.049096124386098177e-04 4.047062737218115581e-04
1.335285704038159382e+00 4.272331750396246748e-04 4.267860767736068569e-04 4.047410716272336782e-04 4.048257085757800151e-04 4.048785114521253432e-04 4.049066920138352484e-04 4.047033497568063801e-04
1.335291045180975411e+00 4.278217179564976344e-04 4.273796938184262978e-04 4.047381489267053590e-04 4.048227241217787009e-04 4.048758344940314008e-04 4.049037738697545963e-04 4.047004283078614248e-04
1.335296386345155906e+00 4.273207033372699573e-04 4.268734158912659013e-04 4.047352298581574984e-04 4.048200075582363347e-04 4.048732314089580064e-04 4.049008572955358062e-04 4.046975086247601256e-04
1.335301727530700866e+00 4.255699426796787739e-04 4.251060525287002670e-04 4.047323132483765518e-04 4.048173780968612441e-04 4.048708493765725393e-04 4.048979420048849946e-04 4.046945903901555310e-04
1.335307068737610736e+00 4.231198415778719647e-04 4.226328183796711473e-04 4.047293986369855569e-04 4.048145626924748940e-04 4.048690971554870814e-04 4.048950283791597046e-04 4.046916739615081756e-04
1.335312409965885516e+00 4.207322384008958631e-04 4.202215060242726419e-04 4.047264862273503754e-04 4.048113883829379360e-04 4.048688842794946402e-04 4.048921171649074000e-04 4.046887600667182215e-04
1.335317751215524984e+00 4.188989103958144127e-04 4.183666231896292806e-04 4.047235763703657218e-04 4.048078874789648039e-04 4.048717377215337162e-04 4.048892088664893902e-04 4.046858491945010735e-04
1.335323092486529584e+00 4.177027933784629088e-04 4.171499321235274662e-04 4.047206690602070996e-04 4.048042493909045567e-04 4.048793340666550057e-04 4.048863033119417783e-04 4.046829411585918827e-04
1.335328433778899315e+00 4.169870812544114675e-04 4.164125859244455826e-04 4.047177638124089052e-04 4.048006823279950766e-04 4.048921131517827692e-04 4.048833997320451863e-04 4.046800351764326571e-04
1.335333775092634179e+00 4.165808797623508052e-04 4.159845890221523898e-04 4.047148599757969287e-04 4.047973037900415511e-04 4.049076000713031174e-04 4.048804972838381715e-04 4.046771303933875902e-04
1.335339116427734174e+00 4.164030748629136969e-04 4.157897977444355731e-04 4.047119571991640965e-04 4.047941223656432671e-04 4.049202138084196105e-04 4.048775956109990993e-04 4.046742264440028125e-04
1.335344457784199745e+00 4.164460947526159133e-04 4.158268773177044861e-04 4.047090556992124447e-04 4.047910848499800636e-04 4.049238511384218534e-04 4.048746950600570901e-04 4.046713236684233370e-04
1.335349799162030671e+00 4.167305465410029146e-04 4.161194547096550792e-04 4.047061561765246318e-04 4.047881296899035115e-04 4.049158576201518107e-04 4.048717964778014169e-04 4.046684229091616382e-04
1.335355140561226950e+00 4.173002450387962260e-04 4.167091038544220487e-04 4.047032594517641817e-04 4.047852137131111808e-04 4.048989289154221200e-04 4.048689007605806673e-04 4.046655250592794909e-04
1.335360481981789027e+00 4.182649782440060965e-04 4.177004027559263360e-04 4.047003660006597090e-04 4.047823142101689663e-04 4.048791202555599832e-04 4.048660083766504841e-04 4.046626305836060794e-04
1.335365823423716680e+00 4.198455042240600366e-04 4.193101032930147617e-04 4.046974756235805913e-04 4.047794213788863957e-04 4.048619665517515166e-04 4.048631190779062704e-04 4.046597392297770308e-04
1.335371164887009909e+00 4.223660171496730403e-04 4.218616390856234433e-04 4.046945874909526264e-04 4.047765313919300537e-04 4.048501471764320131e-04 4.048602319966106665e-04 4.046568501250876588e-04
1.335376506371669159e+00 4.261915378663839451e-04 4.257211987699329120e-04 4.046917006206936143e-04 4.047736427787521356e-04 4.048438917323712665e-04 4.048573461422769540e-04 4.046539622743303578e-04
1.335381847877694428e+00 4.316617445770897757e-04 4.312291037400822671e-04 4.046888145107640643e-04 4.047707551443541002e-04 4.048426296835725205e-04 4.048544610025851830e-04 4.046510751618446425e-04
1.335387189405085717e+00 4.390255781347686338e-04 4.386333868583316238e-04 4.046859294779664960e-04 4.047678687808847937e-04 4.048459332479125740e-04 4.048515768150918017e-04 4.046481890236252764e-04
1.335392530953843027e+00 4.482743705075240459e-04 4.479235705649782669e-04 4.046830464422003200e-04 4.047649843605194767e-04 4.048530770685269562e-04 4.048486943049912370e-04 4.046453045843549428e-04
1.335397872523966578e+00 4.588257489712825078e-04 4.585153550072469035e-04 4.046801662837159986e-04 4.047621025803537420e-04 4.048619630305838927e-04 4.048458140964841584e-04 4.046424224674113478e-04
1.335403214115456372e+00 4.692845139967860395e-04 4.690113339069029675e-04 4.046772891920315295e-04 4.047592240565086761e-04 4.048688793515438518e-04 4.048429362573484889e-04 4.046395427384624484e-04
1.335408555728312407e+00 4.776622195981311916e-04 4.774199678538870728e-04 4.046744144540296304e-04 4.047563497752686840e-04 4.048700120231703194e-04 4.048400603259950741e-04 4.046366649326646947e-04
1.335413897362535129e+00 4.821529523666324025e-04 4.819315979246810173e-04 4.046715408875837475e-04 4.047534819214685439e-04 4.048638425853315738e-04 4.048371857736272894e-04 4.046337885179423469e-04
1.335419239018124316e+00 4.820574487939104915e-04 4.818442599774284095e-04 4.046686677733985979e-04 4.047506241629411118e-04 4.048522591812690362e-04 4.048343125081391245e-04 4.046309134001019802e-04
1.335424580695080188e+00 4.782319349335411446e-04 4.780147354574548323e-04 4.046657961042218407e-04 4.047477801782584290e-04 4.048392267227339482e-04 4.048314410459423083e-04 4.046280400951463626e-04
1.335429922393402524e+00 4.726875153748494145e-04 4.724585028680828224e-04 4.046629309939460211e-04 4.047449502155033539e-04 4.048282609488747935e-04 4.048285722886966098e-04 4.046251695055882048e-04
1.335435264113091769e+00 4.674795172741410838e-04 4.672365400915023340e-04 4.046600888759240271e-04 4.047421277411993815e-04 4.048208657669695801e-04 4.048257070890895785e-04 4.046223024852682679e-04
1.335440605854147922e+00 4.635379943359583827e-04 4.632815278221028227e-04 4.046573167702540146e-04 4.047392998243737588e-04 4.048167139125158093e-04 4.048228458250125090e-04 4.046194394125014445e-04
1.335445947616571205e+00 4.602629523847693205e-04 4.599906707553350288e-04 4.046547290756167788e-04 4.047364530111629199e-04 4.048147072122033809e-04 4.048199881742485387e-04 4.046165799641254475e-04
1.335451289400361397e+00 4.562219939819365622e-04 4.559253178822970194e-04 4.046525466849402921e-04 4.047335813939401550e-04 4.048138328594979088e-04 4.048171332535747567e-04 4.046137232547751994e-04
1.335456631205518718e+00 4.503921354739906209e-04 4.500576800987260515e-04 4.046510795650736176e-04 4.047306904446808760e-04 4.048134786181919694e-04 4.048142801193418158e-04 4.046108683384704811e-04
1.335461973032043392e+00 4.429448919867847475e-04 4.425597857617206933e-04 4.046505700743355531e-04 4.047277933380006697e-04 4.048134147190534391e-04 4.048114283364305987e-04 4.046080147787827841e-04
1.335467314879935197e+00 4.350819547064237571e-04 4.346395585003273764e-04 4.046508990153856785e-04 4.047249030956265705e-04 4.048136750509102053e-04 4.048085781996461387e-04 4.046051628707255255e-04
1.335472656749194353e+00 4.283127468137015660e-04 4.278161671918311515e-04 4.046513596718106847e-04 4.047220267772457772e-04 4.048144289569720247e-04 4.048057304239011025e-04 4.046023133303088015e-04
1.335477998639821084e+00 4.238739469181881329e-04 4.233368305729181278e-04 4.046508153472546613e-04 4.047191647676688002e-04 4.048158792000706497e-04 4.048028855271832696e-04 4.045994666762161782e-04
1.335483340551815390e+00 4.225469517987896751e-04 4.219917306040121092e-04 4.046483058193667032e-04 4.047163135510236385e-04 4.048182168137844680e-04 4.048000433729610661e-04 4.045966227712470206e-04
1.335488682485177270e+00 4.245987695604919263e-04 4.240519629268415039e-04 4.046436871527336887e-04 4.047134688574989536e-04 4.048216362224169593e-04 4.047972032205257283e-04 4.045937808727626851e-04
1.335494024439906946e+00 4.295631245462351892e-04 4.290476570087131680e-04 4.046377409487245851e-04 4.047106274953294258e-04 4.048263833156001299e-04 4.047943642317460965e-04 4.045909401405147821e-04
1.335499366416004419e+00 4.360106455472259395e-04 4.355372719118225946e-04 4.046316520826492933e-04 4.047077878501135714e-04 4.048328123046020439e-04 4.047915260331132756e-04 4.045881001998892349e-04
1.335504708413469910e+00 4.417618871514566135e-04 4.413239161731323437e-04 4.046263293617339022e-04 4.047049496326242521e-04 4.048414549533669400e-04 4.047886889447680978e-04 4.045852613714334516e-04
1.335510050432303197e+00 4.447380021850893183e-04 4.443128787570583150e-04 4.046220823738301314e-04 4.047021133542130084e-04 4.048531398271115809e-04 4.047858537951452146e-04 4.045824244851103750e-04
1.335515392472504725e+00 4.439955096519737610e-04 4.435528010762753532e-04 4.046187311186806058e-04 4.046992797728088246e-04 4.048692958816934163e-04 4.047830214913665514e-04 4.045795904497647821e-04
1.335520734534074272e+00 4.401553666442019948e-04 4.396656905277613811e-04 4.046158867262226013e-04 4.046964494043555423e-04 4.048930624042616365e-04 4.047801925596539153e-04 4.045767597925367448e-04
1.335526076617012059e+00 4.348876256524076612e-04 4.343233941730077329e-04 4.046131741953361716e-04 4.046936221938313106e-04 4.049339948218821602e-04 4.047773668511596293e-04 4.045739323640534530e-04
1.335531418721318309e+00 4.299352730875231313e-04 4.292475970999659390e-04 4.046103487678322317e-04 4.046907974907849740e-04 4.050267548271079985e-04 4.047745435883832879e-04 4.045711073849513539e-04
1.335536760846992799e+00 4.264709110794768642e-04 4.255031275602196928e-04 4.046073343874167063e-04 4.046879743755579231e-04 4.052934225824556111e-04 4.047717217721972984e-04 4.045682838537797889e-04
1.335542102994035973e+00 4.251380109244467663e-04 4.233835640518873321e-04 4.046041969934309848e-04 4.046851521375657889e-04 4.061067467249828908e-04 4.047689007018138172e-04 4.045654610680830322e-04
1.335547445162447833e+00 4.265659141618229067e-04 4.226366303755667384e-04 4.046010697082178063e-04 4.046823305910419132e-04 4.083989009389583404e-04 4.047660802681089798e-04 4.045626389183498879e-04
1.335552787352227933e+00 4.319595509760711799e-04 4.227527218723004139e-04 4.045980768577132729e-04 4.046795100846922234e-04 4.139903801720111530e-04 4.047632609033874774e-04 4.045598178376698471e-04
1.335558129563377161e+00 4.432803839476751918e-04 4.233095695283883397e-04 4.045952951973892089e-04 4.046766913138250053e-04 4.254387178711865284e-04 4.047604433476703644e-04 4.045569985675237339e-04
1.335563471795895296e+00 4.623567727645346839e-04 4.243706094706707404e-04 4.045927431928492265e-04 4.046738750958931894e-04 4.446953259543258105e-04 4.047576284183086563e-04 4.045541819269058348e-04
1.335568814049782116e+00 4.887235711800118603e-04 4.266644942027672440e-04 4.045903681813263833e-04 4.046710621399289467e-04 4.706063311744702123e-04 4.047548167998659243e-04 4.045513686017531340e-04
1.335574156325038064e+00 5.176086854793108139e-04 4.312133011447262954e-04 4.045880357091654386e-04 4.046682527762989791e-04 4.970809951027090057e-04 4.047520087956022437e-04 4.045485588958850471e-04
1.335579498621663141e+00 5.406424933979993557e-04 4.384714664660229909e-04 4.045855628456386435e-04 4.046654467350184600e-04 5.146430601428461735e-04 4.047492041172037541e-04 4.045457525202739830e-04
1.335584840939657347e+00 5.500945815871450834e-04 4.475618173522666180e-04 4.045828143733520756e-04 4.046626431839547410e-04 5.157273534939362750e-04 4.047464019256767588e-04 4.045429486340273734e-04
1.335590183279020682e+00 5.436633422124657238e-04 4.563166953543985318e-04 4.045798196178211127e-04 4.046598411169169233e-04 4.998847896099205528e-04 4.047436012181815194e-04 4.045401462320594469e-04
1.335595525639753589e+00 5.256509201726297263e-04 4.623183962409289308e-04 4.045768638271581572e-04 4.046570398820172835e-04 4.741456856372156035e-04 4.047408013548740640e-04 4.045373446730672748e-04
1.335600868021855847e+00 5.037611177325697093e-04 4.643000818614521430e-04 4.045745888147946035e-04 4.046542395034010038e-04 4.481997517946367262e-04 4.047380023800834620e-04 4.045345440013910937e-04
1.335606210425327678e+00 4.846939920858347236e-04 4.628393848374796372e-04 4.045741651520224757e-04 4.046514406273405079e-04 4.288392374449412911e-04 4.047352049651663469e-04 4.045317448897366099e-04
1.335611552850169081e+00 4.717433043159213659e-04 4.597731720083082763e-04 4.045773994252252481e-04 4.046486441821855865e-04 4.178297190929982415e-04 4.047324100557131129e-04 4.045289482856226880e-04
1.335616895296380280e+00 4.648507344918036371e-04 4.568327350013303128e-04 4.045863122563012927e-04 4.046458509342220917e-04 4.133291824857934435e-04 4.047296184052188994e-04 4.045261549440607243e-04
1.335622237763961273e+00 4.618469258523512973e-04 4.546109599218126508e-04 4.046017879066636166e-04 4.046430611066646451e-04 4.123465989760069896e-04 4.047268301789859945e-04 4.045233650306212384e-04
1.335627580252911839e+00 4.598826536880235233e-04 4.525437215633686464e-04 4.046218268987351136e-04 4.046402742396221696e-04 4.123691605718139783e-04 4.047240448303213904e-04 4.045205779973766414e-04
1.335632922763232644e+00 4.566865976579894890e-04 4.496669913174062422e-04 4.046411177320252640e-04 4.046374894196768865e-04 4.119508160293774914e-04 4.047212613803674672e-04 4.045177928633302911e-04
1.335638265294923466e+00 4.513649158620873384e-04 4.454347181068642604e-04 4.046533214744176595e-04 4.046347057882814045e-04 4.107043226280924987e-04 4.047184789758448095e-04 4.045150087733414678e-04
1.335643607847984304e+00 4.444631286403893326e-04 4.400838586749762507e-04 4.046549676337081371e-04 4.046319230152893315e-04 4.089647977281830405e-04 4.047156973677110939e-04 4.045122254777947391e-04
1.335648950422415382e+00 4.373508972727631751e-04 4.344714410461397898e-04 4.046476354008408873e-04 4.046291414531780466e-04 4.072905245078380803e-04 4.047129170207002576e-04 4.045094434423718516e-04
1.335654293018216920e+00 4.313769100864548985e-04 4.296020519026508624e-04 4.046362606691035913e-04 4.046263619258070850e-04 4.060559246858894914e-04 4.047101388422005602e-04 4.045066635763594487e-04
1.335659635635388698e+00 4.272738683836116956e-04 4.261479269101100652e-04 4.046251448293208819e-04 4.046235852953332553e-04 4.053270162784095325e-04 4.047073637089418970e-04 4.045038867583315451e-04
1.335664978273930714e+00 4.250028410667738518e-04 4.241907984789065455e-04 4.046153056452847854e-04 4.046208120055224582e-04 4.049722750654150775e-04 4.047045920022251074e-04 4.045011133703776832e-04
1.335670320933843858e+00 4.239458322474309719e-04 4.232644499774397681e-04 4.046050777675153478e-04 4.046180418160890378e-04 4.048237380190856873e-04 4.047018233687334774e-04 4.044983430583881634e-04
1.335675663615127240e+00 4.232732427789996470e-04 4.226408260844254799e-04 4.045926755255086372e-04 4.046152739043651055e-04 4.047642972406435597e-04 4.046990568793169124e-04 4.044955748911728023e-04
1.335681006317781305e+00 4.223326141574278571e-04 4.217119463798559530e-04 4.045781058274072230e-04 4.046125073072019381e-04 4.047364566907267350e-04 4.046962915312126525e-04 4.044928078637627595e-04
1.335686349041806276e+00 4.209132138420484254e-04 4.202786247573809240e-04 4.045630898340793393e-04 4.046097414164032081e-04 4.047191774440803700e-04 4.046935267629926235e-04 4.044900414134753762e-04
1.335691691787202151e+00 4.192849928871814546e-04 4.186113260934582738e-04 4.045496912327672381e-04 4.046069762149946463e-04 4.047065113096671432e-04 4.046907626529943356e-04 4.044872756187796762e-04
1.335697034553969154e+00 4.180330180315839847e-04 4.172928411514430832e-04 4.045391249198856173e-04 4.046042121957630537e-04 4.046967665224979974e-04 4.046879997766534296e-04 4.044845110563213787e-04
1.335702377342107061e+00 4.178085392645529157e-04 4.169591022268740507e-04 4.045314711820453325e-04 4.046014501353649472e-04 4.046890088136512664e-04 4.046852389447559684e-04 4.044817485385999653e-04
1.335707720151616096e+00 4.191115815856252596e-04 4.180425654799084295e-04 4.045260324038594309e-04 4.045986908686837044e-04 4.046824994025043348e-04 4.046824809824564042e-04 4.044789888925006544e-04
1.335713062982496480e+00 4.221766836908251094e-04 4.205849926857419267e-04 4.045218262391125268e-04 4.045959350474167713e-04 4.046767388644877399e-04 4.046797265123076360e-04 4.044762327418626423e-04
1.335718405834747990e+00 4.270033385136619438e-04 4.242036133165095080e-04 4.045179830631415955e-04 4.045931828547578860e-04 4.046714505661871725e-04 4.046769756891762889e-04 4.044734802418442046e-04
1.335723748708371073e+00 4.334597923866912806e-04 4.282624050936350690e-04 4.045140026745056060e-04 4.045904338197703906e-04 4.046664962106127786e-04 4.046742280235151581e-04 4.044707309018305769e-04
1.335729091603365726e+00 4.412189372848819265e-04 4.321375662344664054e-04 4.045098187877157418e-04 4.045876869566218843e-04 4.046618032559042358e-04 4.046714825220224486e-04 4.044679837263902115e-04
1.335734434519731950e+00 4.493966216356468394e-04 4.353624700911295532e-04 4.045056509101431041e-04 4.045849412363781050e-04 4.046573268074715453e-04 4.046687381573194032e-04 4.044652376859410358e-04
1.335739777457469746e+00 4.562880483647769247e-04 4.376041957813225436e-04 4.045017543353377192e-04 4.045821960842537163e-04 4.046530346079201435e-04 4.046659943612925404e-04 4.044624922111371553e-04
1.335745120416579335e+00 4.598807173634790251e-04 4.386691566653043027e-04 4.044982449347439167e-04 4.045794515717220357e-04 4.046489017630984031e-04 4.046632512127546844e-04 4.044597473809338588e-04
1.335750463397060495e+00 4.591341478919384270e-04 4.386709368550890031e-04 4.044950814859351283e-04 4.045767082725813422e-04 4.046449085461115104e-04 4.046605092896286902e-04 4.044570037744658138e-04
1.335755806398913892e+00 4.549554535061650184e-04 4.381843519302441067e-04 4.044921481460333123e-04 4.045739670006947728e-04 4.046410391716418592e-04 4.046577694043451928e-04 4.044542622058842300e-04
1.335761149422139304e+00 4.498506425370088534e-04 4.381406300843660329e-04 4.044893363454249370e-04 4.045712285882737975e-04 4.046372811178609863e-04 4.046550323823495899e-04 4.044515235023896115e-04
1.335766492466736510e+00 4.465299367924046962e-04 4.395010207458260832e-04 4.044865779481097426e-04 4.045684936687877131e-04 4.046336252888782926e-04 4.046522988481536087e-04 4.044487882898167375e-04
1.335771835532706175e+00 4.466422747332859499e-04 4.429173568532761241e-04 4.044838404055150051e-04 4.045657624106465105e-04 4.046300694615447046e-04 4.046495689637045817e-04 4.044460567304377675e-04
1.335777178620048078e+00 4.503025455518220059e-04 4.484230683164915554e-04 4.044811109064386473e-04 4.045630343343818366e-04 4.046266358804746300e-04 4.046468422490823690e-04 4.044433283432736755e-04
1.335782521728762218e+00 4.561833050797847104e-04 4.551197928953152456e-04 4.044783847446722642e-04 4.045603084440615137e-04 4.046234389685659833e-04 4.046441177140579128e-04 4.044406021359418530e-04
1.335787864858848817e+00 4.619054354242728400e-04 4.611186741968825113e-04 4.044756601647173317e-04 4.045575836919506718e-04 4.046208891591207470e-04 4.046413943194002291e-04 4.044378770669596990e-04
1.335793208010308097e+00 4.648791643902525149e-04 4.641662453753228309e-04 4.044729370896349061e-04 4.045548594711538635e-04 4.046201522593367698e-04 4.046386714640585330e-04 4.044351525339744103e-04
1.335798551183139837e+00 4.635509043677413579e-04 4.628734703765950806e-04 4.044702174571158807e-04 4.045521357928782155e-04 4.046238287026435133e-04 4.046359491561802788e-04 4.044324285451422231e-04
1.335803894377344259e+00 4.583105821010829061e-04 4.576782374896433934e-04 4.044675061620226029e-04 4.045494131088198629e-04 4.046362491865144605e-04 4.046332278301262384e-04 4.044297055357475956e-04
1.335809237592921583e+00 4.512138132633717442e-04 4.506271078086153273e-04 4.044648116878258887e-04 4.045466920252005841e-04 4.046620625017201310e-04 4.046305080603249376e-04 4.044269840814422503e-04
1.335814580829871590e+00 4.445956609017421277e-04 4.440344462971246341e-04 4.044621444004809028e-04 4.045439731411515838e-04 4.047022259466041480e-04 4.046277904113765008e-04 4.044242647480267945e-04
1.335819924088194721e+00 4.396691521147301626e-04 4.391062946634214097e-04 4.044595105601333672e-04 4.045412570275961077e-04 4.047493140747238398e-04 4.046250754428582690e-04 4.044215480962668006e-04
1.335825267367890756e+00 4.361870853956626988e-04 4.356063747604379090e-04 4.044569048219503072e-04 4.045385442002489055e-04 4.047872563815434221e-04 4.046223637098061857e-04 4.044188346823751135e-04
1.335830610668959917e+00 4.332377015095044024e-04 4.326416504868314935e-04 4.044543131454563433e-04 4.045358349638586079e-04 4.047989717824544155e-04 4.046196556083650649e-04 4.044161249033315455e-04
1.335835953991402425e+00 4.303249473857204328e-04 4.297298563575665154e-04 4.044517444955135314e-04 4.045331291787012621e-04 4.047776358922833728e-04 4.046169510996192042e-04 4.044134187201190757e-04
1.335841297335218059e+00 4.278785814834413928e-04 4.273038083634640282e-04 4.044493036746438924e-04 4.045304261667642090e-04 4.047316983273429171e-04 4.046142495516973124e-04 4.044107154994919153e-04
1.335846640700407040e+00 4.270036894371717585e-04 4.264641117373785609e-04 4.044472905030896816e-04 4.045277249364358165e-04 4.046787651240185625e-04 4.046115499326003589e-04 4.044080142072249500e-04
1.335851984086969590e+00 4.288107321731474239e-04 4.283156401293182263e-04 4.044462530728989372e-04 4.045250246381744018e-04 4.046342881971805999e-04 4.046088512955906468e-04 4.044053138945476579e-04
1.335857327494905711e+00 4.337048846009198926e-04 4.332594960246561027e-04 4.044468516343958540e-04 4.045223249378141644e-04 4.046047404432097068e-04 4.046061532149048019e-04 4.044026141347853388e-04
1.335862670924215179e+00 4.408733181188354651e-04 4.404779604127252507e-04 4.044494124984220605e-04 4.045196260778339387e-04 4.045885370933880983e-04 4.046034558889253130e-04 4.043999151267387666e-04
1.335868014374898882e+00 4.482305084117007427e-04 4.478771779140005974e-04 4.044533159403664643e-04 4.045169286874455766e-04 4.045807404379043819e-04 4.046007599496259828e-04 4.043972175037179690e-04
1.335873357846955933e+00 4.530808332618798707e-04 4.527511617317991660e-04 4.044567572623647715e-04 4.045142335517437236e-04 4.045768059944767508e-04 4.045980662072483879e-04 4.043945220776788089e-04
1.335878701340387220e+00 4.533701990131152096e-04 4.530384312591640762e-04 4.044574187654805105e-04 4.045115414291504050e-04 4.045739658904789040e-04 4.045953754467370659e-04 4.043918296352337605e-04
1.335884044855192077e+00 4.488084291234653621e-04 4.484490448762870011e-04 4.044538429533934870e-04 4.045088528429878916e-04 4.045711432221313656e-04 4.045926882118942706e-04 4.043891407213460413e-04
1.335889388391371391e+00 4.410497627020288107e-04 4.406459290862519773e-04 4.044464392059653624e-04 4.045061678219034071e-04 4.045683279351200380e-04 4.045900045461950996e-04 4.043864553795855623e-04
1.335894731948924496e+00 4.328163523832969511e-04 4.323651373941301288e-04 4.044372088470882818e-04 4.045034857647449023e-04 4.045658006727691474e-04 4.045873238578708941e-04 4.043837730169191598e-04
1.335900075527852060e+00 4.266911279786568989e-04 4.262038742267341886e-04 4.044284510204738687e-04 4.045008056444395275e-04 4.045635177758084844e-04 4.045846451220121674e-04 4.043810926062480176e-04
1.335905419128153859e+00 4.244009045242935893e-04 4.238998147195086963e-04 4.044215767219959748e-04 4.044981264985389544e-04 4.045610024586396335e-04 4.045819673702456430e-04 4.043784131771310146e-04
1.335910762749830116e+00 4.267158302306022942e-04 4.262285057761540439e-04 4.044168008641483257e-04 4.044954478628768257e-04 4.045577468700608560e-04 4.045792901261361318e-04 4.043757342521122396e-04
1.335916106392880831e+00 4.334650865489913466e-04 4.330178132636000772e-04 4.044135509811791441e-04 4.044927698531776829e-04 4.045536781883176660e-04 4.045766134889016851e-04 4.043730559306048461e-04
1.335921450057306226e+00 4.433274043639423741e-04 4.429376817141984562e-04 4.044110189180731910e-04 4.044900929297971293e-04 4.045492295815365400e-04 4.045739378973159947e-04 4.043703786522839317e-04
1.335926793743106078e+00 4.537355568208807774e-04 4.534058760758338802e-04 4.044085281550208926e-04 4.044874176088215250e-04 4.045450055959341675e-04 4.045712638384005625e-04 4.043677029051619045e-04
1.335932137450280832e+00 4.615215250716983618e-04 4.612378693918503698e-04 4.044057062990731978e-04 4.044847443202096186e-04 4.045414002785392791e-04 4.045685917102974111e-04 4.043650290881810371e-04
1.335937481178830266e+00 4.643440341715137612e-04 4.640813553107226612e-04 4.044025123028303611e-04 4.044820734248324653e-04 4.045384512428265469e-04 4.045659218602439162e-04 4.043623575492832738e-04
1.335942824928754824e+00 4.620459061802031529e-04 4.617789571478298893e-04 4.043991318921118716e-04 4.044794052901443419e-04 4.045359269562236139e-04 4.045632546914946560e-04 4.043596886925646962e-04
1.335948168700054284e+00 4.568822181861393293e-04 4.565964659999016207e-04 4.043957986704517613e-04 4.044767403108701911e-04 4.045335312791327725e-04 4.045605906981431660e-04 4.043570230131730641e-04
1.335953512492728867e+00 4.523290689934491497e-04 4.520258350746755296e-04 4.043926542290182365e-04 4.044740787961244549e-04 4.045311774604556389e-04 4.045579303208935058e-04 4.043543609527761300e-04
1.335958856306778575e+00 4.512051275723213462e-04 4.508981566467365758e-04 4.043897182830234532e-04 4.044714207403907668e-04 4.045293009100472481e-04 4.045552736477635389e-04 4.043517025996287641e-04
1.335964200142203406e+00 4.542373206303091087e-04 4.539427974420559499e-04 4.043869440584566400e-04 4.044687656447943681e-04 4.045290572433927405e-04 4.045526201757042740e-04 4.043490474496727453e-04
1.335969543999003584e+00 4.598099309707564739e-04 4.595355921946978582e-04 4.043842930001641527e-04 4.044661126056142047e-04 4.045320901130875467e-04 4.045499689007195083e-04 4.043463944968202282e-04
1.335974887877179329e+00 4.649053101488696349e-04 4.646445616989217011e-04 4.043817917559239423e-04 4.044634606967231543e-04 4.045395658198577479e-04 4.045473187628452223e-04 4.043437426788557389e-04
1.335980231776730642e+00 4.666428329588203218e-04 4.663766563930927742e-04 4.043795655783110851e-04 4.044608093887540313e-04 4.045506781425600045e-04 4.045446691363327766e-04 4.043410913686596104e-04
1.335985575697657524e+00 4.635869544728248221e-04 4.632918918491441300e-04 4.043778284955509535e-04 4.044581587007036296e-04 4.045617735971695095e-04 4.045420200084858930e-04 4.043384405534463343e-04
1.335990919639959973e+00 4.562054200575645785e-04 4.558628212693472542e-04 4.043767805368553834e-04 4.044555090340854614e-04 4.045675361989939421e-04 4.045393717902055937e-04 4.043357906449371320e-04
1.335996263603638212e+00 4.463937067883337042e-04 4.459955657391864834e-04 4.043763980503276359e-04 4.044528608948998790e-04 4.045641250104955512e-04 4.045367249962188117e-04 4.043331421589327302e-04
1.336001607588692242e+00 4.364940895407558308e-04 4.360438001694170529e-04 4.043762409431674552e-04 4.044502147166051105e-04 4.045518611919449690e-04 4.045340800459505670e-04 4.043304955157686620e-04
1.336006951595122283e+00 4.284072760033310907e-04 4.279169242297789998e-04 4.043755142166072323e-04 4.044475708384837943e-04 4.045349626641140729e-04 4.045314372572484957e-04 4.043278510340113895e-04
1.336012295622928558e+00 4.231806466301061740e-04 4.226674640515782483e-04 4.043734974043686420e-04 4.044449295704993569e-04 4.045186019698514398e-04 4.045287969538436572e-04 4.043252090381212064e-04
1.336017639672110846e+00 4.210684736190110087e-04 4.205517173232867266e-04 4.043701162004080529e-04 4.044422912467705985e-04 4.045060115311629664e-04 4.045261595534273237e-04 4.043225699466976211e-04
1.336022983742669146e+00 4.217821697821420618e-04 4.212800388913379092e-04 4.043662413285734145e-04 4.044396561839052619e-04 4.044977173683106690e-04 4.045235255135392087e-04 4.043199342182502202e-04
1.336028327834603902e+00 4.246706147278165406e-04 4.241966834751824855e-04 4.043635034496688668e-04 4.044370245126497265e-04 4.044925831868707595e-04 4.045208950972092529e-04 4.043173021163519129e-04
1.336033671947914891e+00 4.288195302324829088e-04 4.283795218903771592e-04 4.043637167210748277e-04 4.044343959719457816e-04 4.044891423431562060e-04 4.045182680901197435e-04 4.043146734262044678e-04
1.336039016082602560e+00 4.332250295977377536e-04 4.328159414753341848e-04 4.043680356635139190e-04 4.044317698638871762e-04 4.044863060796339313e-04 4.045156437275649990e-04 4.043120473814451631e-04
1.336044360238666462e+00 4.370668653759425147e-04 4.366796988117637021e-04 4.043759721258103007e-04 4.044291452959973337e-04 4.044834961544467068e-04 4.045130209790975362e-04 4.043094229494014619e-04
1.336049704416107264e+00 4.398778777100139118e-04 4.395025715109922120e-04 4.043848098117858083e-04 4.044265215838781864e-04 4.044805413768470283e-04 4.045103990272870846e-04 4.043067993108808312e-04
1.336055048614924523e+00 4.414655118600280389e-04 4.410947258892830374e-04 4.043903190985843844e-04 4.044238985202425305e-04 4.044775218510302537e-04 4.045077775890460175e-04 4.043041761821901175e-04
1.336060392835118904e+00 4.417764375960729910e-04 4.414061545544847517e-04 4.043889503144469178e-04 4.044212763421537729e-04 4.044746434356667709e-04 4.045051568840558670e-04 4.043015537834955455e-04
1.336065737076689963e+00 4.410112102504469859e-04 4.406395439112883441e-04 4.043800951693480705e-04 4.044186554972686908e-04 4.044722970587541814e-04 4.045025373679121011e-04 4.042989325713855497e-04
1.336071081339637701e+00 4.399327734959087915e-04 4.395596366730993975e-04 4.043664707750543267e-04 4.044160364274542591e-04 4.044716318810867312e-04 4.044999194843347588e-04 4.042963129905379534e-04
1.336076425623963004e+00 4.399180760979805359e-04 4.395455108520708847e-04 4.043522664397231157e-04 4.044134194920313407e-04 4.044761889805813682e-04 4.044973035846886108e-04 4.042936953930632957e-04
1.336081769929664986e+00 4.424356757277917839e-04 4.420650870726918879e-04 4.043407190080692778e-04 4.044108050087744967e-04 4.044949752431299932e-04 4.044946899952801302e-04 4.042910801059550543e-04
1.336087114256744535e+00 4.481734023899902044e-04 4.477968095200499316e-04 4.043329457955794183e-04 4.044081933233546473e-04 4.045456530641140412e-04 4.044920791197992565e-04 4.042884675337684707e-04
1.336092458605201205e+00 4.563879253471463939e-04 4.559768370315371534e-04 4.043283274864689549e-04 4.044055848143584403e-04 4.046528289617674760e-04 4.044894714438446929e-04 4.042858581631678019e-04
1.336097802975035442e+00 4.649113916132672402e-04 4.644143151810711453e-04 4.043255124212827897e-04 4.044029797877863263e-04 4.048345632151549274e-04 4.044868673525641909e-04 4.042832523801797077e-04
1.336103147366247024e+00 4.708644889613464385e-04 4.702239130719149248e-04 4.043232082041680968e-04 4.044003784067966918e-04 4.050780676448650919e-04 4.044842668172619546e-04 4.042806501561350095e-04
1.336108491778836171e+00 4.717967179950695615e-04 4.709829141769620469e-04 4.043205761504580767e-04 4.043977813198644088e-04 4.053231439252137289e-04 4.044816691923720266e-04 4.042780508442200501e-04
1.336113836212803108e+00 4.667689914615147763e-04 4.658085490909354902e-04 4.043173417593056004e-04 4.043951928209694709e-04 4.054792634812819704e-04 4.044790733742289080e-04 4.042754533385925237e-04
1.336119180668147610e+00 4.568243783209150572e-04 4.557971570534679684e-04 4.043136858171626118e-04 4.043926307023089015e-04 4.054774391190346531e-04 4.044764782953601538e-04 4.042728565696891013e-04
1.336124525144870123e+00 4.445168369484233241e-04 4.435180527683147875e-04 4.043099792026625793e-04 4.043901496953767770e-04 4.053180171190512915e-04 4.044738834115434362e-04 4.042702599922204918e-04
1.336129869642970425e+00 4.327250118596536821e-04 4.318198002363677918e-04 4.043065242086201980e-04 4.043878824620588059e-04 4.050704131346374447e-04 4.044712888439857277e-04 4.042676637275423117e-04
1.336135214162448515e+00 4.234763274397098363e-04 4.226790783033029927e-04 4.043034691532875705e-04 4.043860807455729482e-04 4.048254457644126199e-04 4.044686951533765437e-04 4.042650683371957175e-04
1.336140558703305059e+00 4.174458079046800170e-04 4.167316246814201357e-04 4.043009416986976601e-04 4.043850963312502667e-04 4.046442188016131231e-04 4.044661029872937959e-04 4.042624744696637126e-04
1.336145903265539614e+00 4.142210469197873815e-04 4.135514308247870445e-04 4.042993465350452334e-04 4.043852181054658694e-04 4.045408113561288748e-04 4.044635128344978834e-04 4.042598826143243120e-04
1.336151247849152401e+00 4.129182349497696747e-04 4.122608699011866881e-04 4.042997238106700911e-04 4.043863615592494052e-04 4.044970821442823430e-04 4.044609249543243282e-04 4.042572930308400330e-04
1.336156592454143421e+00 4.126967518543650558e-04 4.120328205331632806e-04 4.043039180748671680e-04 4.043878053349946847e-04 4.044854579801342859e-04 4.044583394283352744e-04 4.042547058009513710e-04
1.336161937080512896e+00 4.129949081352648739e-04 4.123178699096390499e-04 4.043140619349608680e-04 4.043882981654852403e-04 4.044833002326977760e-04 4.044557562631101487e-04 4.042521209314126345e-04
1.336167281728261047e+00 4.135371326246674957e-04 4.128483791934681852e-04 4.043309837436454088e-04 4.043866542614530258e-04 4.044777733341098401e-04 4.044531755027039343e-04 4.042495384665818411e-04
1.336172626397387653e+00 4.142203968224171312e-04 4.135251897412023326e-04 4.043521314206603452e-04 4.043824802475062103e-04 4.044654429657415723e-04 4.044505973261309324e-04 4.042469585860345837e-04
1.336177971087892935e+00 4.149740774162408727e-04 4.142794624668172106e-04 4.043709389671637120e-04 4.043764377965287579e-04 4.044490700519681628e-04 4.044480220864243381e-04 4.042443816436772737e-04
1.336183315799777116e+00 4.156758234956058604e-04 4.149902158179054400e-04 4.043793742564836180e-04 4.043698079483994991e-04 4.044332086373476822e-04 4.044454502211890733e-04 4.042418080781138711e-04
1.336188660533039974e+00 4.161683932622128510e-04 4.155007753301297050e-04 4.043727159114710121e-04 4.043637418807973860e-04 4.044208374368912697e-04 4.044428820040736464e-04 4.042392381636055127e-04
1.336194005287681730e+00 4.163451593857856424e-04 4.157025597359654753e-04 4.043528132892069429e-04 4.043587859382284048e-04 4.044124517042923953e-04 4.044403172502116666e-04 4.042366717148972296e-04
1.336199350063702829e+00 4.162183054007110054e-04 4.156028854045634106e-04 4.043268722611195526e-04 4.043549120345515035e-04 4.044070211361602786e-04 4.044377552201219037e-04 4.042341079909197608e-04
1.336204694861102826e+00 4.159101752296763305e-04 4.153184157556539949e-04 4.043028912878179567e-04 4.043518484374498045e-04 4.044032577203941358e-04 4.044351948813232909e-04 4.042315459569692081e-04
1.336210039679881945e+00 4.155821309670545906e-04 4.150068351195773230e-04 4.042856459786891015e-04 4.043494010148321002e-04 4.044002718964194052e-04 4.044326353855111117e-04 4.042289847629173898e-04
1.336215384520040406e+00 4.153596345485173740e-04 4.147930907758336249e-04 4.042757449489123994e-04 4.043476075059271790e-04 4.043976514658411498e-04 4.044300764100639337e-04 4.042264240854661684e-04
1.336220729381578209e+00 4.153007073945122279e-04 4.147369831043802059e-04 4.042711129461581693e-04 4.043467001952714816e-04 4.043953459355688665e-04 4.044275181453034734e-04 4.042238641153855783e-04
1.336226074264495356e+00 4.154223177787551139e-04 4.148580994226051225e-04 4.042689230162445444e-04 4.043468830852770847e-04 4.043935862371180021e-04 4.044249610258594937e-04 4.042213052882924398e-04
1.336231419168792067e+00 4.157755620439269255e-04 4.152103441533413542e-04 4.042668630351612617e-04 4.043479885247256681e-04 4.043928178322925564e-04 4.044224054594912701e-04 4.042187480128737261e-04
1.336236764094468343e+00 4.165351719694751140e-04 4.159717455803823780e-04 4.042636992389640142e-04 4.043492362021413699e-04 4.043934831010229059e-04 4.044198517057134888e-04 4.042161925492434161e-04
1.336242109041524628e+00 4.180299790413756315e-04 4.174752290772788441e-04 4.042593229377532734e-04 4.043493945719233394e-04 4.043955686623060394e-04 4.044172998875288322e-04 4.042136390206976316e-04
1.336247454009960478e+00 4.206248768239295201e-04 4.200897084884392036e-04 4.042543639569449272e-04 4.043473968488292937e-04 4.043981713864692931e-04 4.044147500516179499e-04 4.042110874740328149e-04
1.336252798999776337e+00 4.244368536686176610e-04 4.239337035869184173e-04 4.042495871155112356e-04 4.043430078384940016e-04 4.043996425569160429e-04 4.044122022223539778e-04 4.042085379336711080e-04
1.336258144010971982e+00 4.290342656911855365e-04 4.285719233150960244e-04 4.042454408748229395e-04 4.043369819995398296e-04 4.043986237618216401e-04 4.044096564419952678e-04 4.042059904419377037e-04
1.336263489043547859e+00 4.334030169455002439e-04 4.329809035827999640e-04 4.042419691736535568e-04 4.043305707628680121e-04 4.043955017070492708e-04 4.044071128101843363e-04 4.042034450986517892e-04
1.336268834097503744e+00 4.363625728004715855e-04 4.359680662325341165e-04 4.042389842028638620e-04 4.043248099172362642e-04 4.043933069790926066e-04 4.044045715324557744e-04 4.042009021097574045e-04
1.336274179172839860e+00 4.372380458245359014e-04 4.368489777098781080e-04 4.042362680301876546e-04 4.043201268198408208e-04 4.043973593736967329e-04 4.044020329612406112e-04 4.041983618284308594e-04
1.336279524269556207e+00 4.362611824177069870e-04 4.358522705040936531e-04 4.042336717638267927e-04 4.043164169960517256e-04 4.044133643235332072e-04 4.043994975654885415e-04 4.041958247246347645e-04
1.336284869387653007e+00 4.343172192959948654e-04 4.338673021459622196e-04 4.042311209900037276e-04 4.043133498285075280e-04 4.044438567770120658e-04 4.043969657510974825e-04 4.041932912051372177e-04
1.336290214527130260e+00 4.322445103084875551e-04 4.317424083987538215e-04 4.042285864141790088e-04 4.043106175132544621e-04 4.044841012014330694e-04 4.043944375593414389e-04 4.041907613112693067e-04
1.336295559687987966e+00 4.303172133208733288e-04 4.297652130112484268e-04 4.042260582043195535e-04 4.043080264494149567e-04 4.045209685427400515e-04 4.043919124540420497e-04 4.041882345056420508e-04
1.336300904870226569e+00 4.283125814479839732e-04 4.277258547297012976e-04 4.042235329430935147e-04 4.043054829409876419e-04 4.045382961306550132e-04 4.043893894441600873e-04 4.041857097950316631e-04
1.336306250073845847e+00 4.259621735747819334e-04 4.253625687893902458e-04 4.042210091011266089e-04 4.043029509699547393e-04 4.045267957546832801e-04 4.043868675344850731e-04 4.041831861820682054e-04
1.336311595298845800e+00 4.232938550726464649e-04 4.227002323461971612e-04 4.042184860135260532e-04 4.043004204954840424e-04 4.044905219246133082e-04 4.043843461810701749e-04 4.041806631216583560e-04
1.336316940545226650e+00 4.206183907429104571e-04 4.200395460936387688e-04 4.042159636676203975e-04 4.042978909167293015e-04 4.044437933230404965e-04 4.043818254212953227e-04 4.041781406513161607e-04
1.336322285812988619e+00 4.183022676208468234e-04 4.177368429030238950e-04 4.042134424560806178e-04 4.042953638130647345e-04 4.044015599957383991e-04 4.043793056598391400e-04 4.041756191766540662e-04
1.336327631102131486e+00 4.165819252960254165e-04 4.160237686887897695e-04 4.042109228905495255e-04 4.042928402925174232e-04 4.043717862437217619e-04 4.043767873566870294e-04 4.041730991587013993e-04
1.336332976412655693e+00 4.155260109141192099e-04 4.149699219613799117e-04 4.042084054186582563e-04 4.042903206410095322e-04 4.043546121991354594e-04 4.043742708397599496e-04 4.041705809261205502e-04
1.336338321744561020e+00 4.150890284472658065e-04 4.145334521425755197e-04 4.042058903633591414e-04 4.042878050241579852e-04 4.043460636511468339e-04 4.043717562782301396e-04 4.041680646484661563e-04
1.336343667097847909e+00 4.151598535670683317e-04 4.146064227887767879e-04 4.042033779079405695e-04 4.042852946147574992e-04 4.043418062658040769e-04 4.043692437334701646e-04 4.041655503872546560e-04
1.336349012472515918e+00 4.155667913198123281e-04 4.150181887105507290e-04 4.042008680633363401e-04 4.042827929794632377e-04 4.043388683441264926e-04 4.043667332121711781e-04 4.041630381492126024e-04
1.336354357868565490e+00 4.160776360703838037e-04 4.155352466261214061e-04 4.041983606305562691e-04 4.042803072720118967e-04 4.043358049916700265e-04 4.043642246991645413e-04 4.041605279191789460e-04
1.336359703285996625e+00 4.164572048293824734e-04 4.159198502419610382e-04 4.041958552359212415e-04 4.042778475753733627e-04 4.043322820797807344e-04 4.043617181768385284e-04 4.041580196795591454e-04
1.336365048724809546e+00 4.165887885203158449e-04 4.160534680057752970e-04 4.041933514827599546e-04 4.042754220337565216e-04 4.043285508964378108e-04 4.043592136391568979e-04 4.041555134243518706e-04
1.336370394185004251e+00 4.165798138976733620e-04 4.160442327980388381e-04 4.041908491229196732e-04 4.042730278420788182e-04 4.043249868516007222e-04 4.043567111015146159e-04 4.041530091689945342e-04
1.336375739666580742e+00 4.167462364322040667e-04 4.162114631060954539e-04 4.041883480836975942e-04 4.042706440457615228e-04 4.043218382745593798e-04 4.043542106042860703e-04 4.041505069539001217e-04
1.336381085169539018e+00 4.174407605747800648e-04 4.169118785385148387e-04 4.041858483525803984e-04 4.042682357386404675e-04 4.043192410440682666e-04 4.043517122115982418e-04 4.041480068432436439e-04
1.336386430693879523e+00 4.188025441284429521e-04 4.182862530885663528e-04 4.041833499365806511e-04 4.042657728542449090e-04 4.043173856183073173e-04 4.043492160181579248e-04 4.041455089318480133e-04
1.336391776239601814e+00 4.205808351357792586e-04 4.200809878020380587e-04 4.041808530304738631e-04 4.042632522817351907e-04 4.043166226212464940e-04 4.043467221830883765e-04 4.041430133791369195e-04
1.336397121806706556e+00 4.221759519327565819e-04 4.216897569934176509e-04 4.041783582127191901e-04 4.042607043059596181e-04 4.043173099422712959e-04 4.043442309855892203e-04 4.041405204649283064e-04
1.336402467395193527e+00 4.229296722297290782e-04 4.224474904723342448e-04 4.041758663768311695e-04 4.042581746870620206e-04 4.043193689775419230e-04 4.043417428399090612e-04 4.041380306044216786e-04
1.336407813005062950e+00 4.225157509721178678e-04 4.220253998025438533e-04 4.041733783521457503e-04 4.042556939071095183e-04 4.043218522064201447e-04 4.043392581739380445e-04 4.041355442265003647e-04
1.336413158636314602e+00 4.211683199000360164e-04 4.206615601558476129e-04 4.041708944553146395e-04 4.042532561739304101e-04 4.043230687866620739e-04 4.043367771540818507e-04 4.041330614979909324e-04
1.336418504288948705e+00 4.195912038180735584e-04 4.190682771040500805e-04 4.041684142673358186e-04 4.042508236304574428e-04 4.043214983887732515e-04 4.043342994198901490e-04 4.041305820577108894e-04
1.336423849962965704e+00 4.186564727076227174e-04 4.181261310986846436e-04 4.041659367857797030e-04 4.042483525681638554e-04 4.043169143467580801e-04 4.043318240888178717e-04 4.041281050212420459e-04
1.336429195658365376e+00 4.191555507531049543e-04 4.186316080436318669e-04 4.041634608802466451e-04 4.042458221991833195e-04 4.043107407433695392e-04 4.043293501189795824e-04 4.041256293444722312e-04
1.336434541375147722e+00 4.217329547622647120e-04 4.212304265142883825e-04 4.041609857825981082e-04 4.042432451995563907e-04 4.043052959711477493e-04 4.043268767926531753e-04 4.041231543081474703e-04
1.336439887113312741e+00 4.268558230295853664e-04 4.263885038536782191e-04 4.041585113203566629e-04 4.042406548625479155e-04 4.043025205612508360e-04 4.043244039644364055e-04 4.041206797665640557e-04
1.336445232872861100e+00 4.345833638223181887e-04 4.341621930929054698e-04 4.041560378063071006e-04 4.042380824800964438e-04 4.043030115402122078e-04 4.043219319466520318e-04 4.041182060327247038e-04
1.336450578653792132e+00 4.441652294587383060e-04 4.437960285903648754e-04 4.041535657427588243e-04 4.042355429078891855e-04 4.043058165637225488e-04 4.043194612087266352e-04 4.041157335770702666e-04
1.336455924456106725e+00 4.538748647197349967e-04 4.535555038625582475e-04 4.041510955609456585e-04 4.042330347415561392e-04 4.043091929661714106e-04 4.043169921376816309e-04 4.041132627874623076e-04
1.336461270279804214e+00 4.614804376392348624e-04 4.611990775989976759e-04 4.041486275013780687e-04 4.042305487640037451e-04 4.043122380938287113e-04 4.043145249598710566e-04 4.041107938907642768e-04
1.336466616124884821e+00 4.652094308587431714e-04 4.649453489662932278e-04 4.041461616175492889e-04 4.042280756891649708e-04 4.043163924139492587e-04 4.043120597752588403e-04 4.041083269871978173e-04
1.336471961991349211e+00 4.645175865097038795e-04 4.642448146584825415e-04 4.041436978459463764e-04 4.042256093917326321e-04 4.043250348951057688e-04 4.043095966198418495e-04 4.041058621128920149e-04
1.336477307879196941e+00 4.601174916654045830e-04 4.598107097622948936e-04 4.041412360943551175e-04 4.042231467632212004e-04 4.043403797973169631e-04 4.043071355088266703e-04 4.041033992831380233e-04
1.336482653788428232e+00 4.534292788626121859e-04 4.530710602419923158e-04 4.041387763110379809e-04 4.042206865242138365e-04 4.043597132545318482e-04 4.043046764530287612e-04 4.041009385088120708e-04
1.336487999719043085e+00 4.460330509943494530e-04 4.456202922203547179e-04 4.041363185183108287e-04 4.042182282668457718e-04 4.043749123384916887e-04 4.043022194592970275e-04 4.040984797967999255e-04
1.336493345671041499e+00 4.394139671660042827e-04 4.389598715325697962e-04 4.041338628666810346e-04 4.042157719347893967e-04 4.043770610127552130e-04 4.042997645280844488e-04 4.040960231475683364e-04
1.336498691644423920e+00 4.348171086482862714e-04 4.343463650395548497e-04 4.041314100261588155e-04 4.042133175788341077e-04 4.043628477470086213e-04 4.042973116552147327e-04 4.040935685569426372e-04
1.336504037639190123e+00 4.329724906000091862e-04 4.325115334305344511e-04 4.041289632587213940e-04 4.042108652518386098e-04 4.043369544692335072e-04 4.042948608364681099e-04 4.040911160207104856e-04
1.336509383655340555e+00 4.337411567209757896e-04 4.333084049394559691e-04 4.041265369253670007e-04 4.042084149789594832e-04 4.043084140809944066e-04 4.042924120701108870e-04 4.040886655371649138e-04
1.336514729692874992e+00 4.359733149077769736e-04 4.355732549462744581e-04 4.041241842307036723e-04 4.042059667642463857e-04 4.042847552089754142e-04 4.042899653559817348e-04 4.040862171061886110e-04
1.336520075751793435e+00 4.378629492326138609e-04 4.374853279509753395e-04 4.041220671469975207e-04 4.042035206042349661e-04 4.042688858025559251e-04 4.042875206935594773e-04 4.040837707273074557e-04
1.336525421832096105e+00 4.378084966349284741e-04 4.374327046758091008e-04 4.041205827147606672e-04 4.042010764946333016e-04 4.042598272480199431e-04 4.042850780806179762e-04 4.040813263983285405e-04
1.336530767933783226e+00 4.353602304721271472e-04 4.349641300353140373e-04 4.041204888622180135e-04 4.041986344311971745e-04 4.042550256155084780e-04 4.042826375125660151e-04 4.040788841146769660e-04
1.336536114056854796e+00 4.316256807892437605e-04 4.311959523723875439e-04 4.041228308244220954e-04 4.041961944110646705e-04 4.042520688023875253e-04 4.042801989837807044e-04 4.040764438707433953e-04
1.336541460201310594e+00 4.288236897529800981e-04 4.283629515400309623e-04 4.041284034891215807e-04 4.041937564362189581e-04 4.042493658224555241e-04 4.042777624918702400e-04 4.040740056641678457e-04
1.336546806367151063e+00 4.292604199901001996e-04 4.287875186878445464e-04 4.041367786608408104e-04 4.041913205147900897e-04 4.042462285871001272e-04 4.042753280414587442e-04 4.040715694996332031e-04
1.336552152554376205e+00 4.342727270311922804e-04 4.338160932224458845e-04 4.041455838710388253e-04 4.041888866568430936e-04 4.042426696198960141e-04 4.042728956424594027e-04 4.040691353871281137e-04
1.336557498762986240e+00 4.435311323165049674e-04 4.431181407903036725e-04 4.041510432138285119e-04 4.041864548680450947e-04 4.042390340638936635e-04 4.042704653037888568e-04 4.040667033356466851e-04
1.336562844992980947e+00 4.549063417248651320e-04 4.545528525150861342e-04 4.041499594791342961e-04 4.041840251488666366e-04 4.042356383696430302e-04 4.042680370306137635e-04 4.040642733504290290e-04
1.336568191244360770e+00 4.650623951638707286e-04 4.647665341950474923e-04 4.041417925746854664e-04 4.041815975052798844e-04 4.042325969556737238e-04 4.042656108338909073e-04 4.040618454425175276e-04
1.336573537517125487e+00 4.707636921555647617e-04 4.705066659720829117e-04 4.041290424609244583e-04 4.041791719745765682e-04 4.042298545250764944e-04 4.042631867582027359e-04 4.040594196566435438e-04
1.336578883811275098e+00 4.704094374404804604e-04 4.701634834611177153e-04 4.041156035926391160e-04 4.041767486688932248e-04 4.042272983320154001e-04 4.042607649308026544e-04 4.040569961203750639e-04
1.336584230126810269e+00 4.649260367139395060e-04 4.646662300592025634e-04 4.041045642533776022e-04 4.041743278262448658e-04 4.042248365861349593e-04 4.042583456187761161e-04 4.040545751014108745e-04
1.336589576463730333e+00 4.573733102064204059e-04 4.570877470201850862e-04 4.040970857997082302e-04 4.041719098224832931e-04 4.042224183097461966e-04 4.042559292409278688e-04 4.040521570195085201e-04
1.336594922822035958e+00 4.514175943319083590e-04 4.511109934285038566e-04 4.040926719070213335e-04 4.041694950684657272e-04 4.042200226702645938e-04 4.042535162512601453e-04 4.040497423297187115e-04
1.336600269201726920e+00 4.495639495454155409e-04 4.492530577778221213e-04 4.040900554524739542e-04 4.041670837693391027e-04 4.042176451594585267e-04 4.042511068715146788e-04 4.040473312543469667e-04
1.336605615602803665e+00 4.521257121713000127e-04 4.518293463294027106e-04 4.040879642819898373e-04 4.041646756731248060e-04 4.042152926823919723e-04 4.042487008153640296e-04 4.040449235065380023e-04
1.336610962025265747e+00 4.573454427320484570e-04 4.570746610637196287e-04 4.040855596930590342e-04 4.041622700396360623e-04 4.042129979512709757e-04 4.042462972580479616e-04 4.040425182598308485e-04
1.336616308469113390e+00 4.623942688193498959e-04 4.621472118347550243e-04 4.040826057927649081e-04 4.041598659364516850e-04 4.042108875087243431e-04 4.042438951659516576e-04 4.040401144784375132e-04
1.336621654934347037e+00 4.646496368333628748e-04 4.644121372605546322e-04 4.040794077200841536e-04 4.041574626802516283e-04 4.042093934332755879e-04 4.042414937832603818e-04 4.040377114049434120e-04
1.336627001420966465e+00 4.627098532851542899e-04 4.624598287930842635e-04 4.040765603677189273e-04 4.041550601027978020e-04 4.042097471183675982e-04 4.042390929213372135e-04 4.040353088503039099e-04
1.336632347928971898e+00 4.568000398023931968e-04 4.565126568253688975e-04 4.040746148854399084e-04 4.041526584979518747e-04 4.042147552557839819e-04 4.042366928926850516e-04 4.040329071276439667e-04
1.336637694458363335e+00 4.484651815352766078e-04 4.481167707679320402e-04 4.040737715110306449e-04 4.041502583839265981e-04 4.042292603057722530e-04 4.042342942391765953e-04 4.040305067798637259e-04
1.336643041009140997e+00 4.397742221081742814e-04 4.393452743727260389e-04 4.040736826219570258e-04 4.041478602938645666e-04 4.042588177501167581e-04 4.042318974960896127e-04 4.040281083431295677e-04
1.336648387581304664e+00 4.325134135357051749e-04 4.319930937340358146e-04 4.040734910770405418e-04 4.041454646748697229e-04 4.043053625585951109e-04 4.042295030916979483e-04 4.040257122462629670e-04
1.336653734174854780e+00 4.277557017389562637e-04 4.271492043116813285e-04 4.040722066423098205e-04 4.041430718405270538e-04 4.043615830735599204e-04 4.042271113270635118e-04 4.040233187905997031e-04
1.336659080789791121e+00 4.258272025985206837e-04 4.251619997513610334e-04 4.040692746356031690e-04 4.041406819170323796e-04 4.044096684507435388e-04 4.042247223548152977e-04 4.040209281289267929e-04
1.336664427426114132e+00 4.264427355535455565e-04 4.257656752180225945e-04 4.040649246647395106e-04 4.041382947965730700e-04 4.044291335914530446e-04 4.042223361410095380e-04 4.040185402274758383e-04
1.336669774083823370e+00 4.288408016858832536e-04 4.282024561968158149e-04 4.040600048652855602e-04 4.041359101517097148e-04 4.044099920934822868e-04 4.042199524517497804e-04 4.040161548526052825e-04
1.336675120762919500e+00 4.319262552036700026e-04 4.313601659698295581e-04 4.040554652512316986e-04 4.041335275322842282e-04 4.043600303735359731e-04 4.042175709063072103e-04 4.040137716239110841e-04
1.336680467463402300e+00 4.345071168866929167e-04 4.340176967848390576e-04 4.040519245163176122e-04 4.041311465077416587e-04 4.042991623103346058e-04 4.042151910937726196e-04 4.040113901308195954e-04
1.336685814185271770e+00 4.356712478566784831e-04 4.352377180621040740e-04 4.040495509684501919e-04 4.041287667898365047e-04 4.042463783324934043e-04 4.042128127030402123e-04 4.040090100625052323e-04
1.336691160928528355e+00 4.352356047060913693e-04 4.348275240194799242e-04 4.040481392719757385e-04 4.041263882865882523e-04 4.042107158402596890e-04 4.042104356030745606e-04 4.040066312881199174e-04
1.336696507693171831e+00 4.340434689779399833e-04 4.336375523012749814e-04 4.040472017719997592e-04 4.041240110773957912e-04 4.041912907405471227e-04 4.042080598406793714e-04 4.040042538545700855e-04
1.336701854479202201e+00 4.338036273982213953e-04 4.333937584911761332e-04 4.040460858795772402e-04 4.041216353373659038e-04 4.041825166660671350e-04 4.042056855727826632e-04 4.040018779188404591e-04
1.336707201286619906e+00 4.363312769612608718e-04 4.359285879065771850e-04 4.040442256423044248e-04 4.041192612570676675e-04 4.041787472356620642e-04 4.042033129822719412e-04 4.039995036638753013e-04
1.336712548115424726e+00 4.424451676534257253e-04 4.420692894105617715e-04 4.040414905501653244e-04 4.041168889926252195e-04 4.041762122001257037e-04 4.042009422204599785e-04 4.039971312410739045e-04
1.336717894965616882e+00 4.511356719190592066e-04 4.508016536588202363e-04 4.040384453486425224e-04 4.041145186519217716e-04 4.041731358807918286e-04 4.041985733883874787e-04 4.039947607516051250e-04
1.336723241837196596e+00 4.596405742273550481e-04 4.593479014680281868e-04 4.040364136669511493e-04 4.041121503012457157e-04 4.041692160889693219e-04 4.041962065434471715e-04 4.039923922530257324e-04
1.336728588730163647e+00 4.646138671817439530e-04 4.643429304200187742e-04 4.040373701809898597e-04 4.041097839761344885e-04 4.041649351889380504e-04 4.041938417134617991e-04 4.039900257733487461e-04
1.336733935644518256e+00 4.638332899762248108e-04 4.635508460494993581e-04 4.040435429478576065e-04 4.041074196908004085e-04 4.041609092728841793e-04 4.041914789093998010e-04 4.039876613237519112e-04
1.336739282580260646e+00 4.574010319743814965e-04 4.570720899856730375e-04 4.040563906965161773e-04 4.041050574469212783e-04 4.041575047845659126e-04 4.041891181352005175e-04 4.039852989084003528e-04
1.336744629537390594e+00 4.476578625671330763e-04 4.472589913745780984e-04 4.040750421965820537e-04 4.041026972416260766e-04 4.041548229868258168e-04 4.041867593943048267e-04 4.039829385309732027e-04
1.336749976515908322e+00 4.379345501815484439e-04 4.374630690033146953e-04 4.040953832119375914e-04 4.041003390727648846e-04 4.041529541212776069e-04 4.041844026922794021e-04 4.039805801972804291e-04
1.336755323515814053e+00 4.310284412099248987e-04 4.305032258381718884e-04 4.041113005173963078e-04 4.040979829406288106e-04 4.041523204081618782e-04 4.041820480362340621e-04 4.039782239146756876e-04
1.336760670537108009e+00 4.282727777356962065e-04 4.277259319533094481e-04 4.041178510643878615e-04 4.040956288467781841e-04 4.041538653838648056e-04 4.041796954326180749e-04 4.039758696898576671e-04
1.336766017579789967e+00 4.294427138288039406e-04 4.289063038864181481e-04 4.041138280408595107e-04 4.040932767911668724e-04 4.041587335115074493e-04 4.041773448843573226e-04 4.039735175260185298e-04
1.336771364643859927e+00 4.332118294101518566e-04 4.327069113953457358e-04 4.041015199490193043e-04 4.040909267698885492e-04 4.041672239097034223e-04 4.041749963882472290e-04 4.039711674202445908e-04
1.336776711729318112e+00 4.377947120481710526e-04 4.373278944790274093e-04 4.040844522245430528e-04 4.040885787766738155e-04 4.041775334081995305e-04 4.041726499348720402e-04 4.039688193634370086e-04
1.336782058836164744e+00 4.415627367850022021e-04 4.411298270578526077e-04 4.040656752939750912e-04 4.040862328084028252e-04 4.041856238123076842e-04 4.041703055130293999e-04 4.039664733447370648e-04
1.336787405964399822e+00 4.434996195451685079e-04 4.430916093935722286e-04 4.040475892541311011e-04 4.040838888697748359e-04 4.041871265044823160e-04 4.041679631165342058e-04 4.039641293583299663e-04
1.336792753114023569e+00 4.433674658903196623e-04 4.429745600619583489e-04 4.040321352543771666e-04 4.040815469715481690e-04 4.041802226770548241e-04 4.041656227473759688e-04 4.039617874065957537e-04
1.336798100285035762e+00 4.415368690677460130e-04 4.411496992360467231e-04 4.040204084553399152e-04 4.040792071229060709e-04 4.041669817348289215e-04 4.041632844117214142e-04 4.039594474960975365e-04
1.336803447477436624e+00 4.386210452262018396e-04 4.382307016130555875e-04 4.040122389687614800e-04 4.040768693249349123e-04 4.041518715352972191e-04 4.041609481129073366e-04 4.039571096305688731e-04
1.336808794691226154e+00 4.351712041915949862e-04 4.347696302932569832e-04 4.040065111750273767e-04 4.040745335710310346e-04 4.041389094310894213e-04 4.041586138489554466e-04 4.039547738084427121e-04
1.336814141926404798e+00 4.315800244259258931e-04 4.311608894724967269e-04 4.040019808359879738e-04 4.040721998523195925e-04 4.041299371753252247e-04 4.041562816161432445e-04 4.039524400264469855e-04
1.336819489182972109e+00 4.281164114085553134e-04 4.276755731499318940e-04 4.039978320484065343e-04 4.040698681612200612e-04 4.041249241099382659e-04 4.041539514125616129e-04 4.039501082831734773e-04
1.336824836460928534e+00 4.249496967111334334e-04 4.244845583308795058e-04 4.039937120430702909e-04 4.040675384901748469e-04 4.041233385218769188e-04 4.041516232367511072e-04 4.039477785777073919e-04
1.336830183760274071e+00 4.221479768454680084e-04 4.216560261978462634e-04 4.039895480939088520e-04 4.040652108297931866e-04 4.041253384004195814e-04 4.041492970840840273e-04 4.039454509059964152e-04
1.336835531081008721e+00 4.197174239461725536e-04 4.191949515559168643e-04 4.039854250355634827e-04 4.040628851712886518e-04 4.041322685775596327e-04 4.041469729463723700e-04 4.039431252604515116e-04
1.336840878423132928e+00 4.176796491686203452e-04 4.171215112594648376e-04 4.039815127559237464e-04 4.040605615115459501e-04 4.041463680688076672e-04 4.041446508153936543e-04 4.039408016334743753e-04
1.336846225786646247e+00 4.161150079775936253e-04 4.155159576674163783e-04 4.039779662825561651e-04 4.040582398551257779e-04 4.041694225353779013e-04 4.041423306868012055e-04 4.039384800213787190e-04
1.336851573171549123e+00 4.151419249705175533e-04 4.144999638514958802e-04 4.039748365159568505e-04 4.040559202115197291e-04 4.042002627474317348e-04 4.041400125622015942e-04 4.039361604264856027e-04
1.336856920577841557e+00 4.148671807932517589e-04 4.141885002193914202e-04 4.039720611443707631e-04 4.040536025914296921e-04 4.042324033416783364e-04 4.041376964496589536e-04 4.039338428576426041e-04
1.336862268005523768e+00 4.153335196235236689e-04 4.146360586731284411e-04 4.039695239669823315e-04 4.040512870050653278e-04 4.042547161621822872e-04 4.041353823623992491e-04 4.039315273289279255e-04
1.336867615454595315e+00 4.164546946727094596e-04 4.157656816946202552e-04 4.039671179690521464e-04 4.040489734613877297e-04 4.042568062587259341e-04 4.041330703149463447e-04 4.039292138557700894e-04
1.336872962925056862e+00 4.179511718999599345e-04 4.172972488160687273e-04 4.039647730061431824e-04 4.040466619668881248e-04 4.042359946263167684e-04 4.041307603184490912e-04 4.039269024502648345e-04
1.336878310416908411e+00 4.193637237795652152e-04 4.187591279661100323e-04 4.039624529485561096e-04 4.040443525248744137e-04 4.041996656789031105e-04 4.041284523789622158e-04 4.039245931194638661e-04
1.336883657930149738e+00 4.202158034498171355e-04 4.196571905166166807e-04 4.039601424694163386e-04 4.040420451358422939e-04 4.041604162909959576e-04 4.041261464992960788e-04 4.039222858672480857e-04
1.336889005464781066e+00 4.202707750634382747e-04 4.197422338543823858e-04 4.039578361019558806e-04 4.040397397972359753e-04 4.041284411986037104e-04 4.041238426802875759e-04 4.039199806956147564e-04
1.336894353020802839e+00 4.197062183206434066e-04 4.191899730302603563e-04 4.039555322482305194e-04 4.040374365022119741e-04 4.041074663821639119e-04 4.041215409187554411e-04 4.039176776026303121e-04
1.336899700598214613e+00 4.190649065784701971e-04 4.185501790066336898e-04 4.039532306125980009e-04 4.040351352413780635e-04 4.040958744795271882e-04 4.041192412064388128e-04 4.039153765813624725e-04
1.336905048197016610e+00 4.190158575350838620e-04 4.185017330286974714e-04 4.039509313119578706e-04 4.040328360115141631e-04 4.040900321570598539e-04 4.041169435365587169e-04 4.039130776264450873e-04
1.336910395817209052e+00 4.200744992491981249e-04 4.195674703500591697e-04 4.039486346872423264e-04 4.040305388279273645e-04 4.040867187911598461e-04 4.041146479166607668e-04 4.039107807469433879e-04
1.336915743458792161e+00 4.223875797083479280e-04 4.218966205781964703e-04 4.039463413408721508e-04 4.040282437296817972e-04 4.040839435009885056e-04 4.041123543766798388e-04 4.039084859744475017e-04
1.336921091121765715e+00 4.256034439840061193e-04 4.251350206943809839e-04 4.039440520693495852e-04 4.040259507689475350e-04 4.040808647952725229e-04 4.041100629617953421e-04 4.039061933559472389e-04
1.336926438806129935e+00 4.288665615307788218e-04 4.284209039957591033e-04 4.039417674360501476e-04 4.040236599866792308e-04 4.040774294745758306e-04 4.041077737105917009e-04 4.039039029320017895e-04
1.336931786511884823e+00 4.310427373261150642e-04 4.306122510791333719e-04 4.039394870290850532e-04 4.040213713869389564e-04 4.040739426275801773e-04 4.041054866295971677e-04 4.039016147112797295e-04
1.336937134239030600e+00 4.312042747076144308e-04 4.307749463006262710e-04 4.039372089587074254e-04 4.040190849234855976e-04 4.040706985293633928e-04 4.041032016777111016e-04 4.038993286549950271e-04
1.336942481987567266e+00 4.291509140276394876e-04 4.287069076849686893e-04 4.039349303314856759e-04 4.040168005052740359e-04 4.040678051357237495e-04 4.041009187688455735e-04 4.038970446795702774e-04
1.336947829757495043e+00 4.255867357513991919e-04 4.251166347126330517e-04 4.039326487517690698e-04 4.040145180176001266e-04 4.040652087990873964e-04 4.040986377917755350e-04 4.038947626765150068e-04
1.336953177548813709e+00 4.217803396027961513e-04 4.212819332331535905e-04 4.039303638007502029e-04 4.040122373484474625e-04 4.040627998579001366e-04 4.040963586372467464e-04 4.038924825395545258e-04
1.336958525361523709e+00 4.189487553372956276e-04 4.184297848387637502e-04 4.039280772343133586e-04 4.040099584101510335e-04 4.040604884364673555e-04 4.040940812205327110e-04 4.038902041871995485e-04
1.336963873195624819e+00 4.177844618406723509e-04 4.172592140995576467e-04 4.039257917717238881e-04 4.040076811558639819e-04 4.040582242182719328e-04 4.040918054954800807e-04 4.038879275768076987e-04
1.336969221051117263e+00 4.183335774643870257e-04 4.178174233633358313e-04 4.039235095786140482e-04 4.040054056022685468e-04 4.040559865191585792e-04 4.040895314649917526e-04 4.038856527150935490e-04
1.336974568928001261e+00 4.201366324193217625e-04 4.196409830548870467e-04 4.039212315475023199e-04 4.040031318805490171e-04 4.040537715003258935e-04 4.040872591906898752e-04 4.038833796678319046e-04
1.336979916826276593e+00 4.224738909573670523e-04 4.220032564719002543e-04 4.039189575161881009e-04 4.040008603599587402e-04 4.040515893190012569e-04 4.040849887925049896e-04 4.038811085594966560e-04
1.336985264745943702e+00 4.246484612472066792e-04 4.242004400566249940e-04 4.039166868573038213e-04 4.039985919311009539e-04 4.040494887286051866e-04 4.040827204242098693e-04 4.038788395488496956e-04
1.336990612687002367e+00 4.262477997129760030e-04 4.258157002004909738e-04 4.039144189358731974e-04 4.039963285254479473e-04 4.040476814887183649e-04 4.040804542258583359e-04 4.038765727814434305e-04
1.336995960649453030e+00 4.272393777171118673e-04 4.268154173918128295e-04 4.039121533151040252e-04 4.039940736878204616e-04 4.040470008062948528e-04 4.040781902771679261e-04 4.038743083430765789e-04
1.337001308633295027e+00 4.278056600607482067e-04 4.273814347112328375e-04 4.039098897933136130e-04 4.039918324137804035e-04 4.040502124848157489e-04 4.040759285808747324e-04 4.038720462432247426e-04
1.337006656638529467e+00 4.280683973644076358e-04 4.276302539718533375e-04 4.039076283466833941e-04 4.039896090362121934e-04 4.040647612815684775e-04 4.040736690819346239e-04 4.038697864343193645e-04
1.337012004665155684e+00 4.280070930987814478e-04 4.275274033427622130e-04 4.039053690191757610e-04 4.039874029050853459e-04 4.041063032256584460e-04 4.040714116978570540e-04 4.038675288421587862e-04
1.337017352713174123e+00 4.276779378759921514e-04 4.271080006991082425e-04 4.039031118078411416e-04 4.039852043638001767e-04 4.041989083811037167e-04 4.040691563262769660e-04 4.038652733735539338e-04
1.337022700782584561e+00 4.274705808372492814e-04 4.267452168710188861e-04 4.039008565868597712e-04 4.039829956484647117e-04 4.043646521587944626e-04 4.040669028137305841e-04 4.038630198851609742e-04
1.337028048873387442e+00 4.280504163809978465e-04 4.271132618815657103e-04 4.038986030793799203e-04 4.039807588974130286e-04 4.046002480768331327e-04 4.040646508989569519e-04 4.038607681268147846e-04
1.337033396985582767e+00 4.299534642729366729e-04 4.287982956333416832e-04 4.038963508711439850e-04 4.039784867659370607e-04 4.048553265783842075e-04 4.040624001758796923e-04 4.038585177045739749e-04
1.337038745119170313e+00 4.331684600337790255e-04 4.318696733689038033e-04 4.038940994912372084e-04 4.039761871129340432e-04 4.050402191484963992e-04 4.040601501507859331e-04 4.038562681381526495e-04
1.337044093274150525e+00 4.370661329746957139e-04 4.357654131991599592e-04 4.038918486041669976e-04 4.039738776967598515e-04 4.050738721932725639e-04 4.040579004535030318e-04 4.038540190727219576e-04
1.337049441450523402e+00 4.407353458248931778e-04 4.395814440758664975e-04 4.038895982755176094e-04 4.039715756921980535e-04 4.049395301364536637e-04 4.040556511449511700e-04 4.038517705874083833e-04
1.337054789648288944e+00 4.434819489888099163e-04 4.425636930305156631e-04 4.038873491256701233e-04 4.039692903767122664e-04 4.046973736946277915e-04 4.040534028977715983e-04 4.038495233767349247e-04
1.337060137867447152e+00 4.451777456087371290e-04 4.444982651219415298e-04 4.038851021718385215e-04 4.039670226743185080e-04 4.044416832838552359e-04 4.040511568218633815e-04 4.038472785763100618e-04
1.337065486107998469e+00 4.462917217873487753e-04 4.457937434006970043e-04 4.038828583971011688e-04 4.039647689490069365e-04 4.042434331997056931e-04 4.040489139747533614e-04 4.038450372727067921e-04
1.337070834369942673e+00 4.476361405800679399e-04 4.472478082594372531e-04 4.038806183666852380e-04 4.039625247751942798e-04 4.041245284398339464e-04 4.040466748993253639e-04 4.038428000407784857e-04
1.337076182653279766e+00 4.499780316741276427e-04 4.496450930144463331e-04 4.038783822012636236e-04 4.039602867436682806e-04 4.040699280258955610e-04 4.040444395136478573e-04 4.038405668338966971e-04
1.337081530958010189e+00 4.536441346544672730e-04 4.533379495330842673e-04 4.038761498973975073e-04 4.039580527154093461e-04 4.040525955432447782e-04 4.040422073525327322e-04 4.038383372268236735e-04
1.337086879284133722e+00 4.581813905918546460e-04 4.578913090173802446e-04 4.038739216863717696e-04 4.039558215012100523e-04 4.040499259656859837e-04 4.040399778991505706e-04 4.038361107490452163e-04
1.337092227631650587e+00 4.622153128645970009e-04 4.619366503266052063e-04 4.038716981725997942e-04 4.039535925059619097e-04 4.040485345062936684e-04 4.040377507799693840e-04 4.038338870813943239e-04
1.337097576000560784e+00 4.638001361952021409e-04 4.635246265655867297e-04 4.038694805893887655e-04 4.039513654746503760e-04 4.040431465116870943e-04 4.040355257910964969e-04 4.038316660840307083e-04
1.337102924390864533e+00 4.613667827303915159e-04 4.610793071706083745e-04 4.038672727054136717e-04 4.039491403411513701e-04 4.040337820855470258e-04 4.040333028447674240e-04 4.038294477447979696e-04
1.337108272802561837e+00 4.547676364096310672e-04 4.544502139156872617e-04 4.038650869992016761e-04 4.039469171480983235e-04 4.040227137800548392e-04 4.040310819139925243e-04 4.038272321262599399e-04
1.337113621235652694e+00 4.455633548254710912e-04 4.452030552671078114e-04 4.038629563135747195e-04 4.039446959919619192e-04 4.040121525183647255e-04 4.040288629972963071e-04 4.038250193335647686e-04
1.337118969690137327e+00 4.362121329005769947e-04 4.358068226129728105e-04 4.038609453968496446e-04 4.039424769663141714e-04 4.040032954290847882e-04 4.040266460977156226e-04 4.038228094975016610e-04
1.337124318166015957e+00 4.287813619784818430e-04 4.283393678923093015e-04 4.038591468765439780e-04 4.039402601165068777e-04 4.039964293059172037e-04 4.040244312129431803e-04 4.038206027699227808e-04
1.337129666663288141e+00 4.241710842264953952e-04 4.237061732523258822e-04 4.038576472895339092e-04 4.039380454315567989e-04 4.039913309142814657e-04 4.040222183372921771e-04 4.038183993326324066e-04
1.337135015181954767e+00 4.222685485056050340e-04 4.217949085514539811e-04 4.038564769135243688e-04 4.039358328705768822e-04 4.039875600597411711e-04 4.040200074694206417e-04 4.038161994142869336e-04
1.337140363722014946e+00 4.226238670589059650e-04 4.221543066426823804e-04 4.038555978399499102e-04 4.039336223933123271e-04 4.039846399499312903e-04 4.040177986149849111e-04 4.038140033053507372e-04
1.337145712283469789e+00 4.249510922463287034e-04 4.244976718135990259e-04 4.038549809140794949e-04 4.039314139716264612e-04 4.039821742376770164e-04 4.040155917808548698e-04 4.038118113690446101e-04
1.337151060866318630e+00 4.291201403618864589e-04 4.286942278441895592e-04 4.038547374423498470e-04 4.039292075855360287e-04 4.039798961269733561e-04 4.040133869686545441e-04 4.038096240580452937e-04
1.337156409470561691e+00 4.348268765731997960e-04 4.344370134316604889e-04 4.038551679039025888e-04 4.039270032190639013e-04 4.039776592903394155e-04 4.040111841755946614e-04 4.038074419479735023e-04
1.337161758096199415e+00 4.413396248362064949e-04 4.409884807373724500e-04 4.038565899858940328e-04 4.039248008609074882e-04 4.039754054005910747e-04 4.040089833997998771e-04 4.038052657897237539e-04
1.337167106743231360e+00 4.475525946878940219e-04 4.472354568940542030e-04 4.038589765386546224e-04 4.039226005034581837e-04 4.039731303668890128e-04 4.040067846404416982e-04 4.038030965789130488e-04
1.337172455411658190e+00 4.523049267569350805e-04 4.520108805956576763e-04 4.038617023085535858e-04 4.039204021364785715e-04 4.039708534651173413e-04 4.040045878898541106e-04 4.038009356533715159e-04
1.337177804101479461e+00 4.548102662415650808e-04 4.545254305508425940e-04 4.038638145943959168e-04 4.039182057413363120e-04 4.039685932643269795e-04 4.040023931264575879e-04 4.037987848538080013e-04
1.337183152812695619e+00 4.550618137441304412e-04 4.547734574139628309e-04 4.038648669770877582e-04 4.039160112924956793e-04 4.039663565816677994e-04 4.040002003174403234e-04 4.037966468231295571e-04
1.337188501545306663e+00 4.540362087183765676e-04 4.537368475822209824e-04 4.038655831503382360e-04 4.039138187630691643e-04 4.039641400674382626e-04 4.039980094273688555e-04 4.037945257114808209e-04
1.337193850299312592e+00 4.534171929506286862e-04 4.531074281224593695e-04 4.038673541529212100e-04 4.039116281227831859e-04 4.039619368277555522e-04 4.039958204182581610e-04 4.037924297607556139e-04
1.337199199074713407e+00 4.546987648027884447e-04 4.543868451346492034e-04 4.038706046834745914e-04 4.039094393180830901e-04 4.039597411750814457e-04 4.039936332284972589e-04 4.037903839036693877e-04
1.337204547871509330e+00 4.580667408801887162e-04 4.577635736974568648e-04 4.038735768213509519e-04 4.039072522326074208e-04 4.039575498262308042e-04 4.039914477285675744e-04 4.037884908250310946e-04
1.337209896689700583e+00 4.619393391468913125e-04 4.616506830025415408e-04 4.038731116441679914e-04 4.039050666421767246e-04 4.039553611826718826e-04 4.039892636698794929e-04 4.037871876505674633e-04
1.337215245529287166e+00 4.637591076363368581e-04 4.634793733522726399e-04 4.038670441439106687e-04 4.039028822083722556e-04 4.039531744096486968e-04 4.039870806766114619e-04 4.037881327044129192e-04
1.337220594390268857e+00 4.616005398730455185e-04 4.613115621333863364e-04 4.038559939594664385e-04 4.039006985778896054e-04 4.039509889878188653e-04 4.039848983558670453e-04 4.037966262961833661e-04
1.337225943272646322e+00 4.553825377151876955e-04 4.550559931013397697e-04 4.038429082996588615e-04 4.038985156070958385e-04 4.039488047149528789e-04 4.039827165474473491e-04 4.038265262911132619e-04
1.337231292176418895e+00 4.467999347411289032e-04 4.463983840371563822e-04 4.038310170537863378e-04 4.038963335926315425e-04 4.039466218812919301e-04 4.039805355801769603e-04 4.039065564391933249e-04
1.337236641101587464e+00 4.381859895159053646e-04 4.376600967202113560e-04 4.038221414839266495e-04 4.038941532904448645e-04 4.039444413430856064e-04 4.039783562933914243e-04 4.040812812464255992e-04
1.337241990048151585e+00 4.312926238773182996e-04 4.305810670040513717e-04 4.038164094627346443e-04 4.038919756233204936e-04 4.039422645320347484e-04 4.039761797132679312e-04 4.043945954117470105e-04
1.337247339016111480e+00 4.267981023112528286e-04 4.258431976299411888e-04 4.038129285960504519e-04 4.038898012544254882e-04 4.039400941212564007e-04 4.039740065803344000e-04 4.048502092475342318e-04
1.337252688005467149e+00 4.245930840657957932e-04 4.233765421737120064e-04 4.038105415488553451e-04 4.038876303396290350e-04 4.039379368660032791e-04 4.039718370746269382e-04 4.053698126981828808e-04
1.337258037016219037e+00 4.243416918366237512e-04 4.229213229452383530e-04 4.038082936827645970e-04 4.038854625994239226e-04 4.039358100806410908e-04 4.039696708971773388e-04 4.057946859577738841e-04
1.337263386048366920e+00 4.258385957029363041e-04 4.243514560307047926e-04 4.038056617513494919e-04 4.038832975770280235e-04 4.039337500226089983e-04 4.039675075624086912e-04 4.059580633144843978e-04
1.337268735101910799e+00 4.290443325332313727e-04 4.276601696806316415e-04 4.038025925695857199e-04 4.038811348630224197e-04 4.039318123347299247e-04 4.039653466528072071e-04 4.057887164068979145e-04
1.337274084176850897e+00 4.339423360375769829e-04 4.327932384995146270e-04 4.037993445930162183e-04 4.038789741884623598e-04 4.039300476744271673e-04 4.039631879143493589e-04 4.053597841549745617e-04
1.337279433273187212e+00 4.403500875098185618e-04 4.394843307310886973e-04 4.037962256125615049e-04 4.038768154253285581e-04 4.039284475225007865e-04 4.039610312296496074e-04 4.048380452671812004e-04
1.337284782390920190e+00 4.477038100318546138e-04 4.470892202230547594e-04 4.037934023945382103e-04 4.038746585599065075e-04 4.039268944632772983e-04 4.039588765570680299e-04 4.043805565045446230e-04
1.337290131530049386e+00 4.548704770698495676e-04 4.544317402357350537e-04 4.037908732529904348e-04 4.038725036592174123e-04 4.039251816171508087e-04 4.039567238877238178e-04 4.040640662206961215e-04
1.337295480690575245e+00 4.602160007861548323e-04 4.598733363748147953e-04 4.037885489635702164e-04 4.038703508225715893e-04 4.039231264615247797e-04 4.039545732252348455e-04 4.038846016687787886e-04
1.337300829872497765e+00 4.621501846332018329e-04 4.618408531120657282e-04 4.037863407452292868e-04 4.038682001263722236e-04 4.039207064438820119e-04 4.039524245754606835e-04 4.037990138442639388e-04
1.337306179075816948e+00 4.599601149999308909e-04 4.596441279425400725e-04 4.037842125181875319e-04 4.038660515905571425e-04 4.039181008990453217e-04 4.039502779397045429e-04 4.037635658541284360e-04
1.337311528300533015e+00 4.542992254501645815e-04 4.539570937349092701e-04 4.037822292283769392e-04 4.038639051830842145e-04 4.039156048471443999e-04 4.039481333126319321e-04 4.037499201255914552e-04
1.337316877546645966e+00 4.468561962671735530e-04 4.464831048302096315e-04 4.037806683270896472e-04 4.038617608465420615e-04 4.039134880685842392e-04 4.039459906829566318e-04 4.037442133819290312e-04
1.337322226814155801e+00 4.394707831558159329e-04 4.390692338039274382e-04 4.037802340131429698e-04 4.038596185125580213e-04 4.039118785952787406e-04 4.039438500240402283e-04 4.037409978508107490e-04
1.337327576103062743e+00 4.334652264137855179e-04 4.330391987998929147e-04 4.037822716907294752e-04 4.038574780781433501e-04 4.039106896507520337e-04 4.039417112561240935e-04 4.037384875254440087e-04
1.337332925413366791e+00 4.296366205046728217e-04 4.291900791509928098e-04 4.037886182605849032e-04 4.038553393455125208e-04 4.039096068294361318e-04 4.039395741774852574e-04 4.037361753025964662e-04
1.337338274745068389e+00 4.286390226820487037e-04 4.281784742189032197e-04 4.038006130384668357e-04 4.038532019677716872e-04 4.039081920450091501e-04 4.039374384061678058e-04 4.037339288948303359e-04
1.337343624098166872e+00 4.311711954345947184e-04 4.307090600966981654e-04 4.038173488445106238e-04 4.038510654837378913e-04 4.039061075417364126e-04 4.039353034239899411e-04 4.037317125446095254e-04
1.337348973472663127e+00 4.376561644406439617e-04 4.372113647058620397e-04 4.038344479164380401e-04 4.038489295115922076e-04 4.039033202061741287e-04 4.039331687990405377e-04 4.037295141705905138e-04
1.337354322868556711e+00 4.475805509678813386e-04 4.471743862638861088e-04 4.038451844269265911e-04 4.038467940466448111e-04 4.039001097689132571e-04 4.039310345213709564e-04 4.037273283787660115e-04
1.337359672285847845e+00 4.590261218416668751e-04 4.586742714089511470e-04 4.038441565198800558e-04 4.038446596435115170e-04 4.038968713401946552e-04 4.039289012047966735e-04 4.037251525824517881e-04
1.337365021724536751e+00 4.689628090244461365e-04 4.686674478008220619e-04 4.038309146106026817e-04 4.038425272667230809e-04 4.038938886129830592e-04 4.039267699175538460e-04 4.037229857043380526e-04
1.337370371184623430e+00 4.744136342423457896e-04 4.741608346217318073e-04 4.038103238869324087e-04 4.038403978534448329e-04 4.038912440576883107e-04 4.039246416956558715e-04 4.037208272607483925e-04
1.337375720666107881e+00 4.738688053332531114e-04 4.736335301465911742e-04 4.037893277625537983e-04 4.038382719023712831e-04 4.038888734341485542e-04 4.039225170903160134e-04 4.037186766910324316e-04
1.337381070168990327e+00 4.679993188383206300e-04 4.677552698562800456e-04 4.037730297487124569e-04 4.038361493697722755e-04 4.038866649708682476e-04 4.039203960601455042e-04 4.037165331207418157e-04
1.337386419693270767e+00 4.592024321623016845e-04 4.589312704834723044e-04 4.037629905487583612e-04 4.038340298633691524e-04 4.038845248407047753e-04 4.039182781944019402e-04 4.037143955031046090e-04
1.337391769238949202e+00 4.503594962419742729e-04 4.500553112944323834e-04 4.037580082547309298e-04 4.038319129140682914e-04 4.038823976535311361e-04 4.039161630179029282e-04 4.037122628698108524e-04
1.337397118806025853e+00 4.436207189515607046e-04 4.432889014138080325e-04 4.037557884993877438e-04 4.038297981486158560e-04 4.038802624199817025e-04 4.039140501740223895e-04 4.037101344768133067e-04
1.337402468394500721e+00 4.398157996201910004e-04 4.394680263348054177e-04 4.037542089433990245e-04 4.038276853423991997e-04 4.038781201360241058e-04 4.039119394582345291e-04 4.037080098115511124e-04
1.337407818004374027e+00 4.386194464238195247e-04 4.382677497784817026e-04 4.037519414900051971e-04 4.038255744110662553e-04 4.038759801407878049e-04 4.039098307753212968e-04 4.037058885311778041e-04
1.337413167635645772e+00 4.392528169245068842e-04 4.389059272986596386e-04 4.037486147023411093e-04 4.038234653778631847e-04 4.038738500013229764e-04 4.039077240847160216e-04 4.037037703940342045e-04
1.337418517288315956e+00 4.412752540365736569e-04 4.409389582864157542e-04 4.037446029790872767e-04 4.038213583152146929e-04 4.038717317734706320e-04 4.039056193544237347e-04 4.037016552032939801e-04
1.337423866962384800e+00 4.449005193535292843e-04 4.445805716406290133e-04 4.037405560838443165e-04 4.038192532583081279e-04 4.038696234097676613e-04 4.039035165156409121e-04 4.036995427538478723e-04
1.337429216657852526e+00 4.505144555411861023e-04 4.502180688281227851e-04 4.037369523201837828e-04 4.038171501109725885e-04 4.038675216466533100e-04 4.039014154058830530e-04 4.036974327695045934e-04
1.337434566374718914e+00 4.577412231448848472e-04 4.574744215006102711e-04 4.037339247285786281e-04 4.038150485840354175e-04 4.038654237862853574e-04 4.038993157128302177e-04 4.036953248422499719e-04
1.337439916112983962e+00 4.649287056618915280e-04 4.646911086423625623e-04 4.037313561125941124e-04 4.038129482237068856e-04 4.038633280805689705e-04 4.038972169821107312e-04 4.036932184365756297e-04
1.337445265872648115e+00 4.696546041730030900e-04 4.694361092465218184e-04 4.037290584727035907e-04 4.038108485850408838e-04 4.038612335527494478e-04 4.038951187752567009e-04 4.036911130450482246e-04
1.337450615653711594e+00 4.699820505025975202e-04 4.697645547068602626e-04 4.037268870165538256e-04 4.038087495238340237e-04 4.038591398912063225e-04 4.038930209714499493e-04 4.036890084885411318e-04
1.337455965456173734e+00 4.655801492665437844e-04 4.653437526738383014e-04 4.037247642157986609e-04 4.038066514279031998e-04 4.038570474502936733e-04 4.038909240199751831e-04 4.036869051675018218e-04
1.337461315280035201e+00 4.579900230416373078e-04 4.577205661543231859e-04 4.037226589500508508e-04 4.038045551560530302e-04 4.038549570945409225e-04 4.038888288794124058e-04 4.036848039996268774e-04
1.337466665125296217e+00 4.499761651243214863e-04 4.496707450439092670e-04 4.037205616828849807e-04 4.038024616519193095e-04 4.038528697822405433e-04 4.038867365982032245e-04 4.036827059984223094e-04
1.337472014991956559e+00 4.444351916526860947e-04 4.441035724668954479e-04 4.037184700101127113e-04 4.038003714985119149e-04 4.038507861134396203e-04 4.038846478261843773e-04 4.036806117827981518e-04
1.337477364880016228e+00 4.433847556670743881e-04 4.430461579973092459e-04 4.037163830970715169e-04 4.037982847368031176e-04 4.038487061508384325e-04 4.038825626161520648e-04 4.036785213774714493e-04
1.337482714789475224e+00 4.472708405294829751e-04 4.469469370753502988e-04 4.037143003210348635e-04 4.037962010150298112e-04 4.038466295801288299e-04 4.038804805937702539e-04 4.036764343826156542e-04
1.337488064720334213e+00 4.546622248794587959e-04 4.543683941277784524e-04 4.037122210806228027e-04 4.037941198686609669e-04 4.038445560328973423e-04 4.038784012750811815e-04 4.036743502915268213e-04
1.337493414672592751e+00 4.625285516436495161e-04 4.622666290992364854e-04 4.037101446516150631e-04 4.037920409171005310e-04 4.038424854602061737e-04 4.038763242858385322e-04 4.036722687099978226e-04
1.337498764646251281e+00 4.673209419143414638e-04 4.670770341309757562e-04 4.037080700710300512e-04 4.037899639251337695e-04 4.038404188748345399e-04 4.038742494125199096e-04 4.036701894070884454e-04
1.337504114641309583e+00 4.665890014598007059e-04 4.663382402130041710e-04 4.037059963234859239e-04 4.037878887903447768e-04 4.038383605828666303e-04 4.038721765538714559e-04 4.036681122662706461e-04
1.337509464657767655e+00 4.602348121913266837e-04 4.599514994456698272e-04 4.037039228059190752e-04 4.037858155044643971e-04 4.038363239993324910e-04 4.038701056502224242e-04 4.036660372143364376e-04
1.337514814695626164e+00 4.505230084959959899e-04 4.501914566468640530e-04 4.037018496528721641e-04 4.037837440827700148e-04 4.038343425273770637e-04 4.038680366139136592e-04 4.036639641514593144e-04
1.337520164754884666e+00 4.408039232747969758e-04 4.404245485824836081e-04 4.036997775521201145e-04 4.037816744540569775e-04 4.038324805868681719e-04 4.038659692553534918e-04 4.036618928769108452e-04
1.337525514835543383e+00 4.338074036547910997e-04 4.333949599176018181e-04 4.036977071744964323e-04 4.037796063605869016e-04 4.038308264044238299e-04 4.038639032255424469e-04 4.036598230313070664e-04
1.337530864937602315e+00 4.305313802712959536e-04 4.301064545962324888e-04 4.036956387217257138e-04 4.037775393703097208e-04 4.038294419746524320e-04 4.038618380487296296e-04 4.036577541292018763e-04
1.337536215061061906e+00 4.301879521968896480e-04 4.297665252199402847e-04 4.036935719500403877e-04 4.037754730752199372e-04 4.038282752587767739e-04 4.038597733193903050e-04 4.036556857563765397e-04
1.337541565205921934e+00 4.309935977701000870e-04 4.305803289232376196e-04 4.036915065664417558e-04 4.037734074076911994e-04 4.038271039647052204e-04 4.038577090143990913e-04 4.036536178825960190e-04
1.337546915372182621e+00 4.312515466706674013e-04 4.308400054748929881e-04 4.036894426043993560e-04 4.037713428417152297e-04 4.038256045223201319e-04 4.038556456921538261e-04 4.036515510610919283e-04
1.337552265559843745e+00 4.301730432941211664e-04 4.297519632135912704e-04 4.036873804836629267e-04 4.037692802575828773e-04 4.038235453561420129e-04 4.038535843416985339e-04 4.036494862772964896e-04
1.337557615768905750e+00 4.280789142963471045e-04 4.276401768842645786e-04 4.036853207839433350e-04 4.037672205136772223e-04 4.038209567324531823e-04 4.038515259185982689e-04 4.036474244836456954e-04
1.337562965999368414e+00 4.259532299928111112e-04 4.254965675533084208e-04 4.036832640305143072e-04 4.037651640463831341e-04 4.038181166712514515e-04 4.038494709088627553e-04 4.036453661624718730e-04
1.337568316251232181e+00 4.246794705120921420e-04 4.242110903649962692e-04 4.036812109804723773e-04 4.037631107882649179e-04 4.038153622775686978e-04 4.038474192385400267e-04 4.036433112352945602e-04
1.337573666524496829e+00 4.244605631803315647e-04 4.239863928644622645e-04 4.036791646245534593e-04 4.037610603880568451e-04 4.038128944246639198e-04 4.038453705179598533e-04 4.036412593074911086e-04
1.337579016819162581e+00 4.247770435655152249e-04 4.242926309200280776e-04 4.036771377388671507e-04 4.037590124833519796e-04 4.038107169180353518e-04 4.038433243537083096e-04 4.036392099808978114e-04
1.337584367135229657e+00 4.248716522137784869e-04 4.243452585967391459e-04 4.036751753350230169e-04 4.037569668249448799e-04 4.038087119022169390e-04 4.038412805043976482e-04 4.036371630099452618e-04
1.337589717472697837e+00 4.244104216750487846e-04 4.237399412352200437e-04 4.036734055731172003e-04 4.037549232445547922e-04 4.038067727264537223e-04 4.038392388535544690e-04 4.036351182745603460e-04
1.337595067831567563e+00 4.238821426049025416e-04 4.227865331277412000e-04 4.036721181060720079e-04 4.037528815691254856e-04 4.038049277847123499e-04 4.038371992919079982e-04 4.036330756622532939e-04
1.337600418211838615e+00 4.245030788612675710e-04 4.223184269533718314e-04 4.036718108331688684e-04 4.037508415593186800e-04 4.038034110963447873e-04 4.038351615962341816e-04 4.036310349466911557e-04
1.337605768613510993e+00 4.276925175340510121e-04 4.231405621245105312e-04 4.036730640677952406e-04 4.037488028891471998e-04 4.038026199964235390e-04 4.038331253608486897e-04 4.036289957189747798e-04
1.337611119036585361e+00 4.343264896546098972e-04 4.255131283871999362e-04 4.036761215566328173e-04 4.037467651850280988e-04 4.038028931117689283e-04 4.038310900442226240e-04 4.036269574342612955e-04
1.337616469481061277e+00 4.439903449560960325e-04 4.289853646130915095e-04 4.036803263205340818e-04 4.037447281773048468e-04 4.038041404045597353e-04 4.038290551845189272e-04 4.036249196276879081e-04
1.337621819946938961e+00 4.545853038297527240e-04 4.326151354534327762e-04 4.036839359489448158e-04 4.037426919737127163e-04 4.038055767823477680e-04 4.038270207254956957e-04 4.036228822409450323e-04
1.337627170434218415e+00 4.628088256011006051e-04 4.353832153284257871e-04 4.036848034631680877e-04 4.037406573422600855e-04 4.038059216671006316e-04 4.038249872246803696e-04 4.036208458309075266e-04
1.337632520942899861e+00 4.656600692513960236e-04 4.365675795589737387e-04 4.036816706503369408e-04 4.037386258722916042e-04 4.038041196777389765e-04 4.038229557059115149e-04 4.036188114218811941e-04
1.337637871472983297e+00 4.621411112250212237e-04 4.359353949987208854e-04 4.036750465123604102e-04 4.037366000350863134e-04 4.038000703770633381e-04 4.038209271864590588e-04 4.036167800317137875e-04
1.337643222024468947e+00 4.538021443371061808e-04 4.337304838294699875e-04 4.036668657900059935e-04 4.037345831648836729e-04 4.037947141739344718e-04 4.038189022157073239e-04 4.036147522094747230e-04
1.337648572597356811e+00 4.436509907672932631e-04 4.305141635152569496e-04 4.036592508005363233e-04 4.037325789243497191e-04 4.037894150762414910e-04 4.038168807502766767e-04 4.036127279102908242e-04
1.337653923191646888e+00 4.343994989368694395e-04 4.269438522590244156e-04 4.036534449042361930e-04 4.037305894418859111e-04 4.037852440430408593e-04 4.038148623708128957e-04 4.036107067125881283e-04
1.337659273807339400e+00 4.274040346816714237e-04 4.235720553838157412e-04 4.036495831671064669e-04 4.037286121976270186e-04 4.037827162400318471e-04 4.038128465856185862e-04 4.036086881223638475e-04
1.337664624444434347e+00 4.227409364417348734e-04 4.207408368650539937e-04 4.036471005260044921e-04 4.037266379132231978e-04 4.037819349911533776e-04 4.038108329938428463e-04 4.036066717367167451e-04
1.337669975102931952e+00 4.198840777849493057e-04 4.186053012553649002e-04 4.036452413967216786e-04 4.037246527153171786e-04 4.037827196983481085e-04 4.038088212672950221e-04 4.036046572256118308e-04
1.337675325782831992e+00 4.182903477872356780e-04 4.172239354594528332e-04 4.036433887459508736e-04 4.037226450659999865e-04 4.037844959150882051e-04 4.038068110453583038e-04 4.036026442265647565e-04
1.337680676484134690e+00 4.175931062281943297e-04 4.165906120279985335e-04 4.036412148376960747e-04 4.037206130392763425e-04 4.037861721462593237e-04 4.038048018757142785e-04 4.036006322852423367e-04
1.337686027206840267e+00 4.174951696956524273e-04 4.165614037253225670e-04 4.036386983035082253e-04 4.037185661127181313e-04 4.037863928497189008e-04 4.038027933108888573e-04 4.035986209522240140e-04
1.337691377950948945e+00 4.176219203730099742e-04 4.167890900578247334e-04 4.036360199894081010e-04 4.037165202317090384e-04 4.037842130338444393e-04 4.038007851692510712e-04 4.035966100445663928e-04
1.337696728716460504e+00 4.175447410568240312e-04 4.168184226207449381e-04 4.036333952984361585e-04 4.037144904696083453e-04 4.037797068506543950e-04 4.037987777930058630e-04 4.035945999043516843e-04
1.337702079503374941e+00 4.169804355887091543e-04 4.163357125060638511e-04 4.036309488965343552e-04 4.037124859083183288e-04 4.037739426116432112e-04 4.037967720436480275e-04 4.035925913941278229e-04
1.337707430311692924e+00 4.159807975606177400e-04 4.153818604441632256e-04 4.036286918621672260e-04 4.037105074088935433e-04 4.037683335713478853e-04 4.037947689450958194e-04 4.035905855392642140e-04
1.337712781141413787e+00 4.149354831265658367e-04 4.143547331593284110e-04 4.036265712582656545e-04 4.037085469218491905e-04 4.037639913883294654e-04 4.037927692062495168e-04 4.035885830494642581e-04
1.337718131992537973e+00 4.144080532351203665e-04 4.138334750506057389e-04 4.036245264171352482e-04 4.037065889980239516e-04 4.037616740208906812e-04 4.037907729719867190e-04 4.035865840692030989e-04
1.337723482865065705e+00 4.149819199607786475e-04 4.144143858012555733e-04 4.036225160144026134e-04 4.037046165278234322e-04 4.037623101773616611e-04 4.037887799209847594e-04 4.035845882757531063e-04
1.337728833758996982e+00 4.172315924713893356e-04 4.166787152019002234e-04 4.036205192805596750e-04 4.037026195345617052e-04 4.037674660561377184e-04 4.037867895243911227e-04 4.035825951384204103e-04
1.337734184674331805e+00 4.217227887315867958e-04 4.211941148927474490e-04 4.036185279050108401e-04 4.037006017396663963e-04 4.037788891350571749e-04 4.037848012199800329e-04 4.035806040930942410e-04
1.337739535611070174e+00 4.288153385753365834e-04 4.283200577590341469e-04 4.036165390371204199e-04 4.036985818849978371e-04 4.037967326410322002e-04 4.037828144357314655e-04 4.035786145658864393e-04
1.337744886569212310e+00 4.381887797401948833e-04 4.377346763871677992e-04 4.036145516579996107e-04 4.036965961887717912e-04 4.038174604852735015e-04 4.037808285885865914e-04 4.035766259718752457e-04
1.337750237548758214e+00 4.483986806374626495e-04 4.479904504868197209e-04 4.036125652446362778e-04 4.036947157649233659e-04 4.038337996558028723e-04 4.037788432171818785e-04 4.035746378481063325e-04
1.337755588549708330e+00 4.570378919582579946e-04 4.566742904693027569e-04 4.036105795051362537e-04 4.036930853886435289e-04 4.038382252298702412e-04 4.037768582548990123e-04 4.035726501272139362e-04
1.337760939572061991e+00 4.617675552415995231e-04 4.614393198291190379e-04 4.036085944965308496e-04 4.036919588685935426e-04 4.038279536551458949e-04 4.037748742318443334e-04 4.035706633398326209e-04
1.337766290615820308e+00 4.616617560749293730e-04 4.613532146395837343e-04 4.036066107295318726e-04 4.036916619250358550e-04 4.038070295705349362e-04 4.037728921493711934e-04 4.035686784888650085e-04
1.337771641680982171e+00 4.577765849091042401e-04 4.574711590247730435e-04 4.036046290358441990e-04 4.036924081702047582e-04 4.037834862913254651e-04 4.037709130245983814e-04 4.035666965930397119e-04
1.337776992767548689e+00 4.523507951730784422e-04 4.520362741880729692e-04 4.036026502202000321e-04 4.036939998580372927e-04 4.037644605620793921e-04 4.037689374235346718e-04 4.035647182190404210e-04
1.337782343875519642e+00 4.472450219092670215e-04 4.469134017659644187e-04 4.036006747372291410e-04 4.036956367069271211e-04 4.037540200556186077e-04 4.037669653147069222e-04 4.035627433348093918e-04
1.337787695004894806e+00 4.429212896207831767e-04 4.425609679148305789e-04 4.035987026284893744e-04 4.036961207827761879e-04 4.037566552666928092e-04 4.037649962613448296e-04 4.035607715021259840e-04
1.337793046155674404e+00 4.387124536948749194e-04 4.382916103874540635e-04 4.035967337619822078e-04 4.036944759832758120e-04 4.037886122890859460e-04 4.037630296972525949e-04 4.035588021530566935e-04
1.337798397327858879e+00 4.339281898308508913e-04 4.333622525231043852e-04 4.035947682367329757e-04 4.036905644081004488e-04 4.039008784704114369e-04 4.037610650613931073e-04 4.035568347248259997e-04
1.337803748521447789e+00 4.287209013925070240e-04 4.278127749550263278e-04 4.035928067201055743e-04 4.036851789266114642e-04 4.042125833898441763e-04 4.037591017883308646e-04 4.035548686502417760e-04
1.337809099736441576e+00 4.240752249328190015e-04 4.224389133930950150e-04 4.035908503936422266e-04 4.036795299306669433e-04 4.049281902490036540e-04 4.037571393166191984e-04 4.035529033661088612e-04
1.337814450972840463e+00 4.211390647083029055e-04 4.181784027079964053e-04 4.035889001759243870e-04 4.036745734094625152e-04 4.062757572601911806e-04 4.037551772558781063e-04 4.035509384806741651e-04
1.337819802230644006e+00 4.205208572035300197e-04 4.155843239984364623e-04 4.035869553171247720e-04 4.036706787699990452e-04 4.083187663017236982e-04 4.037532156657585485e-04 4.035489740531933477e-04
1.337825153509852649e+00 4.219939810363998586e-04 4.147496397700153490e-04 4.035850123569041615e-04 4.036677362654646347e-04 4.107246584723219223e-04 4.037512552017061664e-04 4.035470107400022347e-04
1.337830504810466392e+00 4.246945481591865362e-04 4.155352400913664640e-04 4.035830658827859363e-04 4.036654495680866341e-04 4.127341374631442162e-04 4.037492969057016436e-04 4.035450495848017047e-04
1.337835856132485457e+00 4.276340418560696955e-04 4.177471354387666440e-04 4.035811113779312620e-04 4.036635452577012548e-04 4.135129530551074836e-04 4.037473417160604861e-04 4.035430915274031377e-04
1.337841207475909622e+00 4.301654074057393380e-04 4.210784421967970516e-04 4.035791482984255074e-04 4.036618245701824618e-04 4.127000582167571555e-04 4.037453900414823523e-04 4.035411369768651169e-04
1.337846558840739108e+00 4.320666475295089010e-04 4.249380803269701490e-04 4.035771809385444906e-04 4.036601337118633261e-04 4.106744882969389399e-04 4.037434416697355884e-04 4.035391857199786348e-04
1.337851910226974139e+00 4.332723603347834497e-04 4.284463857503511197e-04 4.035752173984835309e-04 4.036583460834656406e-04 4.082812819966618375e-04 4.037414959609376790e-04 4.035372371149556362e-04
1.337857261634614936e+00 4.336467988956677067e-04 4.307344011048384706e-04 4.035732723371674726e-04 4.036563850517367645e-04 4.062843457968915838e-04 4.037395520993669476e-04 4.035352903437762614e-04
1.337862613063661055e+00 4.330626233666997390e-04 4.313559553434070503e-04 4.035713864348882416e-04 4.036542528652189250e-04 4.050192398121331568e-04 4.037376092971716769e-04 4.035333446163369593e-04
1.337867964514113162e+00 4.316029610530629289e-04 4.304612710430685612e-04 4.035696838545201558e-04 4.036520224054520635e-04 4.044205746746035385e-04 4.037356670153336010e-04 4.035313993918895653e-04
1.337873315985970812e+00 4.295815987297551251e-04 4.286031477038609178e-04 4.035684853604336840e-04 4.036497893017121624e-04 4.042416836908800139e-04 4.037337252237168869e-04 4.035294546396489719e-04
1.337878667479234673e+00 4.273980828070543482e-04 4.264151157051349018e-04 4.035684409400860212e-04 4.036476212846869249e-04 4.042379133001668297e-04 4.037317845272258990e-04 4.035275109652210223e-04
1.337884018993904300e+00 4.254781633437627452e-04 4.244794262688252637e-04 4.035705168881304015e-04 4.036455386592159751e-04 4.042446646441454940e-04 4.037298459526842830e-04 4.035255693970263920e-04
1.337889370529979916e+00 4.243708996631748273e-04 4.234160413099918039e-04 4.035755740799209547e-04 4.036435270239083174e-04 4.041895166176162017e-04 4.037279104539707791e-04 4.035236308903783833e-04
1.337894722087461741e+00 4.247885331415875718e-04 4.239405017145948199e-04 4.035834788417175809e-04 4.036415606002347924e-04 4.040745898495778530e-04 4.037259784695288855e-04 4.035216958840471104e-04
1.337900073666349776e+00 4.273800941152863559e-04 4.266695206014291166e-04 4.035922970640333464e-04 4.036396178615389661e-04 4.039405999706598355e-04 4.037240498104493298e-04 4.035197641881005728e-04
1.337905425266644244e+00 4.322877418822437378e-04 4.317105976050800847e-04 4.035985683320162352e-04 4.036376858198708760e-04 4.038276065001508773e-04 4.037221238430146954e-04 4.035178351668343910e-04
1.337910776888345143e+00 4.387642298659641697e-04 4.382970385924441631e-04 4.035990445419565314e-04 4.036357580866847968e-04 4.037530562228425928e-04 4.037201997429432044e-04 4.035159079935527566e-04
1.337916128531452475e+00 4.451819943766558915e-04 4.447954577206687668e-04 4.035927831173752897e-04 4.036338318938548849e-04 4.037131331956015637e-04 4.037182767063934342e-04 4.035139818620169135e-04
1.337921480195966240e+00 4.496074663906514477e-04 4.492717053982988023e-04 4.035817881155362896e-04 4.036319062159041821e-04 4.036954557170434506e-04 4.037163541760435096e-04 4.035120562130057893e-04
1.337926831881886658e+00 4.507342679325054445e-04 4.504205084132134260e-04 4.035696288127810856e-04 4.036299810162259031e-04 4.036891722575433432e-04 4.037144321060924480e-04 4.035101309998886617e-04
1.337932183589213953e+00 4.485715532337727972e-04 4.482553625020764760e-04 4.035593428283019914e-04 4.036280569714106674e-04 4.036879573260827858e-04 4.037125110963069594e-04 4.035082068229706555e-04
1.337937535317947901e+00 4.443284640373644338e-04 4.439936779635896219e-04 4.035523052658315487e-04 4.036261351410603713e-04 4.036887251900783723e-04 4.037105921841230229e-04 4.035062847211592831e-04
1.337942887068088949e+00 4.395655595375443873e-04 4.392051707550607195e-04 4.035485085747171630e-04 4.036242164708322500e-04 4.036897730191966040e-04 4.037086763445936846e-04 4.035043656708412136e-04
1.337948238839637094e+00 4.353120484853471210e-04 4.349247753812236360e-04 4.035475564770191724e-04 4.036223013751609034e-04 4.036900547796612275e-04 4.037067640359801946e-04 4.035024501304883575e-04
1.337953590632592116e+00 4.317860807798851977e-04 4.313707862509012303e-04 4.035495670249163408e-04 4.036203896429489159e-04 4.036896646592756871e-04 4.037048550812397107e-04 4.035005379218765259e-04
1.337958942446954236e+00 4.287291456265377191e-04 4.282798906553835893e-04 4.035554728002311436e-04 4.036184806259702400e-04 4.036911870080201479e-04 4.037029488532509940e-04 4.034986284156953130e-04
1.337964294282723898e+00 4.259065442513751800e-04 4.254092615205589171e-04 4.035663121502568737e-04 4.036165734908378055e-04 4.037017897227472823e-04 4.037010445324733200e-04 4.034967207897569149e-04
1.337969646139900659e+00 4.233869657218177146e-04 4.228173132469393745e-04 4.035815241853384430e-04 4.036146674231209496e-04 4.037353445302056441e-04 4.036991413144282431e-04 4.034948142369309816e-04
1.337974998018484962e+00 4.215094128563348728e-04 4.208325165586715953e-04 4.035974282870513370e-04 4.036127618476883128e-04 4.038113201217427128e-04 4.036972386290384662e-04 4.034929081849660112e-04
1.337980349918476808e+00 4.206549810088216091e-04 4.198313891924848932e-04 4.036078356966263207e-04 4.036108566954919917e-04 4.039451475396654443e-04 4.036953364054848793e-04 4.034910025619197144e-04
1.337985701839876196e+00 4.210353645645197366e-04 4.200389976938304027e-04 4.036073585659239685e-04 4.036089525473943304e-04 4.041296965716992262e-04 4.036934352165341428e-04 4.034890979407944030e-04
1.337991053782683348e+00 4.226981357168693265e-04 4.215438679805510666e-04 4.035951108038757598e-04 4.036070504361341104e-04 4.043209781602913225e-04 4.036915360844161378e-04 4.034871953449929564e-04
1.337996405746898043e+00 4.257562876123446470e-04 4.245187792179423714e-04 4.035755024993682716e-04 4.036051513469148411e-04 4.044488385943349382e-04 4.036896399870901686e-04 4.034852957535231023e-04
1.338001757732520725e+00 4.305525432694489113e-04 4.293528682309481065e-04 4.035554435650035151e-04 4.036032557540911820e-04 4.044563612011805968e-04 4.036877473988385780e-04 4.034833996406005053e-04
1.338007109739551392e+00 4.373877385380330485e-04 4.363458412734577815e-04 4.035406025956196456e-04 4.036013634934608766e-04 4.043393872434572771e-04 4.036858581618456569e-04 4.034815068469384106e-04
1.338012461767990047e+00 4.458194666195695573e-04 4.450019181451040436e-04 4.035335705864461745e-04 4.035994739452993300e-04 4.041496572986896752e-04 4.036839716647593447e-04 4.034796167586780823e-04
1.338017813817836910e+00 4.541281545080510336e-04 4.535267175694129545e-04 4.035341877965624695e-04 4.035975862938460512e-04 4.039585230476990625e-04 4.036820870979305814e-04 4.034777285631701476e-04
1.338023165889091981e+00 4.596952161708124608e-04 4.592452426998660077e-04 4.035404176519483198e-04 4.035956997340590805e-04 4.038151992746644462e-04 4.036802036587124639e-04 4.034758414547274380e-04
1.338028517981755261e+00 4.603700749746240418e-04 4.599891166347624526e-04 4.035487886472041209e-04 4.035938136903835689e-04 4.037314220599256924e-04 4.036783207687903068e-04 4.034739548524400132e-04
1.338033870095826749e+00 4.559338836710628102e-04 4.555558127274136459e-04 4.035549863528588516e-04 4.035919280962183865e-04 4.036931058674871390e-04 4.036764383425773530e-04 4.034720686691517337e-04
1.338039222231306891e+00 4.484939959739114206e-04 4.480864047535174240e-04 4.035553637113145327e-04 4.035900435879169164e-04 4.036793165494847535e-04 4.036745569406648354e-04 4.034701834652270713e-04
1.338044574388195462e+00 4.414269658571471624e-04 4.409914141765322701e-04 4.035487771410333217e-04 4.035881614132616349e-04 4.036739013973174740e-04 4.036726775759773072e-04 4.034683002542743856e-04
1.338049926566492909e+00 4.376007687847857349e-04 4.371605881745328640e-04 4.035371764521023690e-04 4.035862830953089626e-04 4.036683654409225705e-04 4.036708011924548985e-04 4.034664199807037541e-04
1.338055278766198786e+00 4.380398443795027177e-04 4.376225407778957491e-04 4.035242581022666043e-04 4.035844101163888918e-04 4.036603631976183777e-04 4.036689281526077071e-04 4.034645430061883789e-04
1.338060630987313759e+00 4.417079655984629000e-04 4.413302393592224157e-04 4.035132790063692071e-04 4.035825436979235828e-04 4.036510070621735337e-04 4.036670580754281703e-04 4.034626689472308814e-04
1.338065983229837164e+00 4.462717639264507808e-04 4.459328239516118127e-04 4.035057066544603908e-04 4.035806843425231421e-04 4.036423147619970205e-04 4.036651900798675276e-04 4.034607969191540558e-04
1.338071335493769887e+00 4.492455552762296997e-04 4.489292576085910725e-04 4.035012917254770116e-04 4.035788308977773711e-04 4.036355583477927583e-04 4.036633232524368224e-04 4.034589260046870856e-04
1.338076687779111706e+00 4.489624790893513226e-04 4.486446609706919663e-04 4.034989067575441230e-04 4.035769797560347658e-04 4.036308587693376339e-04 4.036614571173658067e-04 4.034570557251205593e-04
1.338082040085862401e+00 4.450808455653543216e-04 4.447375422871393548e-04 4.034973209314779018e-04 4.035751254793397934e-04 4.036276531472928592e-04 4.036595919055738224e-04 4.034551863098557729e-04
1.338087392414022414e+00 4.385361365271198543e-04 4.381499238652597755e-04 4.034956266274454333e-04 4.035732633357734956e-04 4.036253275109903454e-04 4.036577284519191479e-04 4.034533185934420616e-04
1.338092744763591746e+00 4.309967737215422983e-04 4.305599232030606115e-04 4.034934036328359161e-04 4.035713922335847255e-04 4.036235979699313099e-04 4.036558677287694231e-04 4.034514535481531191e-04
1.338098097134570619e+00 4.240894141557166640e-04 4.236034685178966148e-04 4.034906928890080518e-04 4.035695155624274919e-04 4.036226395939397334e-04 4.036540102945537648e-04 4.034495917313490930e-04
1.338103449526958810e+00 4.188099688576104262e-04 4.182825464630286543e-04 4.034878011988009966e-04 4.035676390508947963e-04 4.036230768606780678e-04 4.036521560083606935e-04 4.034477329994470840e-04
1.338108801940756765e+00 4.153960080582421214e-04 4.148368232699463799e-04 4.034850417494186773e-04 4.035657674316500644e-04 4.036258031633969132e-04 4.036503041405360248e-04 4.034458766187404852e-04
1.338114154375964260e+00 4.135750603706419811e-04 4.129931056870420254e-04 4.034825692203536157e-04 4.035639026132295591e-04 4.036314845546415267e-04 4.036484537564862104e-04 4.034440216500147702e-04
1.338119506832581518e+00 4.128826635602933504e-04 4.122851930398636357e-04 4.034803747391147452e-04 4.035620447367660999e-04 4.036397790157666239e-04 4.036466041792432201e-04 4.034421674121019263e-04
1.338124859310608539e+00 4.128460143294293235e-04 4.122387269906267618e-04 4.034783760912994625e-04 4.035601966392909153e-04 4.036487378421944015e-04 4.036447553501066134e-04 4.034403138432959965e-04
1.338130211810045544e+00 4.130592518254319980e-04 4.124468470770246411e-04 4.034765097575650954e-04 4.035583750938812899e-04 4.036551093467501843e-04 4.036429078973826083e-04 4.034384615702408454e-04
1.338135564330892535e+00 4.132666164336672643e-04 4.126533697941396671e-04 4.034747894253439622e-04 4.035566395890602181e-04 4.036558044462739683e-04 4.036410628118001880e-04 4.034366115826459268e-04
1.338140916873149511e+00 4.134789674294105620e-04 4.128693932948589813e-04 4.034733421263550827e-04 4.035551552588543243e-04 4.036497246441297058e-04 4.036392208875976169e-04 4.034347646731661365e-04
1.338146269436816693e+00 4.140252858450987786e-04 4.134249193743828486e-04 4.034724149204596869e-04 4.035542905885888690e-04 4.036385249594143178e-04 4.036373822871352005e-04 4.034329210010699062e-04
1.338151622021894083e+00 4.154192175266097770e-04 4.148350708137747743e-04 4.034722926499253320e-04 4.035546850271447424e-04 4.036256066432935543e-04 4.036355464832523752e-04 4.034310800344574621e-04
1.338156974628381901e+00 4.180237194573065617e-04 4.174634635272971906e-04 4.034730729738991717e-04 4.035571238654992636e-04 4.036141580937622044e-04 4.036337125563419772e-04 4.034292408479569917e-04
1.338162327256280149e+00 4.216645109040103754e-04 4.211337278191521361e-04 4.034743847488271107e-04 4.035620593338967331e-04 4.036057697163608756e-04 4.036318796624794670e-04 4.034274025918452083e-04
1.338167679905588825e+00 4.254701437743664940e-04 4.249685240349010992e-04 4.034753206026616421e-04 4.035688917897115036e-04 4.036003692790821377e-04 4.036300474746965742e-04 4.034255649342581270e-04
1.338173032576308374e+00 4.281626665502798667e-04 4.276817611358426805e-04 4.034748115182895450e-04 4.035755796581113708e-04 4.035970171960894469e-04 4.036282163904209952e-04 4.034237282690640624e-04
1.338178385268438353e+00 4.287236783087773596e-04 4.282487165016328695e-04 4.034722821415871004e-04 4.035792418854723109e-04 4.035947101711259656e-04 4.036263873391967151e-04 4.034218935231565590e-04
1.338183737981978982e+00 4.270121574254713104e-04 4.265278219597374741e-04 4.034680578784706050e-04 4.035777013480412365e-04 4.035927688430352247e-04 4.036245612532971981e-04 4.034200616259144782e-04
1.338189090716930707e+00 4.238839211492659211e-04 4.233809345087485984e-04 4.034631500281761983e-04 4.035708928417402249e-04 4.035908709639961321e-04 4.036227385367058230e-04 4.034182329770266738e-04
1.338194443473293527e+00 4.207626564481229997e-04 4.202415270448541743e-04 4.034586210537106140e-04 4.035609301385012330e-04 4.035889323399962487e-04 4.036209188707853834e-04 4.034164072517276494e-04
1.338199796251066997e+00 4.190490248468888750e-04 4.185197108121419029e-04 4.034550675547723692e-04 4.035507573638786672e-04 4.035869720821042591e-04 4.036191014222913816e-04 4.034145836092372685e-04
1.338205149050251563e+00 4.197619686531602274e-04 4.192408523283249746e-04 4.034525231662618844e-04 4.035425242215172218e-04 4.035850339472440832e-04 4.036172852844828809e-04 4.034127611348027197e-04
1.338210501870847668e+00 4.234180677758272180e-04 4.229239504997827932e-04 4.034506632175315880e-04 4.035368486113965602e-04 4.035832025923795060e-04 4.036154699382083736e-04 4.034109393017557216e-04
1.338215854712854869e+00 4.298718402642685019e-04 4.294211966262383292e-04 4.034490583845985398e-04 4.035331598755375867e-04 4.035817187433213401e-04 4.036136555321892809e-04 4.034091182523773180e-04
1.338221207576273386e+00 4.380337131278396563e-04 4.376349172896166649e-04 4.034473565781391689e-04 4.035305103379488553e-04 4.035811537341702209e-04 4.036118427975699148e-04 4.034072987122433581e-04
1.338226560461103443e+00 4.458269429904086019e-04 4.454749495831199918e-04 4.034453858526953324e-04 4.035282031785040807e-04 4.035825178244286130e-04 4.036100325771928895e-04 4.034054815184725737e-04
1.338231913367345038e+00 4.508186944560987116e-04 4.504937361837256862e-04 4.034431718472066236e-04 4.035259874921063791e-04 4.035870293221527892e-04 4.036082252553780053e-04 4.034036670482626951e-04
1.338237266294998173e+00 4.513932899687267842e-04 4.510663910386908154e-04 4.034408636014559448e-04 4.035239172109141318e-04 4.035952750238856919e-04 4.036064205179642388e-04 4.034018549783857329e-04
1.338242619244063070e+00 4.476761295038999416e-04 4.473201537941977747e-04 4.034386160432342156e-04 4.035220945111613923e-04 4.036060156524745265e-04 4.036046176463942148e-04 4.034000445798561303e-04
1.338247972214539949e+00 4.414834364440351562e-04 4.410841733099744519e-04 4.034365093601676149e-04 4.035204870598926201e-04 4.036157365305099391e-04 4.036028161297157586e-04 4.033982353312003978e-04
1.338253325206428368e+00 4.353975832396768972e-04 4.349588995769403284e-04 4.034345421802752176e-04 4.035189085042405958e-04 4.036200455038020489e-04 4.036010161226048385e-04 4.033964273774314434e-04
1.338258678219728992e+00 4.317486833930014498e-04 4.312897430484638060e-04 4.034326707399608697e-04 4.035171367265543872e-04 4.036164057061537099e-04 4.035992183936819733e-04 4.033946214782339543e-04
1.338264031254441377e+00 4.320837437092500980e-04 4.316311993744580524e-04 4.034308480623905813e-04 4.035150604446800381e-04 4.036059286032671117e-04 4.035974238124410388e-04 4.033928184937668796e-04
1.338269384310566190e+00 4.369805239801510506e-04 4.365600911355467083e-04 4.034290421983840720e-04 4.035127388742594328e-04 4.035924906945211835e-04 4.035956327773542514e-04 4.033910188115061865e-04
1.338274737388103208e+00 4.457824130693931251e-04 4.454120579054847797e-04 4.034272378434028894e-04 4.035103404488673304e-04 4.035800501044141701e-04 4.035938449795020005e-04 4.033892221093206103e-04
1.338280090487052432e+00 4.563252767863052936e-04 4.560102281591417732e-04 4.034254313405306836e-04 4.035080268754438326e-04 4.035706187611897062e-04 4.035920595883743631e-04 4.033874275416193551e-04
1.338285443607414082e+00 4.652700695052942566e-04 4.650004689458064758e-04 4.034236246843005743e-04 4.035058762401008432e-04 4.035641838027976625e-04 4.035902756867172734e-04 4.033856341750855748e-04
1.338290796749188161e+00 4.693803239437451284e-04 4.691334192350699950e-04 4.034218208490061700e-04 4.035038817541150243e-04 4.035598138605858611e-04 4.035884927320774421e-04 4.033838414511791847e-04
1.338296149912375110e+00 4.671292900904118624e-04 4.668766187380784800e-04 4.034200215392956665e-04 4.035019951885437809e-04 4.035566099773152502e-04 4.035867108453082834e-04 4.033820494752368767e-04
1.338301503096974265e+00 4.594606255083238705e-04 4.591773178144182947e-04 4.034182270922146677e-04 4.035001678465627078e-04 4.035540096278024402e-04 4.035849307461357796e-04 4.033802589518706381e-04
1.338306856302986514e+00 4.490954218753103432e-04 4.487669927467614981e-04 4.034164371651554498e-04 4.034983679014142129e-04 4.035517274973073358e-04 4.035831533051733536e-04 4.033784707359888439e-04
1.338312209530411412e+00 4.389533753522598092e-04 4.385770355019771708e-04 4.034146511292423720e-04 4.034965795423478552e-04 4.035496526454361837e-04 4.035813789726482091e-04 4.033766852602784750e-04
1.338317562779249181e+00 4.308546151680075088e-04 4.304357267292970284e-04 4.034128681240978557e-04 4.034947967177257111e-04 4.035477644669246359e-04 4.035796075042576668e-04 4.033749022604852554e-04
1.338322916049500044e+00 4.252097025692248172e-04 4.247565718976361649e-04 4.034110872632938171e-04 4.034930195578269232e-04 4.035460458922669443e-04 4.035778382134317310e-04 4.033731210282640728e-04
1.338328269341164001e+00 4.215259763145073890e-04 4.210461486492940528e-04 4.034093083993466685e-04 4.034912569710936178e-04 4.035444286843493412e-04 4.035760705713952443e-04 4.033713410126145470e-04
1.338333622654241051e+00 4.191137895035031385e-04 4.186131452926054462e-04 4.034075343136785835e-04 4.034895383744811033e-04 4.035428070043281155e-04 4.035743046939364452e-04 4.033695623078306083e-04
1.338338975988731416e+00 4.175337099053498253e-04 4.170176654752833271e-04 4.034057781409727903e-04 4.034879366137327601e-04 4.035410892576307912e-04 4.035725413328519620e-04 4.033677856451466114e-04
1.338344329344635097e+00 4.166879931060318756e-04 4.161630902676068046e-04 4.034040874048243743e-04 4.034865936562664988e-04 4.035392326644234940e-04 4.035707813844239752e-04 4.033660119005037488e-04
1.338349682721952094e+00 4.166944029835766895e-04 4.161688203577756516e-04 4.034026062248360347e-04 4.034857162171558717e-04 4.035372463162943289e-04 4.035690253059474940e-04 4.033642415103577965e-04
1.338355036120682851e+00 4.177412139320464592e-04 4.172239272746160188e-04 4.034016920086023941e-04 4.034854905298607391e-04 4.035351839504417435e-04 4.035672728529839342e-04 4.033624742091718673e-04
1.338360389540826922e+00 4.200616850430904524e-04 4.195612322336295607e-04 4.034020420637256287e-04 4.034859034697271221e-04 4.035331416699136208e-04 4.035655232485766720e-04 4.033607092002038401e-04
1.338365742982384754e+00 4.240162730098251832e-04 4.235402944723403113e-04 4.034046526586023492e-04 4.034865709388382998e-04 4.035312774310744746e-04 4.035637756202662676e-04 4.033589455952989308e-04
1.338371096445356567e+00 4.300940007294432044e-04 4.296496354050888884e-04 4.034103495753254892e-04 4.034867667910242771e-04 4.035299109687999789e-04 4.035620294751078975e-04 4.033571828937971334e-04
1.338376449929741918e+00 4.385935437260099967e-04 4.381872433793006921e-04 4.034188667435967138e-04 4.034857515296435063e-04 4.035297839326339956e-04 4.035602849992910588e-04 4.033554212873712973e-04
1.338381803435541473e+00 4.489873079696745316e-04 4.486222772025507104e-04 4.034280728445306468e-04 4.034832229364169933e-04 4.035324366823021466e-04 4.035585429910526077e-04 4.033536616002335947e-04
1.338387156962755009e+00 4.594308145359956024e-04 4.591021537488183877e-04 4.034343486973292442e-04 4.034795344426516913e-04 4.035403122019005917e-04 4.035568043950455916e-04 4.033519048350649281e-04
1.338392510511382527e+00 4.670803269760961354e-04 4.667711398120948378e-04 4.034344338839510524e-04 4.034755047350649772e-04 4.035558494484224037e-04 4.035550697118825284e-04 4.033501516047927581e-04
1.338397864081424249e+00 4.693733315188929923e-04 4.690565225800881737e-04 4.034275476732316745e-04 4.034720109066032459e-04 4.035791938459792460e-04 4.035533387206161884e-04 4.033484019101124919e-04
1.338403217672880174e+00 4.654980913256042590e-04 4.651455588531322612e-04 4.034159529715531365e-04 4.034696952026104811e-04 4.036057455712323792e-04 4.035516107453672972e-04 4.033466555892034318e-04
1.338408571285750748e+00 4.568994587347594114e-04 4.564940579131550628e-04 4.034034420947170494e-04 4.034688882584440460e-04 4.036263436735906449e-04 4.035498852721867286e-04 4.033449136646004448e-04
1.338413924920035747e+00 4.463958728551637280e-04 4.459377813935476139e-04 4.033931222310703632e-04 4.034695789494468100e-04 4.036317156764175412e-04 4.035481624397843810e-04 4.033431817145383450e-04
1.338419278575734950e+00 4.366546723799982202e-04 4.361577104119961621e-04 4.033862178456803409e-04 4.034712917657354595e-04 4.036185882663801718e-04 4.035464430167655945e-04 4.033414797873823357e-04
1.338424632252849023e+00 4.291809217497313724e-04 4.286629264156229901e-04 4.033823024333794277e-04 4.034730166437985942e-04 4.035921105217042909e-04 4.035447278835998944e-04 4.033398698571577208e-04
1.338429985951377743e+00 4.242848990572205227e-04 4.237601968676782144e-04 4.033801848445021758e-04 4.034734778603248279e-04 4.035622276869466583e-04 4.035430174433927270e-04 4.033385154957175030e-04
1.338435339671321334e+00 4.215896458136784595e-04 4.210671508751069082e-04 4.033786592374560462e-04 4.034717556083398677e-04 4.035374435543505117e-04 4.035413114401857518e-04 4.033377689843984336e-04
1.338440693412679794e+00 4.204595086765434129e-04 4.199436702511050385e-04 4.033769021708709900e-04 4.034678340670824000e-04 4.035211863541171432e-04 4.035396093227240719e-04 4.033382139767155167e-04
1.338446047175453124e+00 4.201871539559824372e-04 4.196783783423493550e-04 4.033746042957523986e-04 4.034625944450429881e-04 4.035124100358984862e-04 4.035379108587945672e-04 4.033405055758754057e-04
1.338451400959641546e+00 4.201267780018034387e-04 4.196216098419153695e-04 4.033718945415497455e-04 4.034572470335970524e-04 4.035082182306012465e-04 4.035362165156617027e-04 4.033448857863439923e-04
1.338456754765245060e+00 4.198670313766491463e-04 4.193599682757429047e-04 4.033691069477651444e-04 4.034526918992671000e-04 4.035059485601956344e-04 4.035345273032178433e-04 4.033505567936620856e-04
1.338462108592263888e+00 4.193218949387245327e-04 4.188085080665772050e-04 4.033665326505021017e-04 4.034493043449543007e-04 4.035039620515993436e-04 4.035328442061523156e-04 4.033554961979737580e-04
1.338467462440698030e+00 4.186350536851385752e-04 4.181138261237838153e-04 4.033643100086983140e-04 4.034473092831509849e-04 4.035016141648792840e-04 4.035311676763010083e-04 4.033572344544375477e-04
1.338472816310547486e+00 4.179773870856424425e-04 4.174482080858063493e-04 4.033624798004474109e-04 4.034477825629706168e-04 4.034989272259602560e-04 4.035294976074144395e-04 4.033543026916542673e-04
1.338478170201812478e+00 4.174067666361785793e-04 4.168661021355793482e-04 4.033611052145394220e-04 4.034545517461697248e-04 4.034961999549165979e-04 4.035278338109112538e-04 4.033472226893346094e-04
1.338483524114493006e+00 4.168776701708653762e-04 4.163116947885988251e-04 4.033603261031919358e-04 4.034772095767113044e-04 4.034936933741879207e-04 4.035261766078007835e-04 4.033381468062799619e-04
1.338488878048589070e+00 4.163598729491605919e-04 4.157374770697137107e-04 4.033602655531666557e-04 4.035339558396242206e-04 4.034914953733019114e-04 4.035245270677369970e-04 4.033294800216389881e-04
1.338494232004100892e+00 4.159623921353712388e-04 4.152321602684804240e-04 4.033608123314063112e-04 4.036498836789372728e-04 4.034895527710205109e-04 4.035228867141911306e-04 4.033226641962151296e-04
1.338499585981028694e+00 4.159679847713952314e-04 4.150666265042347891e-04 4.033614498168770811e-04 4.038448266659581715e-04 4.034877656415592211e-04 4.035212569555439747e-04 4.033179100076071254e-04
1.338504939979372477e+00 4.167334562245462830e-04 4.156117209454531056e-04 4.033613640829516967e-04 4.041110037038444895e-04 4.034860531413385441e-04 4.035196387375019332e-04 4.033146893159385792e-04
1.338510293999132017e+00 4.184858574482347177e-04 4.171454698633130301e-04 4.033598737943044346e-04 4.043949754407091942e-04 4.034843704487243369e-04 4.035180327347569706e-04 4.033123419645340182e-04
1.338515648040307759e+00 4.211261164097084442e-04 4.196439408190992559e-04 4.033568816777756069e-04 4.046068488278807681e-04 4.034826992631425444e-04 4.035164399614802016e-04 4.033103959465871892e-04
1.338521002102899704e+00 4.241880574185824060e-04 4.227018035788324807e-04 4.033529472106495389e-04 4.046638244913117969e-04 4.034810345490768375e-04 4.035148623467759094e-04 4.033086042457759818e-04
1.338526356186907629e+00 4.270255285646009269e-04 4.256805967176393885e-04 4.033489123568909248e-04 4.045412650398479940e-04 4.034793761591758468e-04 4.035133028574748137e-04 4.033068650825528782e-04
1.338531710292332200e+00 4.291240677879686180e-04 4.280141103345604971e-04 4.033454192286779717e-04 4.042891483610443204e-04 4.034777255199425853e-04 4.035117651382103378e-04 4.033051441042976833e-04
1.338537064419172973e+00 4.303103318761517145e-04 4.294502750069716253e-04 4.033426834811046141e-04 4.039992205885964264e-04 4.034760865644627351e-04 4.035102530716956973e-04 4.033034311280109339e-04
1.338542418567430392e+00 4.307265735558507991e-04 4.300690458075575543e-04 4.033405763040654205e-04 4.037517298898857720e-04 4.034744727870121428e-04 4.035087707682488267e-04 4.033017227535032117e-04
1.338547772737104458e+00 4.306714024861602692e-04 4.301455362752043608e-04 4.033388269818760381e-04 4.035829574085420804e-04 4.034729250668666299e-04 4.035073231887611241e-04 4.033000172137658312e-04
1.338553126928195169e+00 4.304932065905479454e-04 4.300375620655348782e-04 4.033371802372507742e-04 4.034880455040054810e-04 4.034715409400763965e-04 4.035059171732946351e-04 4.032983135024747535e-04
1.338558481140702527e+00 4.305603086290974010e-04 4.301367302465330185e-04 4.033354727097252044e-04 4.034431039706857592e-04 4.034704949147328509e-04 4.035045624555583699e-04 4.032966113906813910e-04
1.338563835374626754e+00 4.311970209113113366e-04 4.307887172532418084e-04 4.033336522029332301e-04 4.034246672159211766e-04 4.034699961846171601e-04 4.035032724779081181e-04 4.032949111895993638e-04
1.338569189629968070e+00 4.325871657095663051e-04 4.321903703250298042e-04 4.033317542648494087e-04 4.034175524850239745e-04 4.034701340123491350e-04 4.035020653848001406e-04 4.032932132272447150e-04
1.338574543906726477e+00 4.347798637738933868e-04 4.343964061971893617e-04 4.033298500991610550e-04 4.034142781769038720e-04 4.034706653984292384e-04 4.035009661147554122e-04 4.032915175036812499e-04
1.338579898204901752e+00 4.377898783657069976e-04 4.374233595090228554e-04 4.033279984192083482e-04 4.034119342265614036e-04 4.034709514193193704e-04 4.035000109243284949e-04 4.032898238386062556e-04
1.338585252524494118e+00 4.415687127244802756e-04 4.412229156749149727e-04 4.033262360572460910e-04 4.034096882826284009e-04 4.034702291436755082e-04 4.034992575186525411e-04 4.032881322753869516e-04
1.338590606865504018e+00 4.457546821220556457e-04 4.454315464645710069e-04 4.033246270241538337e-04 4.034074552744941521e-04 4.034681005855579291e-04 4.034988145716226831e-04 4.032864432147157297e-04
1.338595961227931230e+00 4.494831208257756873e-04 4.491795310563462674e-04 4.033233869186249342e-04 4.034053199482879335e-04 4.034648239372129160e-04 4.034989510406240387e-04 4.032847570747016049e-04
1.338601315611775977e+00 4.515937330678852822e-04 4.512987190817511086e-04 4.033230961761389123e-04 4.034033333305138934e-04 4.034611256337343509e-04 4.035005101975592721e-04 4.032830738209960226e-04
1.338606670017038036e+00 4.511701997101218988e-04 4.508637757475235331e-04 4.033249268747602007e-04 4.034014822934652109e-04 4.034577184651486721e-04 4.035062978818888422e-04 4.032813928595679735e-04
1.338612024443717852e+00 4.480099606514639484e-04 4.476621630272176319e-04 4.033305822878683429e-04 4.033997222889678172e-04 4.034549532310029510e-04 4.035249072717356526e-04 4.032797134274670450e-04
1.338617378891815202e+00 4.427465846885455104e-04 4.423132224521003110e-04 4.033414927348726920e-04 4.033980110936508622e-04 4.034528072531910498e-04 4.035788210735740712e-04 4.032780351600431953e-04
1.338622733361330530e+00 4.366670762083134892e-04 4.360794587723371466e-04 4.033572166471259329e-04 4.033963223539553623e-04 4.034510744622427786e-04 4.037159866720261116e-04 4.032763583583556777e-04
1.338628087852263837e+00 4.313593533407964831e-04 4.305105684385290453e-04 4.033740921950872485e-04 4.033946437930025311e-04 4.034495406647069671e-04 4.040152958419570249e-04 4.032746837229306638e-04
1.338633442364614901e+00 4.282322021330147149e-04 4.269735170178214382e-04 4.033858985141276039e-04 4.033929708371204693e-04 4.034480607145253571e-04 4.045652817705791050e-04 4.032730117617626246e-04
1.338638796898383942e+00 4.279739099543360603e-04 4.261440246157683991e-04 4.033870741122618517e-04 4.033913017828731195e-04 4.034465681201239830e-04 4.054000409642344880e-04 4.032713423590670622e-04
1.338644151453571407e+00 4.301962305218651455e-04 4.276925323723038174e-04 4.033763784954393040e-04 4.033896356638235359e-04 4.034450582588788381e-04 4.064156882737937843e-04 4.032696748559993615e-04
1.338649506030176850e+00 4.335864112666813200e-04 4.304396829484684653e-04 4.033578051026759544e-04 4.033879718603936536e-04 4.034435613211291918e-04 4.073432002007089901e-04 4.032680085602507363e-04
1.338654860628200716e+00 4.366426143350147148e-04 4.330114364630995678e-04 4.033378974575345345e-04 4.033863102755681947e-04 4.034421161753414865e-04 4.078474434691188220e-04 4.032663432447608455e-04
1.338660215247643004e+00 4.385893251038900146e-04 4.346210826887607305e-04 4.033219219351855253e-04 4.033846513448163112e-04 4.034407639820225284e-04 4.077187619527224897e-04 4.032646792182521377e-04
1.338665569888503715e+00 4.397788280510923648e-04 4.354117118992945285e-04 4.033118618170126665e-04 4.033829957409353247e-04 4.034395904192370581e-04 4.070116244401081112e-04 4.032630169488058075e-04
1.338670924550782848e+00 4.411865501315612777e-04 4.360870274995853869e-04 4.033068802751161772e-04 4.033813441194761523e-04 4.034388835197236321e-04 4.060075903671647723e-04 4.032613566518351541e-04
1.338676279234480848e+00 4.433710923880588130e-04 4.371531647627195476e-04 4.033048722935294542e-04 4.033796974839442325e-04 4.034395530988307442e-04 4.050363354430075750e-04 4.032596982699126987e-04
1.338681633939597493e+00 4.457935914582954726e-04 4.384196939605240328e-04 4.033037521286589799e-04 4.033780595594568395e-04 4.034439556322267457e-04 4.043072826096189378e-04 4.032580418165380054e-04
1.338686988666133004e+00 4.471006382614938672e-04 4.391298826874339583e-04 4.033021299964395252e-04 4.033764482903323678e-04 4.034568509131317929e-04 4.038635164291831279e-04 4.032563876298745449e-04
1.338692343414087382e+00 4.461022824762298313e-04 4.385149794860138724e-04 4.032995392726973819e-04 4.033749486809648033e-04 4.034851839651846421e-04 4.036432734136762186e-04 4.032547361880091255e-04
1.338697698183460849e+00 4.425908212774318879e-04 4.362838890760124474e-04 4.032963178674610133e-04 4.033739193581918452e-04 4.035346596409043881e-04 4.035663090080058744e-04 4.032530876445888620e-04
1.338703052974253183e+00 4.374223816662431256e-04 4.327705297465292682e-04 4.032932402883564215e-04 4.033746479790614845e-04 4.036029210246875362e-04 4.035877072725843140e-04 4.032514415644526781e-04
1.338708407786464827e+00 4.320326273364416374e-04 4.288190963813868009e-04 4.032911310177171951e-04 4.033809812404760831e-04 4.036741188759036120e-04 4.037118162306036796e-04 4.032497971502425720e-04
1.338713762620095782e+00 4.279136466121467278e-04 4.255830751437538438e-04 4.032906304673450478e-04 4.034022935674053817e-04 4.037225936935920313e-04 4.039772541907066489e-04 4.032481537883647865e-04
1.338719117475146048e+00 4.262841568095922479e-04 4.242562543349375219e-04 4.032920215991249143e-04 4.034566684114622545e-04 4.037272551955154278e-04 4.044171852795755504e-04 4.032465114470504090e-04
1.338724472351615624e+00 4.277994050318818147e-04 4.256594546013164415e-04 4.032949563876393360e-04 4.035700083839312583e-04 4.036862486820334047e-04 4.050032476064370068e-04 4.032448705830744113e-04
1.338729827249504734e+00 4.321921080888763080e-04 4.297496436092967118e-04 4.032982337010630183e-04 4.037647668127664199e-04 4.036182974735285679e-04 4.056081139419171638e-04 4.032432316718667100e-04
1.338735182168813376e+00 4.380787662410967793e-04 4.353534198370212450e-04 4.033000640436417458e-04 4.040372893474424303e-04 4.035494016032361349e-04 4.060356557065145956e-04 4.032415948535328972e-04
1.338740537109541773e+00 4.433033476250719919e-04 4.404649200630295644e-04 4.032989612629522260e-04 4.043371934707072298e-04 4.034975179273329144e-04 4.061256748091540496e-04 4.032399600584253975e-04
1.338745892071689925e+00 4.458546726682166778e-04 4.431245573380505291e-04 4.032946831247196653e-04 4.045728532158113862e-04 4.034671926782780276e-04 4.058629003361177777e-04 4.032383274392255723e-04
1.338751247055258053e+00 4.448531461800634876e-04 4.423996631839604426e-04 4.032883890118741646e-04 4.046537227621936714e-04 4.034544474153077954e-04 4.053947773521405042e-04 4.032366976434679107e-04
1.338756602060245937e+00 4.409271299694248998e-04 4.388043347743778109e-04 4.032818548886433455e-04 4.045452623007656586e-04 4.034554857011578874e-04 4.049354507459851176e-04 4.032350719323531379e-04
1.338761957086653798e+00 4.357377138388534308e-04 4.338873612315159874e-04 4.032764489442607200e-04 4.042919278093712516e-04 4.034783404031271016e-04 4.046332875847570608e-04 4.032334533585125351e-04
1.338767312134481857e+00 4.310602444299823678e-04 4.293383143543218444e-04 4.032726410323507200e-04 4.039877751933116344e-04 4.035704708307594852e-04 4.045022543619562457e-04 4.032318519744866625e-04
1.338772667203730338e+00 4.280895168512976415e-04 4.262279349090956665e-04 4.032701674647219464e-04 4.037206814029130884e-04 4.038897647760202308e-04 4.044524689846822757e-04 4.032302988177827738e-04
1.338778022294398795e+00 4.273503622731520757e-04 4.247537215540804728e-04 4.032684566723726896e-04 4.035343531212176940e-04 4.048394714629115080e-04 4.043771367082278894e-04 4.032288717541279190e-04
1.338783377406487674e+00 4.290809104659540178e-04 4.244437049083609457e-04 4.032669629960890646e-04 4.034275319253330296e-04 4.072091192537680582e-04 4.042250900557252738e-04 4.032277229512325504e-04
1.338788732539996973e+00 4.335686913660205923e-04 4.245417607468639004e-04 4.032653319489621149e-04 4.033761765322021542e-04 4.120953036491586778e-04 4.040158282996605499e-04 4.032270694725078588e-04
1.338794087694926915e+00 4.408980897872927869e-04 4.243350128392724195e-04 4.032634463494073635e-04 4.033549706236055519e-04 4.202917193163708360e-04 4.038045771643785850e-04 4.032270911810426225e-04
1.338799442871277279e+00 4.500891265626943863e-04 4.233496708718300413e-04 4.032613810797294317e-04 4.033469312274926433e-04 4.311947638520527686e-04 4.036373351602992382e-04 4.032277314502568429e-04
1.338804798069048507e+00 4.584785659143939701e-04 4.214535949942212830e-04 4.032592916180269770e-04 4.033434654983662163e-04 4.420711418929428602e-04 4.035293314301998183e-04 4.032285293601327097e-04
1.338810153288240601e+00 4.624829872196509250e-04 4.188826247453894059e-04 4.032573015283939062e-04 4.033411489552081799e-04 4.488617989580131898e-04 4.034707556264271631e-04 4.032286982797252161e-04
1.338815508528853560e+00 4.597410400976301333e-04 4.161462874100489901e-04 4.032554523738089724e-04 4.033389643037132077e-04 4.485507259505400039e-04 4.034431252437908899e-04 4.032275210647035717e-04
1.338820863790887161e+00 4.509263286400490246e-04 4.138077264604614249e-04 4.032537211150718538e-04 4.033367816830880112e-04 4.412965782250633006e-04 4.034310164949120921e-04 4.032248094536136076e-04
1.338826219074342072e+00 4.394349117637173091e-04 4.122519798658032231e-04 4.032520628055149062e-04 4.033346884749290694e-04 4.303340227436231098e-04 4.034253931955508873e-04 4.032210343617717769e-04
1.338831574379218292e+00 4.291739049557927893e-04 4.115912884896435206e-04 4.032504403626439903e-04 4.033327470583066617e-04 4.197476938492057837e-04 4.034221255990076086e-04 4.032170066764739747e-04
1.338836929705515377e+00 4.224585422874748124e-04 4.117379662106607609e-04 4.032488326583475845e-04 4.033309509350876476e-04 4.121826935406185761e-04 4.034196612165128794e-04 4.032133976895327571e-04
1.338842285053233994e+00 4.195219208722714599e-04 4.125355896754163585e-04 4.032472305579723687e-04 4.033292559959944902e-04 4.081543160717849379e-04 4.034174941145335673e-04 4.032104760610703224e-04
1.338847640422373919e+00 4.193497064680180506e-04 4.138289989687021211e-04 4.032456309994728798e-04 4.033276170491085144e-04 4.067901924536164926e-04 4.034154676480942526e-04 4.032081645578842522e-04
1.338852995812935376e+00 4.206969003142560070e-04 4.154591095184827915e-04 4.032440332387229485e-04 4.033260040792086714e-04 4.068777095364783328e-04 4.034135273311143031e-04 4.032062468904362923e-04
1.338858351224918142e+00 4.226605270594014892e-04 4.172543457593696353e-04 4.032424373587751177e-04 4.033244020092177878e-04 4.075184868419014792e-04 4.034116482311935533e-04 4.032045296039692378e-04
1.338863706658322883e+00 4.248618087818290087e-04 4.190689566712779831e-04 4.032408440405056953e-04 4.033228049940282625e-04 4.083562110702118912e-04 4.034098159063257642e-04 4.032028963384053739e-04
1.338869062113149377e+00 4.273662125812481647e-04 4.208330628455971218e-04 4.032392551170168194e-04 4.033212114819326025e-04 4.094839500869923519e-04 4.034080209951180899e-04 4.032012939255344691e-04
1.338874417589397403e+00 4.303268812188931302e-04 4.225420214484949788e-04 4.032376758852996342e-04 4.033196212646692315e-04 4.110680861953246428e-04 4.034062568570689054e-04 4.031997029219807401e-04
1.338879773087067404e+00 4.335076280765813258e-04 4.241763163807472968e-04 4.032361218760926731e-04 4.033180340661068181e-04 4.128920569317779126e-04 4.034045181638106891e-04 4.031981171134436286e-04
1.338885128606159602e+00 4.361201888030556738e-04 4.256306684910887402e-04 4.032346324567301441e-04 4.033164492168629526e-04 4.142358149557777685e-04 4.034028002916344733e-04 4.031965342128600717e-04
1.338890484146673776e+00 4.372329308626713047e-04 4.267234256553733077e-04 4.032332864696034302e-04 4.033148659912683272e-04 4.143019781274717077e-04 4.034010993843540000e-04 4.031949530307108289e-04
1.338895839708609925e+00 4.364165369563675163e-04 4.272673082573685789e-04 4.032321990029903063e-04 4.033132840722960469e-04 4.128405115117313390e-04 4.033994126299311235e-04 4.031933730704024112e-04
1.338901195291968493e+00 4.340181194637556103e-04 4.271456132964315203e-04 4.032314676359920929e-04 4.033117037089364474e-04 4.103652448364209318e-04 4.033977382590282919e-04 4.031917944693398257e-04
1.338906550896749481e+00 4.308784684717950923e-04 4.263834087989325445e-04 4.032310640872290562e-04 4.033101255156533037e-04 4.077701336516606555e-04 4.033960751225989898e-04 4.031902176415334783e-04
1.338911906522952666e+00 4.278551827396109754e-04 4.252027342406544544e-04 4.032307419794234045e-04 4.033085502411322886e-04 4.057517450549243164e-04 4.033944221577253969e-04 4.031886428131331969e-04
1.338917262170578493e+00 4.255242360888918584e-04 4.239809916447360690e-04 4.032300805980316397e-04 4.033069788016959215e-04 4.045306285170362183e-04 4.033927781770195974e-04 4.031870698683729694e-04
1.338922617839627183e+00 4.240875073008165555e-04 4.230595132320868644e-04 4.032287027313922242e-04 4.033054123837202321e-04 4.039584358167437475e-04 4.033911420619427360e-04 4.031854985872068632e-04
1.338927973530098070e+00 4.233819738042300337e-04 4.225247204927590639e-04 4.032265234822903031e-04 4.033038520435222552e-04 4.037648172053851002e-04 4.033895129974695193e-04 4.031839289142936217e-04
1.338933329241992043e+00 4.230138873996692876e-04 4.221893937955489644e-04 4.032238128780112930e-04 4.033022976670172510e-04 4.037238047367291147e-04 4.033878903981370626e-04 4.031823609111192174e-04
1.338938684975308435e+00 4.226662498207932111e-04 4.218569696770583426e-04 4.032210141599654575e-04 4.033007471887428892e-04 4.037028851342727665e-04 4.033862736302983682e-04 4.031807944981622999e-04
1.338944040730048357e+00 4.224441733889108775e-04 4.216798811114966434e-04 4.032184843099820932e-04 4.032991973689107950e-04 4.036516566146959801e-04 4.033846619333394251e-04 4.031792293921128726e-04
1.338949396506210920e+00 4.229760332041242752e-04 4.222880521628650033e-04 4.032163580621137282e-04 4.032976465644151241e-04 4.035730412678756795e-04 4.033830546827482893e-04 4.031776653824043453e-04
1.338954752303796569e+00 4.250864171131250478e-04 4.244889312313815497e-04 4.032145789266646831e-04 4.032960994910930806e-04 4.034914528531926788e-04 4.033814516689593604e-04 4.031761026210843634e-04
1.338960108122805526e+00 4.291563915749073009e-04 4.286467365073757326e-04 4.032130034925486203e-04 4.032945762866102339e-04 4.034274349602883121e-04 4.033798530249970348e-04 4.031745415588539267e-04
1.338965463963237790e+00 4.345809572952518069e-04 4.341460277041132008e-04 4.032114881194762070e-04 4.032931311203005872e-04 4.033872653630458873e-04 4.033782588839517915e-04 4.031729826089077958e-04
1.338970819825093361e+00 4.397907422892981862e-04 4.394109416341525918e-04 4.032099354616219778e-04 4.032918800051017326e-04 4.033662868215425910e-04 4.033766691823670661e-04 4.031714259558475994e-04
1.338976175708372462e+00 4.429884140456641904e-04 4.426395113173168172e-04 4.032083109750339784e-04 4.032910149093034587e-04 4.033567909936450462e-04 4.033750838013381353e-04 4.031698717020857194e-04
1.338981531613074871e+00 4.431941698208653226e-04 4.428511091856076774e-04 4.032066340384465571e-04 4.032907535916353792e-04 4.033530902933183532e-04 4.033735027696976213e-04 4.031683200756563815e-04
1.338986887539201032e+00 4.408505101098489018e-04 4.404937928778801309e-04 4.032049488073373282e-04 4.032911867958715885e-04 4.033525134769203220e-04 4.033719261855469012e-04 4.031667713550609830e-04
1.338992243486750944e+00 4.375035862389613488e-04 4.371245098949989426e-04 4.032032933753162095e-04 4.032920780165722341e-04 4.033542825908809537e-04 4.033703539313188320e-04 4.031652255865937097e-04
1.338997599455724608e+00 4.347953844453963891e-04 4.343963592761517769e-04 4.032016880690270522e-04 4.032927936674408236e-04 4.033579938794011090e-04 4.033687855784037378e-04 4.031636824911542512e-04
1.339002955446122245e+00 4.335165738577014850e-04 4.331063379290154961e-04 4.032001488402921306e-04 4.032925289723206176e-04 4.033625114663140629e-04 4.033672206479019294e-04 4.031621417275987190e-04
1.339008311457943634e+00 4.333369490579391022e-04 4.329238566183280716e-04 4.031987166565185370e-04 4.032907584098384532e-04 4.033657816079797118e-04 4.033656589194695901e-04 4.031606032040582722e-04
1.339013667491189219e+00 4.332550447913900639e-04 4.328421159263305066e-04 4.031974863676994741e-04 4.032875766854443012e-04 4.033657445848368053e-04 4.033641004089917451e-04 4.031590670572267354e-04
1.339019023545859000e+00 4.323309879659527300e-04 4.319146124420698081e-04 4.031966123277395996e-04 4.032836344261889867e-04 4.033616687297760114e-04 4.033625450719095827e-04 4.031575333566135566e-04
1.339024379621952754e+00 4.302008425190555468e-04 4.297728760490825920e-04 4.031962729987546585e-04 4.032797268253731477e-04 4.033546820564770262e-04 4.033609926451192738e-04 4.031560019475808232e-04
1.339029735719470926e+00 4.271431814378458670e-04 4.266948237189454067e-04 4.031966230015801003e-04 4.032763830402727239e-04 4.033469679779091554e-04 4.033594428363357961e-04 4.031544726425099513e-04
1.339035091838413516e+00 4.238080816055373422e-04 4.233335321426461039e-04 4.031978260397117795e-04 4.032737320647110423e-04 4.033403896917088310e-04 4.033578955881378511e-04 4.031529454867453116e-04
1.339040447978780746e+00 4.208873930901785689e-04 4.203858022110951945e-04 4.032002109588512335e-04 4.032716301458358701e-04 4.033356972750275389e-04 4.033563510434608527e-04 4.031514207253058613e-04
1.339045804140572393e+00 4.189482052110453554e-04 4.184237662311634945e-04 4.032043389390789490e-04 4.032698585260271161e-04 4.033326690980899290e-04 4.033548092539283826e-04 4.031498985118898894e-04
1.339051160323788681e+00 4.184799817433112416e-04 4.179414049676801737e-04 4.032105850230554818e-04 4.032682457432000154e-04 4.033306894581703810e-04 4.033532700290756636e-04 4.031483787591349328e-04
1.339056516528429608e+00 4.200357911038337809e-04 4.194964825737367183e-04 4.032182236988943159e-04 4.032666949685376309e-04 4.033291966625825002e-04 4.033517331316593653e-04 4.031468613358157741e-04
1.339061872754495397e+00 4.242345522912046901e-04 4.237129775834061777e-04 4.032248595518320416e-04 4.032651636889519149e-04 4.033278439740039471e-04 4.033501985475873531e-04 4.031453463389666103e-04
1.339067229001986270e+00 4.314209628337089880e-04 4.309386278926302639e-04 4.032272521285645340e-04 4.032636375703632626e-04 4.033264911952730075e-04 4.033486664551379718e-04 4.031438340648109365e-04
1.339072585270902005e+00 4.410521602079855953e-04 4.406273291915569022e-04 4.032233601865176272e-04 4.032621135897492492e-04 4.033251526761767736e-04 4.033471369314097594e-04 4.031423247165709031e-04
1.339077941561242824e+00 4.512780809937577600e-04 4.509171972733737495e-04 4.032139082368030704e-04 4.032605919716620224e-04 4.033239629155349875e-04 4.033456097976564837e-04 4.031408182517638912e-04
1.339083297873008727e+00 4.592904081280824386e-04 4.589825388118526969e-04 4.032019710985955299e-04 4.032590732352014278e-04 4.033231951918921912e-04 4.033440848183432459e-04 4.031393145844043742e-04
1.339088654206199935e+00 4.625189160924820164e-04 4.622375119436349989e-04 4.031909883247407258e-04 4.032575575870435587e-04 4.033233267796907913e-04 4.033425619843676807e-04 4.031378138720967505e-04
1.339094010560816450e+00 4.599716760321807471e-04 4.596831696817646343e-04 4.031829909284056048e-04 4.032560449887674344e-04 4.033250295405573426e-04 4.033410414922830654e-04 4.031363164991587605e-04
1.339099366936858493e+00 4.527444021410560650e-04 4.524190860441378720e-04 4.031782041028551897e-04 4.032545351851153257e-04 4.033288708004225992e-04 4.033395234441793402e-04 4.031348227806654102e-04
1.339104723334325842e+00 4.433424972836623804e-04 4.429628057940437728e-04 4.031757139791757234e-04 4.032530277435737243e-04 4.033346688065110250e-04 4.033380076744689634e-04 4.031333327947852910e-04
1.339110079753218940e+00 4.343872384901852285e-04 4.339510089971799741e-04 4.031742969171552091e-04 4.032515222891949443e-04 4.033409304924231000e-04 4.033364939368035834e-04 4.031318465774850210e-04
1.339115436193537567e+00 4.276091926941901584e-04 4.271279048373726904e-04 4.031729448430479120e-04 4.032500187577343150e-04 4.033451312577411075e-04 4.033349821905672520e-04 4.031303644189487639e-04
1.339120792655282166e+00 4.235682438787241079e-04 4.230613962817412208e-04 4.031711072850707126e-04 4.032485173372535878e-04 4.033450721940582892e-04 4.033334725846997489e-04 4.031288868592294936e-04
1.339126149138452515e+00 4.219053778541266564e-04 4.213928100205634078e-04 4.031687296341311894e-04 4.032470181239406317e-04 4.033403812375828141e-04 4.033319651401319223e-04 4.031274143852763957e-04
1.339131505643048836e+00 4.217413977591201284e-04 4.212361985947143126e-04 4.031660952587978611e-04 4.032455208969660697e-04 4.033327930378605391e-04 4.033304595364044557e-04 4.031259472369840002e-04
1.339136862169070907e+00 4.220567182205387869e-04 4.215617028074782145e-04 4.031635537121153320e-04 4.032440252868446434e-04 4.033249340664865276e-04 4.033289552830181604e-04 4.031244856051457602e-04
1.339142218716519395e+00 4.220711848010518397e-04 4.215806813003466092e-04 4.031613100986344042e-04 4.032425311514386949e-04 4.033187572520821693e-04 4.033274520974688190e-04 4.031230300453617294e-04
1.339147575285394076e+00 4.215691367306051928e-04 4.210751340988761306e-04 4.031593829058839141e-04 4.032410387882605102e-04 4.033148618458017509e-04 4.033259501241383879e-04 4.031215817449349849e-04
1.339152931875694952e+00 4.209759032481482331e-04 4.204750155176395434e-04 4.031576858330949758e-04 4.032395488658379310e-04 4.033128412822253243e-04 4.033244498683167959e-04 4.031201425222273940e-04
1.339158288487422244e+00 4.210550021970676550e-04 4.205520097449200754e-04 4.031561247157418575e-04 4.032380622235690612e-04 4.033119719053569773e-04 4.033229519700470746e-04 4.031187146918399416e-04
1.339163645120575952e+00 4.223542426601932650e-04 4.218599161261981376e-04 4.031546477656239866e-04 4.032365796783168085e-04 4.033116636360679214e-04 4.033214569339389787e-04 4.031173009252471059e-04
1.339169001775156076e+00 4.247477396521708417e-04 4.242722559187524505e-04 4.031532508686019953e-04 4.032351019483575226e-04 4.033115867337094167e-04 4.033199648884730677e-04 4.031159042020825709e-04
1.339174358451162838e+00 4.273995882374671644e-04 4.269457971543098732e-04 4.031519577127969014e-04 4.032336302218550829e-04 4.033116337117106584e-04 4.033184755366808912e-04 4.031145280506503959e-04
1.339179715148596461e+00 4.292063662861656881e-04 4.287673144609218572e-04 4.031507839903797916e-04 4.032321698944065988e-04 4.033118380059626381e-04 4.033169884205392358e-04 4.031131772649111655e-04
1.339185071867456722e+00 4.294383611229577401e-04 4.290005964397791498e-04 4.031496955468055342e-04 4.032307492399182357e-04 4.033122923307998296e-04 4.033155033055008023e-04 4.031118590292615119e-04
1.339190428607743844e+00 4.281504187753574077e-04 4.277007621077575858e-04 4.031485890380790381e-04 4.032295006104847724e-04 4.033130902145191021e-04 4.033140202896667512e-04 4.031105843415718013e-04
1.339195785369458047e+00 4.261078946504501903e-04 4.256392751639953846e-04 4.031473267638389360e-04 4.032289561040556234e-04 4.033143084694702308e-04 4.033125395298231791e-04 4.031093704822382774e-04
1.339201142152599111e+00 4.243332026445985209e-04 4.238459138176433596e-04 4.031458165937654159e-04 4.032309155348431148e-04 4.033160244748581471e-04 4.033110609459585136e-04 4.031082481202642471e-04
1.339206498957167479e+00 4.236183782167647193e-04 4.231156081509755999e-04 4.031440753433282302e-04 4.032404123450865374e-04 4.033183416815050871e-04 4.033095842829666515e-04 4.031072863738732249e-04
1.339211855783163152e+00 4.242833400976096510e-04 4.237621270131634952e-04 4.031422177983671204e-04 4.032688372205197203e-04 4.033213994922422345e-04 4.033081094234427003e-04 4.031066827280841086e-04
1.339217212630585907e+00 4.261912066513658050e-04 4.256314645492086080e-04 4.031403817738468762e-04 4.033362793763378348e-04 4.033253646128541828e-04 4.033066365052803172e-04 4.031070572022439603e-04
1.339222569499436188e+00 4.288490329669289100e-04 4.282054125169066717e-04 4.031386552191896025e-04 4.034680059975812635e-04 4.033304271708302593e-04 4.033051656636499685e-04 4.031102588488227824e-04
1.339227926389713774e+00 4.315054133428109298e-04 4.307100133118187710e-04 4.031370546063737571e-04 4.036797227146459366e-04 4.033368400382429208e-04 4.033036967266657655e-04 4.031210813975968791e-04
1.339233283301419331e+00 4.333519834858859431e-04 4.323355257425990869e-04 4.031355479813238324e-04 4.039545481104122975e-04 4.033450293093189640e-04 4.033022292631049423e-04 4.031497381615638817e-04
1.339238640234552191e+00 4.339059105356430322e-04 4.326339438734479637e-04 4.031340883773134763e-04 4.042292410979112568e-04 4.033558043978692129e-04 4.033007629401656790e-04 4.032130761447293328e-04
1.339243997189112800e+00 4.333462629478078225e-04 4.318489903262920306e-04 4.031326370191925515e-04 4.044114175866045380e-04 4.033709071620028607e-04 4.032992978054503598e-04 4.033300723101898209e-04
1.339249354165101380e+00 4.324139586435599147e-04 4.307820363109036077e-04 4.031311766132812235e-04 4.044278989392421182e-04 4.033952605017002580e-04 4.032978342638464256e-04 4.035080720075506517e-04
1.339254711162517708e+00 4.318214362139336654e-04 4.301561816396754206e-04 4.031297206506682723e-04 4.042711141370423662e-04 4.034464831837234053e-04 4.032963728624204460e-04 4.037247067973656969e-04
1.339260068181362007e+00 4.316778563550112023e-04 4.299983464549417874e-04 4.031283220801020026e-04 4.040041843088551955e-04 4.035891018310866279e-04 4.032949140626378680e-04 4.039219624764324402e-04
1.339265425221634498e+00 4.315592578228220986e-04 4.296392561782592674e-04 4.031270839399377689e-04 4.037201345754533105e-04 4.040322707300735288e-04 4.032934580491368036e-04 4.040276762657981345e-04
1.339270782283334960e+00 4.313187990046263298e-04 4.283611167357198731e-04 4.031261764347310447e-04 4.034905103067130657e-04 4.053370127098458427e-04 4.032920046330845253e-04 4.039971150426430700e-04
1.339276139366463836e+00 4.320269358812527712e-04 4.260966133868564383e-04 4.031258765818775602e-04 4.033409639182062916e-04 4.086935697031282176e-04 4.032905533838698113e-04 4.038427861545001822e-04
1.339281496471021127e+00 4.361506958085921166e-04 4.235615754101829675e-04 4.031266693945088605e-04 4.032603507559181914e-04 4.159741871749505593e-04 4.032891039607399536e-04 4.036258657775563218e-04
1.339286853597006832e+00 4.463873107654381975e-04 4.217634942850910680e-04 4.031294175200585746e-04 4.032237006160919145e-04 4.290064507962872403e-04 4.032876563369265427e-04 4.034171069576958368e-04
1.339292210744420730e+00 4.633886122294736225e-04 4.213557732128464452e-04 4.031354079891875681e-04 4.032092221264837865e-04 4.478175758096065778e-04 4.032862106609890742e-04 4.032607001052152407e-04
1.339297567913263487e+00 4.838027297842643513e-04 4.223371077674582656e-04 4.031458270794275591e-04 4.032037442702712630e-04 4.688368819978996102e-04 4.032847669142941246e-04 4.031648889145297301e-04
1.339302925103534880e+00 5.007555416165821761e-04 4.242493089614838620e-04 4.031604208236298044e-04 4.032011229688360187e-04 4.851751681846356136e-04 4.032833247736144090e-04 4.031153250994569631e-04
1.339308282315235132e+00 5.075939727123666848e-04 4.267009414089231647e-04 4.031761191220842571e-04 4.031991074167142765e-04 4.900771128432846336e-04 4.032818838337941464e-04 4.030927903626631433e-04
1.339313639548364021e+00 5.025842418384769087e-04 4.298886335790111021e-04 4.031873294282919918e-04 4.031971251190235900e-04 4.814471721799644865e-04 4.032804439327135077e-04 4.030830725436575397e-04
1.339318996802921768e+00 4.905164036773419648e-04 4.347251182991849648e-04 4.031887338315771722e-04 4.031951664258565668e-04 4.635017285487271041e-04 4.032790052742582835e-04 4.030784892538801585e-04
1.339324354078908819e+00 4.795251789257132897e-04 4.422886722596135276e-04 4.031788424497483297e-04 4.031933200230610435e-04 4.439733350021698435e-04 4.032775683272412878e-04 4.030757359086400960e-04
1.339329711376324727e+00 4.757454979225148170e-04 4.527643644400634448e-04 4.031611724480200815e-04 4.031916232863792240e-04 4.294367471816066791e-04 4.032761336366646608e-04 4.030736192750082754e-04
1.339335068695170161e+00 4.799670584188814207e-04 4.646290932808343774e-04 4.031419157788233062e-04 4.031900542137203123e-04 4.224297674379323664e-04 4.032747016011908425e-04 4.030717531920919921e-04
1.339340426035444676e+00 4.881035422755684015e-04 4.748815719493138876e-04 4.031262553139095700e-04 4.031885677873247144e-04 4.215613490918897113e-04 4.032732722605138296e-04 4.030700120563423085e-04
1.339345783397148493e+00 4.942200595261954637e-04 4.803581168216526230e-04 4.031162769312656466e-04 4.031871253250807717e-04 4.233683636079479257e-04 4.032718452722977619e-04 4.030683474693795738e-04
1.339351140780281835e+00 4.937902374235734505e-04 4.792659890113094129e-04 4.031112967899056366e-04 4.031857038860932612e-04 4.244184920706969887e-04 4.032704201962245558e-04 4.030667353757846189e-04
1.339356498184844702e+00 4.855551842526103297e-04 4.719255205570872824e-04 4.031093441300229998e-04 4.031842933784353226e-04 4.228388140398852291e-04 4.032689968549168385e-04 4.030651615501540906e-04
1.339361855610837093e+00 4.714923641335794680e-04 4.604124718231484724e-04 4.031084482101093846e-04 4.031828909422827080e-04 4.187898677963682167e-04 4.032675753759283393e-04 4.030636168825937806e-04
1.339367213058259232e+00 4.553489525106521173e-04 4.475510721656296713e-04 4.031073582219912290e-04 4.031814972246754018e-04 4.137756715099361049e-04 4.032661558618321190e-04 4.030620950756092077e-04
1.339372570527111339e+00 4.407785526512905758e-04 4.359081821857626660e-04 4.031058448135700764e-04 4.031801166123176201e-04 4.093967870884063004e-04 4.032647380899011757e-04 4.030605913206676766e-04
1.339377928017392971e+00 4.301073605136968513e-04 4.271996921913160522e-04 4.031046132999711873e-04 4.031787678910190220e-04 4.064803361524606555e-04 4.032633216051139638e-04 4.030591017921013233e-04
1.339383285529104795e+00 4.241611024601066359e-04 4.222288769947037156e-04 4.031047565411735069e-04 4.031775348392678234e-04 4.050003883534739231e-04 4.032619060955302311e-04 4.030576236487213833e-04
1.339388643062246587e+00 4.228603991600651899e-04 4.212356779927535749e-04 4.031068864073303207e-04 4.031767682344414923e-04 4.044826307284222437e-04 4.032604916546593792e-04 4.030561550528266417e-04
1.339394000616818570e+00 4.259051195236034939e-04 4.243000002842707216e-04 4.031104026018609014e-04 4.031777841580675326e-04 4.044088885444895400e-04 4.032590787395769205e-04 4.030546949643256370e-04
1.339399358192820966e+00 4.329538096394400454e-04 4.313583271909458448e-04 4.031134770810992094e-04 4.031848888274571722e-04 4.044162880291318480e-04 4.032576679444773078e-04 4.030532428007851248e-04
1.339404715790253331e+00 4.431656592150042830e-04 4.416886918102475197e-04 4.031139863452513797e-04 4.032100837258504006e-04 4.043352115708091820e-04 4.032562597403174191e-04 4.030517980968615754e-04
1.339410073409116331e+00 4.545810189120623630e-04 4.533005024908821423e-04 4.031108527426249203e-04 4.032811188155385881e-04 4.041482391312454115e-04 4.032548542394957347e-04 4.030503602112755872e-04
1.339415431049409522e+00 4.641409316584074697e-04 4.630090826446025989e-04 4.031047427078414576e-04 4.034492507462508629e-04 4.039149311233337187e-04 4.032534510955578357e-04 4.030489281845294337e-04
1.339420788711133570e+00 4.687582741597568544e-04 4.675827195161013999e-04 4.030975444514565140e-04 4.037846845818057620e-04 4.036997688742179134e-04 4.032520496810975004e-04 4.030475008862145769e-04
1.339426146394288031e+00 4.669065346768125411e-04 4.654031694191954451e-04 4.030911431201851438e-04 4.043433914662638521e-04 4.035357137008679408e-04 4.032506494735277639e-04 4.030460773783212558e-04
1.339431504098873349e+00 4.595587026726460824e-04 4.574618306165599514e-04 4.030865187058110333e-04 4.051051307460439878e-04 4.034256889360049859e-04 4.032492503491538435e-04 4.030446571922191275e-04
1.339436861824889302e+00 4.497257305215579537e-04 4.469255310779345937e-04 4.030836545307241517e-04 4.059217358165344985e-04 4.033589161292824984e-04 4.032478525891013393e-04 4.030432403209646903e-04
1.339442219572336557e+00 4.409741404025525500e-04 4.376155143050253563e-04 4.030819647261334637e-04 4.065398654660328567e-04 4.033226498274707626e-04 4.032464566890655872e-04 4.030418270180523808e-04
1.339447577341214446e+00 4.360055139093078468e-04 4.324695564379360340e-04 4.030807500614400378e-04 4.067211766512262780e-04 4.033061428036089757e-04 4.032450631369751326e-04 4.030404175662875539e-04
1.339452935131523637e+00 4.360138875537719204e-04 4.327658536234962644e-04 4.030794731342809750e-04 4.063881486042290056e-04 4.033012442166586755e-04 4.032436721938103402e-04 4.030390120515496468e-04
1.339458292943263684e+00 4.406926082236278905e-04 4.380833154201277065e-04 4.030778765278991487e-04 4.056762474074562808e-04 4.033024417373496295e-04 4.032422837144651693e-04 4.030376101780130125e-04
1.339463650776435255e+00 4.484658557403233253e-04 4.466127130517202480e-04 4.030759795110225026e-04 4.048456235509164986e-04 4.033067541677772504e-04 4.032408971688370737e-04 4.030362112850645936e-04
1.339469008631038127e+00 4.569043488382204098e-04 4.557089662211664255e-04 4.030739661371321512e-04 4.041295880501333607e-04 4.033134731570124643e-04 4.032395119411390097e-04 4.030348146438559849e-04
1.339474366507072300e+00 4.635283602609407061e-04 4.627836654276545241e-04 4.030720287741774099e-04 4.036378721270665669e-04 4.033238250267479020e-04 4.032381277051503188e-04 4.030334198305870856e-04
1.339479724404537997e+00 4.668081965609694123e-04 4.663069156536485968e-04 4.030702653030936232e-04 4.033605846860634139e-04 4.033403014077168976e-04 4.032367445891889843e-04 4.030320268895564990e-04
1.339485082323435439e+00 4.667168772391577748e-04 4.663088272636995140e-04 4.030686729757131581e-04 4.032302406079726464e-04 4.033651842594123457e-04 4.032353630726224201e-04 4.030306362275755286e-04
1.339490440263764626e+00 4.644226147770480961e-04 4.640223405323830774e-04 4.030672020922243656e-04 4.031786497776844794e-04 4.033983813667489063e-04 4.032339837485495468e-04 4.030292483745962330e-04
1.339495798225525336e+00 4.614087844497585800e-04 4.609793721745669140e-04 4.030658144851140962e-04 4.031609861164648072e-04 4.034360422734579728e-04 4.032326070485830636e-04 4.030278637066212269e-04
1.339501156208718013e+00 4.586459143811006593e-04 4.581785245991925942e-04 4.030645326506095616e-04 4.031549006337286972e-04 4.034720375117304726e-04 4.032312329912606593e-04 4.030264821924943886e-04
1.339506514213342436e+00 4.561988040803858775e-04 4.556939173041384800e-04 4.030635068373468314e-04 4.031516191581357078e-04 4.035025511021509206e-04 4.032298611174442893e-04 4.030251033282490581e-04
1.339511872239399048e+00 4.533430196667136104e-04 4.527939520350453620e-04 4.030631200841853796e-04 4.031486100032268417e-04 4.035311394689841550e-04 4.032284907481108183e-04 4.030237263946844406e-04
1.339517230286887628e+00 4.491376564721094805e-04 4.485169263759748856e-04 4.030640675872582341e-04 4.031456089340450504e-04 4.035726916177333982e-04 4.032271214143941978e-04 4.030223508876897313e-04
1.339522588355808397e+00 4.432031933597689838e-04 4.424442521571983955e-04 4.030672160353659830e-04 4.031428770234291373e-04 4.036646996325793857e-04 4.032257531193584373e-04 4.030209767800368189e-04
1.339527946446161577e+00 4.362161808584860776e-04 4.351515368342594951e-04 4.030730410262708084e-04 4.031405795731624856e-04 4.039165374531290798e-04 4.032243862769943187e-04 4.030196044597837788e-04
1.339533304557947169e+00 4.298076483226514642e-04 4.279584343270611169e-04 4.030807870175742626e-04 4.031386872416892176e-04 4.046622096988473937e-04 4.032230214652330453e-04 4.030182344823708533e-04
1.339538662691165172e+00 4.261416833746199109e-04 4.221748206653593320e-04 4.030880666162508868e-04 4.031370710840674783e-04 4.067973829067487090e-04 4.032216591603897849e-04 4.030168673041758707e-04
1.339544020845815808e+00 4.277313892703579062e-04 4.184417605446373329e-04 4.030916876691734022e-04 4.031356042196011054e-04 4.122605822543231658e-04 4.032202995070959146e-04 4.030155030516893375e-04
1.339549379021898856e+00 4.374804762185465499e-04 4.165840134511285655e-04 4.030895213084247889e-04 4.031342044098211886e-04 4.242214131569106640e-04 4.032189422050711262e-04 4.030141414078151321e-04
1.339554737219414537e+00 4.580125301257194099e-04 4.159247331216823639e-04 4.030819957584831680e-04 4.031328309213360250e-04 4.460654395562135767e-04 4.032175866479998576e-04 4.030127817508414255e-04
1.339560095438363074e+00 4.893959563544983057e-04 4.157435562186299590e-04 4.030718979799659024e-04 4.031314674169248673e-04 4.785880599628889896e-04 4.032162322734367818e-04 4.030114235049241577e-04
1.339565453678744467e+00 5.262356462828243547e-04 4.155937025608304929e-04 4.030627414330881404e-04 4.031301084998396172e-04 5.166857190931483258e-04 4.032148788445411329e-04 4.030100664222981957e-04
1.339570811940559159e+00 5.573559578514661588e-04 4.153700334166188397e-04 4.030571913779940323e-04 4.031287528261833842e-04 5.489646137653819268e-04 4.032135264527760433e-04 4.030087105859023492e-04
1.339576170223806484e+00 5.705554395108518003e-04 4.151956625601863331e-04 4.030565309813418469e-04 4.031274003432548897e-04 5.627443351508993339e-04 4.032121753363907121e-04 4.030073562274266654e-04
1.339581528528487109e+00 5.601614417866637762e-04 4.152803792486019999e-04 4.030607791539908991e-04 4.031260513851329269e-04 5.519686873964549812e-04 4.032108257437888132e-04 4.030060035903656589e-04
1.339586886854601033e+00 5.311144731296550941e-04 4.158465018248241971e-04 4.030686322754739722e-04 4.031247065232710248e-04 5.214860795843200784e-04 4.032094779275654378e-04 4.030046529240422989e-04
1.339592245202148035e+00 4.956825263014205240e-04 4.170788179795415569e-04 4.030772715452067339e-04 4.031233668745646593e-04 4.837303878884941432e-04 4.032081321951739216e-04 4.030033045344174085e-04
1.339597603571128781e+00 4.657451400325812274e-04 4.189988832476968395e-04 4.030829224438454029e-04 4.031220354798199356e-04 4.509148073029631536e-04 4.032067889060940717e-04 4.030019587813284186e-04
1.339602961961542604e+00 4.470661245238318165e-04 4.212821044330273125e-04 4.030825564178975163e-04 4.031207229395391547e-04 4.293168560219164987e-04 4.032054483361303867e-04 4.030006159426251754e-04
1.339608320373390171e+00 4.388167072275020062e-04 4.232105889306044064e-04 4.030756865310180419e-04 4.031194693463936328e-04 4.188233814687842660e-04 4.032041104467813837e-04 4.029992759832381837e-04
1.339613678806671482e+00 4.366312488269938818e-04 4.239429783258603880e-04 4.030646545716469551e-04 4.031184232478574958e-04 4.157967733880044234e-04 4.032027747745270526e-04 4.029979384445014608e-04
1.339619037261386314e+00 4.359348153127355825e-04 4.230050082266245204e-04 4.030530702920960421e-04 4.031180989379409005e-04 4.160065061494273983e-04 4.032014406341987833e-04 4.029966026483364282e-04
1.339624395737535112e+00 4.338677706194130610e-04 4.206264735426496534e-04 4.030437537624848932e-04 4.031201055963601907e-04 4.162737405259646492e-04 4.032001075174072380e-04 4.029952680970368801e-04
1.339629754235117653e+00 4.297581673625812870e-04 4.176228128094717812e-04 4.030377173611402407e-04 4.031288390420084992e-04 4.150768931380438911e-04 4.031987753339588308e-04 4.029939347158745071e-04
1.339635112754134383e+00 4.245599812630791725e-04 4.149137962649715374e-04 4.030344679429354081e-04 4.031543971517212552e-04 4.124553322825783995e-04 4.031974443214768507e-04 4.029926027634353220e-04
1.339640471294585300e+00 4.197585630737451839e-04 4.130695649421580623e-04 4.030328602762080171e-04 4.032154080746963836e-04 4.093383886843631001e-04 4.031961147936406102e-04 4.029912725805773633e-04
1.339645829856469961e+00 4.163974087836038547e-04 4.121852812476434723e-04 4.030317789771444914e-04 4.033373461355541697e-04 4.066743632595099184e-04 4.031947869775187447e-04 4.029899444291749747e-04
1.339651188439789253e+00 4.147308092884862503e-04 4.120668794884115634e-04 4.030304785400144404e-04 4.035403095180919043e-04 4.048996131642015016e-04 4.031934610094576460e-04 4.029886184904618736e-04
1.339656547044542734e+00 4.144682858205309562e-04 4.124969126830888705e-04 4.030286842389724927e-04 4.038162800279394057e-04 4.039430009309638342e-04 4.031921370037844276e-04 4.029872949373690112e-04
1.339661905670730624e+00 4.151733324990763583e-04 4.133703975278706284e-04 4.030265149949184686e-04 4.041104608450408987e-04 4.035141575271935458e-04 4.031908150683759587e-04 4.029859739551408938e-04
1.339667264318352924e+00 4.164641680979061619e-04 4.146468181977905668e-04 4.030242704536614014e-04 4.043303051485486817e-04 4.033477865154549502e-04 4.031894951789291972e-04 4.029846556227415920e-04
1.339672622987409856e+00 4.180066079521123812e-04 4.162191834106322838e-04 4.030222039683336015e-04 4.043900523674421113e-04 4.032866579413126929e-04 4.031881769833306223e-04 4.029833397281476189e-04
1.339677981677901641e+00 4.194909182927509866e-04 4.178635002196650402e-04 4.030204140499346111e-04 4.042636206383157802e-04 4.032609970378789733e-04 4.031868597832552643e-04 4.029820257681837278e-04
1.339683340389828059e+00 4.207163020273453689e-04 4.193519905018874231e-04 4.030188788514941253e-04 4.040022349865822070e-04 4.032462312427710334e-04 4.031855428389165817e-04 4.029807132858565346e-04
1.339688699123189330e+00 4.217148877670418537e-04 4.206379135627292274e-04 4.030175585581136956e-04 4.037009497050053392e-04 4.032351558197962453e-04 4.031842257889570917e-04 4.029794023570595950e-04
1.339694057877985456e+00 4.227563239262643272e-04 4.219218553248688889e-04 4.030164849289210932e-04 4.034434600807670153e-04 4.032258454421549804e-04 4.031829088248454346e-04 4.029780939481505996e-04
1.339699416654216879e+00 4.241780789575909979e-04 4.235132205774529320e-04 4.030157942720403400e-04 4.032680245868745577e-04 4.032177168594863075e-04 4.031815925251768873e-04 4.029767904197557285e-04
1.339704775451883156e+00 4.261511306754200219e-04 4.255907498467651341e-04 4.030156714759262427e-04 4.031699884776807183e-04 4.032105067335806439e-04 4.031802775716225324e-04 4.029754979066881796e-04
1.339710134270984732e+00 4.285269510071160843e-04 4.280275238925367607e-04 4.030161856467636599e-04 4.031245608074738489e-04 4.032040452295630392e-04 4.031789645636676750e-04 4.029742358630433513e-04
1.339715493111521605e+00 4.308338913631324339e-04 4.303700216760764216e-04 4.030170846527640540e-04 4.031070541589551947e-04 4.031982058274409856e-04 4.031776539577179531e-04 4.029730668320934540e-04
1.339720851973493776e+00 4.324426961939720508e-04 4.319984482209491324e-04 4.030177383801532244e-04 4.031011920773929467e-04 4.031928901543774257e-04 4.031763460683157043e-04 4.029721685989686927e-04
1.339726210856901467e+00 4.328889766678252612e-04 4.324522828963552122e-04 4.030173931514110922e-04 4.030987252509258384e-04 4.031880215473256264e-04 4.031750410944095336e-04 4.029719600590441603e-04
1.339731569761744456e+00 4.322063793102223122e-04 4.317683068912022467e-04 4.030156304280603985e-04 4.030964118517066331e-04 4.031835442682219005e-04 4.031737391603434440e-04 4.029732196886687246e-04
1.339736928688023188e+00 4.309869838749290751e-04 4.305433106147757904e-04 4.030126602404361723e-04 4.030935293390783595e-04 4.031794306281248847e-04 4.031724403656599884e-04 4.029769967772237342e-04
1.339742287635737661e+00 4.300144534314558954e-04 4.295659253594180226e-04 4.030091795451758358e-04 4.030903790210102608e-04 4.031756975912040145e-04 4.031711448018820390e-04 4.029840583545325262e-04
1.339747646604888098e+00 4.297021127615532551e-04 4.292517607499046544e-04 4.030059291837306172e-04 4.030874451706756029e-04 4.031724230099360340e-04 4.031698524555912388e-04 4.029939133853204306e-04
1.339753005595474056e+00 4.298070812545224653e-04 4.293562379293283529e-04 4.030033286794621502e-04 4.030850001973826586e-04 4.031697286718298402e-04 4.031685630197229383e-04 4.030041064944538728e-04
1.339758364607496199e+00 4.296656628975558312e-04 4.292117728595703759e-04 4.030014096473124360e-04 4.030830484401833318e-04 4.031676890683253594e-04 4.031672758276010592e-04 4.030107859503744222e-04
1.339763723640954307e+00 4.287140881831022748e-04 4.282516814897125248e-04 4.029999659668841942e-04 4.030814481746304492e-04 4.031661795307583647e-04 4.031659900873163114e-04 4.030107149306265055e-04
1.339769082695848601e+00 4.268369585450716491e-04 4.263603296714804126e-04 4.029987321610592173e-04 4.030800440933279436e-04 4.031647885291916671e-04 4.031647052691361872e-04 4.030033661116284036e-04
1.339774441772179081e+00 4.243315358942534657e-04 4.238368124678255737e-04 4.029974959178536480e-04 4.030787303621101653e-04 4.031629574597214109e-04 4.031634213037940456e-04 4.029912856851244332e-04
1.339779800869945969e+00 4.216660225749091300e-04 4.211518755305971120e-04 4.029961479769891440e-04 4.030774534479146911e-04 4.031603542792478747e-04 4.031621384607662765e-04 4.029783908953095189e-04
1.339785159989149266e+00 4.193155325566162847e-04 4.187834542030892480e-04 4.029946852042629014e-04 4.030761928800510570e-04 4.031572600139850227e-04 4.031608570908293081e-04 4.029677239344116638e-04
1.339790519129788748e+00 4.177454777600805944e-04 4.172003526349807897e-04 4.029931721061105407e-04 4.030749450799303406e-04 4.031547324439505118e-04 4.031595774507860204e-04 4.029603688646159936e-04
1.339795878291865083e+00 4.173908190479001541e-04 4.168409812700587256e-04 4.029916822794043108e-04 4.030737207135701985e-04 4.031544929627620512e-04 4.031582996593650620e-04 4.029558469562252937e-04
1.339801237475378048e+00 4.184902036564741579e-04 4.179454555834423608e-04 4.029902564950407448e-04 4.030725774481707475e-04 4.031584918437342837e-04 4.031570237368699077e-04 4.029531128906012208e-04
1.339806596680327644e+00 4.208328372224521717e-04 4.203002530073972841e-04 4.029888966237964339e-04 4.030717873641032414e-04 4.031679192617355911e-04 4.031557496852409541e-04 4.029512745866436498e-04
1.339811955906713870e+00 4.236555281063861451e-04 4.231350231547381571e-04 4.029875836315903719e-04 4.030724801177374295e-04 4.031817127254351085e-04 4.031544775728218609e-04 4.029498070908307393e-04
1.339817315154537392e+00 4.258914019285731795e-04 4.253729153316623867e-04 4.029862968458408569e-04 4.030786301970477230e-04 4.031956607877838295e-04 4.031532075896952240e-04 4.029484718482844894e-04
1.339822674423797766e+00 4.266914950065663200e-04 4.261516554323901583e-04 4.029850227263774391e-04 4.031018524829017629e-04 4.032037338049882717e-04 4.031519400265763577e-04 4.029471807895829735e-04
1.339828033714495215e+00 4.258594957954891938e-04 4.252514102584698539e-04 4.029837547591979445e-04 4.031697834539546945e-04 4.032016919896733035e-04 4.031506751186061076e-04 4.029459063225141477e-04
1.339833393026629738e+00 4.238789719901770760e-04 4.231118539417257031e-04 4.029824903232122877e-04 4.033342647867934954e-04 4.031903894771090863e-04 4.031494128003246832e-04 4.029446403855642617e-04
1.339838752360201557e+00 4.215589663525776479e-04 4.204788979102234503e-04 4.029812282090957818e-04 4.036667465479023892e-04 4.031758467256971266e-04 4.031481525973690228e-04 4.029433801149591562e-04
1.339844111715210673e+00 4.196026905854875972e-04 4.180038347957438323e-04 4.029799676199100110e-04 4.042240911901966811e-04 4.031659811325526773e-04 4.031468938384435334e-04 4.029421239692315736e-04
1.339849471091657307e+00 4.183579089606102907e-04 4.160527413788058198e-04 4.029787080864553721e-04 4.049851927457915083e-04 4.031664861682144056e-04 4.031456360443641399e-04 4.029408710797467057e-04
1.339854830489541238e+00 4.177898773358743132e-04 4.147279717845868711e-04 4.029774495411696982e-04 4.057992652723593991e-04 4.031780479457921064e-04 4.031443791446990632e-04 4.029396212012197488e-04
1.339860189908863131e+00 4.175984284929641285e-04 4.139631226081996827e-04 4.029761922037912794e-04 4.064109687465244122e-04 4.031956256267596721e-04 4.031431233760309212e-04 4.029383745269734911e-04
1.339865549349622542e+00 4.174079094780590630e-04 4.136010108540416098e-04 4.029749363641623220e-04 4.065833665489771180e-04 4.032102514278295487e-04 4.031418690405580299e-04 4.029371314145232196e-04
1.339870908811819472e+00 4.169618040053380361e-04 4.134546391573886933e-04 4.029736822376197430e-04 4.062435974001834464e-04 4.032134486894537861e-04 4.031406163473381498e-04 4.029358922138576897e-04
1.339876268295454587e+00 4.162316441722120793e-04 4.133699927861163022e-04 4.029724299244651997e-04 4.055314755612236376e-04 4.032021550230743129e-04 4.031393653827076550e-04 4.029346572368856577e-04
1.339881627800527442e+00 4.153899002763692446e-04 4.132812751160927110e-04 4.029711794233790554e-04 4.047077133639808691e-04 4.031803649494115644e-04 4.031381161498918844e-04 4.029334268057835995e-04
1.339886987327038259e+00 4.147005327570641559e-04 4.132403747827027504e-04 4.029699306717360579e-04 4.040023724754558459e-04 4.031559816685778455e-04 4.031368686246562631e-04 4.029322013279785912e-04
1.339892346874987261e+00 4.144311619211361571e-04 4.134170216053322314e-04 4.029686835984691400e-04 4.035209900353978868e-04 4.031357395893756315e-04 4.031356227933144735e-04 4.029309813699318444e-04
1.339897706444374448e+00 4.148220652651692119e-04 4.140635381263145010e-04 4.029674381690579550e-04 4.032511767420352651e-04 4.031223191726142352e-04 4.031343786653407619e-04 4.029297677461148963e-04
1.339903066035200041e+00 4.160487198052265708e-04 4.154197069103587425e-04 4.029661944076140751e-04 4.031251917829321461e-04 4.031148724178131655e-04 4.031331362774941357e-04 4.029285617471118144e-04
1.339908425647463819e+00 4.181206160914112467e-04 4.175579423192404740e-04 4.029649523844198219e-04 4.030759449231271834e-04 4.031111318354759095e-04 4.031318956887461401e-04 4.029273659529729757e-04
1.339913785281166225e+00 4.207762913814733501e-04 4.202546034101626075e-04 4.029637121738509223e-04 4.030604256430662643e-04 4.031090424085230018e-04 4.031306569534351446e-04 4.029261871887783236e-04
1.339919144936307038e+00 4.235148344126547998e-04 4.230214112113031685e-04 4.029624738171699427e-04 4.030598224361729752e-04 4.031073388867562101e-04 4.031294200917235151e-04 4.029250459223888254e-04
1.339924504612886480e+00 4.258125582772079049e-04 4.253293771913529194e-04 4.029612373150074549e-04 4.030745477725684173e-04 4.031054907040595905e-04 4.031281850827353182e-04 4.029240001796453950e-04
1.339929864310904772e+00 4.273835448410700849e-04 4.268721610877301929e-04 4.029600026428282349e-04 4.031248168706488529e-04 4.031034536928016767e-04 4.031269518754001320e-04 4.029231904067495759e-04
1.339935224030361693e+00 4.282869162667242218e-04 4.276685967837679913e-04 4.029587697893507797e-04 4.032565967799959204e-04 4.031014049355692900e-04 4.031257204120524957e-04 4.029228896012165871e-04
1.339940583771257465e+00 4.288447815981838006e-04 4.279758096066319331e-04 4.029575388269304595e-04 4.035416742645859959e-04 4.030995488251115210e-04 4.031244906694392543e-04 4.029234931401977490e-04
1.339945943533592310e+00 4.294951104194511503e-04 4.281541042045005317e-04 4.029563099904589704e-04 4.040526480499241754e-04 4.030981006217613659e-04 4.031232627007863860e-04 4.029253491122451844e-04
1.339951303317366005e+00 4.306501025441556536e-04 4.285686200091365274e-04 4.029550837151368533e-04 4.048031050953175601e-04 4.030975707992080228e-04 4.031220366602899911e-04 4.029284192473120939e-04
1.339956663122579217e+00 4.324979562752802103e-04 4.294558100562622218e-04 4.029538606169141618e-04 4.056807044149698819e-04 4.030995074214019586e-04 4.031208128117863857e-04 4.029320201312612927e-04
1.339962022949231502e+00 4.347584267945331870e-04 4.307194626209353552e-04 4.029526416605028216e-04 4.064398968250373316e-04 4.031077473753056197e-04 4.031195915114656365e-04 4.029351420456026467e-04
1.339967382797322859e+00 4.366267917165554506e-04 4.318336790395234056e-04 4.029514299693944240e-04 4.068019415734536832e-04 4.031295025541179041e-04 4.031183731441698582e-04 4.029377843307264733e-04
1.339972742666853955e+00 4.371372186831543613e-04 4.320706187327190331e-04 4.029502398165835933e-04 4.066168157244932132e-04 4.031741956355249369e-04 4.031171580175728591e-04 4.029433691386514029e-04
1.339978102557824124e+00 4.358102913837176269e-04 4.309820088562820286e-04 4.029491287005290689e-04 4.059616682293670071e-04 4.032475866938377415e-04 4.031159462201876578e-04 4.029617571635569703e-04
1.339983462470234032e+00 4.331198212641254835e-04 4.287670067157032801e-04 4.029482849697864615e-04 4.050893910414736943e-04 4.033423512806976201e-04 4.031147374579020261e-04 4.030112395094628754e-04
1.339988822404083679e+00 4.304554622613924108e-04 4.262451661962855841e-04 4.029482039910185537e-04 4.042731315365404726e-04 4.034330455383298595e-04 4.031135309849479334e-04 4.031156093038713601e-04
1.339994182359373065e+00 4.297033400191916513e-04 4.245360832191155611e-04 4.029499075741083082e-04 4.036746384304566921e-04 4.034848750864545946e-04 4.031123257950326201e-04 4.032914837042565108e-04
1.339999542336102190e+00 4.327312238720427582e-04 4.247591428730747298e-04 4.029549557333512565e-04 4.033169959567487937e-04 4.034745595060878023e-04 4.031111210356350160e-04 4.035272742908452325e-04
1.340004902334271275e+00 4.407927758564376530e-04 4.278680331847133089e-04 4.029648172870826418e-04 4.031396124391936012e-04 4.034067785034570457e-04 4.031099163432426240e-04 4.037688393822504336e-04
1.340010262353880321e+00 4.537399310174604870e-04 4.344285070417479386e-04 4.029794443144677375e-04 4.030659010163332437e-04 4.033106641369895839e-04 4.031087118516463717e-04 4.039330306555813550e-04
1.340015622394929551e+00 4.694109062197225472e-04 4.442023108299017345e-04 4.029958653495606304e-04 4.030399538743126547e-04 4.032198107091228430e-04 4.031075079518619837e-04 4.039517194052091734e-04
1.340020982457418963e+00 4.840424696189674775e-04 4.558242170436755314e-04 4.030084418446706613e-04 4.030317242605110321e-04 4.031541218874362567e-04 4.031063050562174550e-04 4.038161048301986506e-04
1.340026342541348336e+00 4.939999126650246753e-04 4.670891791146419142e-04 4.030116045322788311e-04 4.030285791507136513e-04 4.031160405280828640e-04 4.031051034937088934e-04 4.035827009520266597e-04
1.340031702646718337e+00 4.977498228669902797e-04 4.759278341290378803e-04 4.030034386055308861e-04 4.030264709547267277e-04 4.030979260912352126e-04 4.031039035013180656e-04 4.033354512875623327e-04
1.340037062773528520e+00 4.964454197852585099e-04 4.813851812823175804e-04 4.029870605371628977e-04 4.030246998271556262e-04 4.030905137656737129e-04 4.031027052473780924e-04 4.031378536553142694e-04
1.340042422921779330e+00 4.926368988505634965e-04 4.837419385462219572e-04 4.029685076069689040e-04 4.030237474050321449e-04 4.030870869814298695e-04 4.031015088454233185e-04 4.030111719342411442e-04
1.340047783091470768e+00 4.882739082905874421e-04 4.836894382685058883e-04 4.029530922413452612e-04 4.030253347183343189e-04 4.030841137729946114e-04 4.031003143417521040e-04 4.029440903266449502e-04
1.340053143282602832e+00 4.836304797950743061e-04 4.814269925962812863e-04 4.029431580433240952e-04 4.030346565997471519e-04 4.030805552002773504e-04 4.030991217029525364e-04 4.029143722214908649e-04
1.340058503495175746e+00 4.778194330568518670e-04 4.766324059828730246e-04 4.029382287911835187e-04 4.030648034713438894e-04 4.030768253913280270e-04 4.030979308341676591e-04 4.029043303433398580e-04
1.340063863729189286e+00 4.702333345457472471e-04 4.693234540432752056e-04 4.029364162870784907e-04 4.031414660095920073e-04 4.030736753281161230e-04 4.030967416161491653e-04 4.029063011251710980e-04
1.340069223984644120e+00 4.616116326165866203e-04 4.606580692029650474e-04 4.029357071327836336e-04 4.033017899988073176e-04 4.030713977740174635e-04 4.030955539420998340e-04 4.029233357555584653e-04
1.340074584261539581e+00 4.538716099938650494e-04 4.527560729193791530e-04 4.029346710908775046e-04 4.035784695249147475e-04 4.030696889447188055e-04 4.030943677552869977e-04 4.029693352999533674e-04
1.340079944559876335e+00 4.489481413654502822e-04 4.476252940584892533e-04 4.029327177438910110e-04 4.039674796921934410e-04 4.030680389563427333e-04 4.030931830750797114e-04 4.030668582983250921e-04
1.340085304879654382e+00 4.476948714294465064e-04 4.461517130749416415e-04 4.029300081723036740e-04 4.043982110866261919e-04 4.030661761447464596e-04 4.030919999926763455e-04 4.032364954292125877e-04
1.340090665220873722e+00 4.496891256537630804e-04 4.479602992682016512e-04 4.029270877581495698e-04 4.047403260507106320e-04 4.030641850179202167e-04 4.030908186434955945e-04 4.034757142558399474e-04
1.340096025583534356e+00 4.538496253701239424e-04 4.520385683761662119e-04 4.029244537247517058e-04 4.048635456724314916e-04 4.030622937839312483e-04 4.030896391654356691e-04 4.037391242099699646e-04
1.340101385967636283e+00 4.591120628111279535e-04 4.573757705572633865e-04 4.029223168777060974e-04 4.047170820945917256e-04 4.030606116522694217e-04 4.030884616456309162e-04 4.039433078395286399e-04
1.340106746373179947e+00 4.646159418921785465e-04 4.631089690407856553e-04 4.029206267565727190e-04 4.043656923277989942e-04 4.030590617148018255e-04 4.030872860852396434e-04 4.040068365226842867e-04
1.340112106800165126e+00 4.695622688601138340e-04 4.683735743035174581e-04 4.029192246875253763e-04 4.039525432858326196e-04 4.030575065643094475e-04 4.030861124129728472e-04 4.039015987773339976e-04
1.340117467248592042e+00 4.732318038188548575e-04 4.723525287175009803e-04 4.029179676246789823e-04 4.036244225183940209e-04 4.030558889471534461e-04 4.030849405309579712e-04 4.036721922768436374e-04
1.340122827718460918e+00 4.752428864030162686e-04 4.745760303611511926e-04 4.029167699805333964e-04 4.034786395093789124e-04 4.030542560187405166e-04 4.030837703611670451e-04 4.034055039343060860e-04
1.340128188209771309e+00 4.755985195460084650e-04 4.749943583560454260e-04 4.029155931226676259e-04 4.035520986456710060e-04 4.030526896108535995e-04 4.030826018796375746e-04 4.031782089013288741e-04
1.340133548722523882e+00 4.742649925246538931e-04 4.735630996911098381e-04 4.029144234049163100e-04 4.038264602976979396e-04 4.030512401976467938e-04 4.030814351228264539e-04 4.030244656241368855e-04
1.340138909256718636e+00 4.707604575650131944e-04 4.698328296768812312e-04 4.029132575823037086e-04 4.042245941278848676e-04 4.030499184589818795e-04 4.030802701582911337e-04 4.029389524307382098e-04
1.340144269812355349e+00 4.644223204385161414e-04 4.632162629081365774e-04 4.029120977971042440e-04 4.046121587786649068e-04 4.030487334285905729e-04 4.030791070465562786e-04 4.028987906641789355e-04
1.340149630389434243e+00 4.552422116830840554e-04 4.538072105479089421e-04 4.029109552265065395e-04 4.048363320972023834e-04 4.030477612643098553e-04 4.030779458171907925e-04 4.028822377578711940e-04
1.340154990987955541e+00 4.443855906344378374e-04 4.428587793427829294e-04 4.029098651535041901e-04 4.047992481709550977e-04 4.030472762671686660e-04 4.030767864542549516e-04 4.028757093497776685e-04
1.340160351607919242e+00 4.337857445370016667e-04 4.323313468615788929e-04 4.029089172009240965e-04 4.045141246931518238e-04 4.030480263307824242e-04 4.030756288967775628e-04 4.028727618093816648e-04
1.340165712249325347e+00 4.251661267845166297e-04 4.239021262204458601e-04 4.029082905441003877e-04 4.040931897490144154e-04 4.030517048785756205e-04 4.030744730658085417e-04 4.028709388126963079e-04
1.340171072912174077e+00 4.193261471613604933e-04 4.182842645839175959e-04 4.029082487829743634e-04 4.036756977804960224e-04 4.030613917723487429e-04 4.030733188984559224e-04 4.028694566776371477e-04
1.340176433596465433e+00 4.161070211372311584e-04 4.152437621051674205e-04 4.029090225544131043e-04 4.033554488059817346e-04 4.030811393070873080e-04 4.030721663660794202e-04 4.028680938785486718e-04
1.340181794302199636e+00 4.148011729404540732e-04 4.140396865904400988e-04 4.029105647023099000e-04 4.031562409630666120e-04 4.031135907166786712e-04 4.030710154778490003e-04 4.028667879866187061e-04
1.340187155029376465e+00 4.145763936069099195e-04 4.138474217185728879e-04 4.029123306084229699e-04 4.030535064527563651e-04 4.031558722437916646e-04 4.030698662633347591e-04 4.028655175398371301e-04
1.340192515777996363e+00 4.147244396912963343e-04 4.139889957372825660e-04 4.029133591721084737e-04 4.030089633531825461e-04 4.031970037114417397e-04 4.030687187228398395e-04 4.028642722810381674e-04
1.340197876548059108e+00 4.147779434819978944e-04 4.140305703355981037e-04 4.029127615820324716e-04 4.029923794003233530e-04 4.032212332486500976e-04 4.030675727655537444e-04 4.028630459305557947e-04
1.340203237339564923e+00 4.145561473635881898e-04 4.138140719031274737e-04 4.029103140546968836e-04 4.029865972238969984e-04 4.032172307910285259e-04 4.030664281743939368e-04 4.028618341168414786e-04
1.340208598152514252e+00 4.141285774114496438e-04 4.134143683428703883e-04 4.029066627029435411e-04 4.029840229573253881e-04 4.031861121678795160e-04 4.030652846440535304e-04 4.028606336040317648e-04
1.340213958986906428e+00 4.136947013145497688e-04 4.130218314192002122e-04 4.029029994517187730e-04 4.029820395266044001e-04 4.031407409559374677e-04 4.030641419433690750e-04 4.028594420290732155e-04
1.340219319842742118e+00 4.134506600245774124e-04 4.128187939556784546e-04 4.029005824588394961e-04 4.029800684233233164e-04 4.030969432485320475e-04 4.030630001543384559e-04 4.028582578863653361e-04
1.340224680720021100e+00 4.135321150712156150e-04 4.129315860927903017e-04 4.029005080497821299e-04 4.029781627027886502e-04 4.030647146413973442e-04 4.030618597697867463e-04 4.028570804633897578e-04
1.340230041618743817e+00 4.140522796747570259e-04 4.134717731979636619e-04 4.029036505217754730e-04 4.029764452055845689e-04 4.030457738740543983e-04 4.030607214726034007e-04 4.028559095122201264e-04
1.340235402538910048e+00 4.151728660506782227e-04 4.146051867172395079e-04 4.029103192598003217e-04 4.029749477422441212e-04 4.030366692401925687e-04 4.030595857412832671e-04 4.028547447812157200e-04
1.340240763480519792e+00 4.171137401756402777e-04 4.165583919130914762e-04 4.029195154636823267e-04 4.029736237207149881e-04 4.030328821629054954e-04 4.030584526336183871e-04 4.028535857473346964e-04
1.340246124443573494e+00 4.200273782375892073e-04 4.194904024411066543e-04 4.029284798175448426e-04 4.029724046556440930e-04 4.030310634570462964e-04 4.030573218977538544e-04 4.028524316911622394e-04
1.340251485428070932e+00 4.237542513565546384e-04 4.232451095974672142e-04 4.029334980808370586e-04 4.029712373978884174e-04 4.030294450782250415e-04 4.030561932278237678e-04 4.028512819267948664e-04
1.340256846434012328e+00 4.276346867732005704e-04 4.271603575082742288e-04 4.029319317642124799e-04 4.029700922335096203e-04 4.030274731149631430e-04 4.030550664299752724e-04 4.028501359488486483e-04
1.340262207461397903e+00 4.306303879826844884e-04 4.301894158615262968e-04 4.029239753466856504e-04 4.029689561378005749e-04 4.030252880282182443e-04 4.030539414440671318e-04 4.028489934397309533e-04
1.340267568510227436e+00 4.318106794947372518e-04 4.313914421279032348e-04 4.029125435869127404e-04 4.029678244426497351e-04 4.030232503994597053e-04 4.030528182850353692e-04 4.028478541999232112e-04
1.340272929580501371e+00 4.308947767427419285e-04 4.304797369699216625e-04 4.029013794600373364e-04 4.029666957241818687e-04 4.030216213947194689e-04 4.030516969700073974e-04 4.028467180665392788e-04
1.340278290672219264e+00 4.284247043008811281e-04 4.279978769641973888e-04 4.028930536218753113e-04 4.029655695783174825e-04 4.030204524256647222e-04 4.030505774777994781e-04 4.028455848662188064e-04
1.340283651785381780e+00 4.254570931782987518e-04 4.250100236716774908e-04 4.028882644551111934e-04 4.029644458606463763e-04 4.030196269799624260e-04 4.030494597524163095e-04 4.028444544135155719e-04
1.340289012919988476e+00 4.230577965437457965e-04 4.225913730040187785e-04 4.028863963539990782e-04 4.029633244624741383e-04 4.030189646295337987e-04 4.030483437236165528e-04 4.028433265274464171e-04
1.340294374076040018e+00 4.219325092626658629e-04 4.214549036000664415e-04 4.028864363081150488e-04 4.029622052629867109e-04 4.030183681612672019e-04 4.030472293282734582e-04 4.028422010496600369e-04
1.340299735253535962e+00 4.222735081220966181e-04 4.217956160333503988e-04 4.028875917960061817e-04 4.029610881552343803e-04 4.030180980383122735e-04 4.030461165355889619e-04 4.028410778671233676e-04
1.340305096452476752e+00 4.237312617507106778e-04 4.232605819478588898e-04 4.028894639751609964e-04 4.029599730822970203e-04 4.030194315229685743e-04 4.030450053614644066e-04 4.028399569244515673e-04
1.340310457672862388e+00 4.255022546337975742e-04 4.250359874421104312e-04 4.028918265541657712e-04 4.029588600412614338e-04 4.030262375679678072e-04 4.030438958588791146e-04 4.028388382125794049e-04
1.340315818914692647e+00 4.266356551262740545e-04 4.261542189101046019e-04 4.028941829466026322e-04 4.029577490642179453e-04 4.030478770918634584e-04 4.030427880992128913e-04 4.028377217486514236e-04
1.340321180177968197e+00 4.265400556999179231e-04 4.260027686191853661e-04 4.028955270533143059e-04 4.029566401920738278e-04 4.031020975899092616e-04 4.030416821513434743e-04 4.028366075539185280e-04
1.340326541462688592e+00 4.254037853828703713e-04 4.247502014151157031e-04 4.028947156331463787e-04 4.029555334419497722e-04 4.032128952041759938e-04 4.030405780515712534e-04 4.028354956226421445e-04
1.340331902768854055e+00 4.241678316292006503e-04 4.233313049741675455e-04 4.028912720608861914e-04 4.029544287854795260e-04 4.033966948625977841e-04 4.030394757820876658e-04 4.028343858997257207e-04
1.340337264096464809e+00 4.239672668672505489e-04 4.229054539753876137e-04 4.028858640406909539e-04 4.029533261525913195e-04 4.036384109994590216e-04 4.030383752763522427e-04 4.028332782854401667e-04
1.340342625445520852e+00 4.253652360097017761e-04 4.240976163241654386e-04 4.028799410026525111e-04 4.029522254414349839e-04 4.038763793866196206e-04 4.030372764318345324e-04 4.028321726476313748e-04
1.340347986816022408e+00 4.278971078315996603e-04 4.265208360171013607e-04 4.028748649288080514e-04 4.029511265170217108e-04 4.040213445454067043e-04 4.030361791082839851e-04 4.028310688195081766e-04
1.340353348207969475e+00 4.302666901603077049e-04 4.289259936360966105e-04 4.028712962415472018e-04 4.029500292052268966e-04 4.040087221897881945e-04 4.030350831165461904e-04 4.028299665880275015e-04
1.340358709621362054e+00 4.311011159978454755e-04 4.299218572663749587e-04 4.028691961959597959e-04 4.029489332974807263e-04 4.038440120566296658e-04 4.030339882191918770e-04 4.028288656941806604e-04
1.340364071056200146e+00 4.297675957315652681e-04 4.288032190910759638e-04 4.028682048043050450e-04 4.029478386075375411e-04 4.035988629924864126e-04 4.030328941936378085e-04 4.028277658959536706e-04
1.340369432512483971e+00 4.266969027166620096e-04 4.259230100366821325e-04 4.028679854771773506e-04 4.029467451163092030e-04 4.033617127159588173e-04 4.030318009954002539e-04 4.028266671316810699e-04
1.340374793990213753e+00 4.230253438400019854e-04 4.223763929061470396e-04 4.028683306223686407e-04 4.029456531152978316e-04 4.031885148608910794e-04 4.030307089184734801e-04 4.028255696805586872e-04
1.340380155489389713e+00 4.198714297230095554e-04 4.192833780478510031e-04 4.028690450688811710e-04 4.029445631630841152e-04 4.030890449585150764e-04 4.030296185475722723e-04 4.028244741146003128e-04
1.340385517010011185e+00 4.177842931817280642e-04 4.172162264435001116e-04 4.028697604949181598e-04 4.029434758233242176e-04 4.030441982332490149e-04 4.030285304686438827e-04 4.028233810083578547e-04
1.340390878552079057e+00 4.166847291053595395e-04 4.161188460094036889e-04 4.028699085811672607e-04 4.029423914054181596e-04 4.030288251175524533e-04 4.030274449829034729e-04 4.028222906521845576e-04
1.340396240115592885e+00 4.161992561727176050e-04 4.156322496988414453e-04 4.028689893312368533e-04 4.029413099232165155e-04 4.030242005693861684e-04 4.030263620625841375e-04 4.028212030077576154e-04
1.340401601700553114e+00 4.160269820102065544e-04 4.154622980775532146e-04 4.028669769358925222e-04 4.029402312346264592e-04 4.030203880943358840e-04 4.030252815049128567e-04 4.028201178622866307e-04
1.340406963306959742e+00 4.160566708234751535e-04 4.154993405806030001e-04 4.028644910714309800e-04 4.029391551819339794e-04 4.030142551606240081e-04 4.030242030826523478e-04 4.028190349792998455e-04
1.340412324934812549e+00 4.162466541317711550e-04 4.156996337553802660e-04 4.028625164773410715e-04 4.029380816510891392e-04 4.030065582367280260e-04 4.030231266016957815e-04 4.028179541562861292e-04
1.340417686584111978e+00 4.165021056936981151e-04 4.159644140162300488e-04 4.028618271564014960e-04 4.029370105901691713e-04 4.029992284674676229e-04 4.030220519089939809e-04 4.028168752325545225e-04
1.340423048254858251e+00 4.167356750332346050e-04 4.162035568695884999e-04 4.028624825107465063e-04 4.029359420289337448e-04 4.029935771176172948e-04 4.030209788928831209e-04 4.028157980894846342e-04
1.340428409947050925e+00 4.170553696702712252e-04 4.165262662204356867e-04 4.028637075339005493e-04 4.029348761031230201e-04 4.029898114976391871e-04 4.030199074855113904e-04 4.028147226529041336e-04
1.340433771660690443e+00 4.178461849095170435e-04 4.173228580722816044e-04 4.028642740508826380e-04 4.029338130698729981e-04 4.029874893193500628e-04 4.030188376687361294e-04 4.028136488989633376e-04
1.340439133395776805e+00 4.195741385957569192e-04 4.190653887780503755e-04 4.028632094673012466e-04 4.029327532937949604e-04 4.029861998089722449e-04 4.030177694630629622e-04 4.028125768430168259e-04
1.340444495152310012e+00 4.223876444508555070e-04 4.219039430817608533e-04 4.028603725538060579e-04 4.029316972064725497e-04 4.029861045128192232e-04 4.030167028781469259e-04 4.028115064899639997e-04
1.340449856930290284e+00 4.258127481825334736e-04 4.253586674864877695e-04 4.028564676849762430e-04 4.029306452772236013e-04 4.029883676249720339e-04 4.030156378425325380e-04 4.028104377637785425e-04
1.340455218729717846e+00 4.288376319922308473e-04 4.284055917565495527e-04 4.028525232340499302e-04 4.029295980316594623e-04 4.029953845727722952e-04 4.030145741548046335e-04 4.028093704585083371e-04
1.340460580550592473e+00 4.304129546126262773e-04 4.299826528293746288e-04 4.028492958591450629e-04 4.029285561698416149e-04 4.030101774656805842e-04 4.030135115132029138e-04 4.028083042679357672e-04
1.340465942392914389e+00 4.300498089549751116e-04 4.295949590943297196e-04 4.028470170075439875e-04 4.029275209391775100e-04 4.030342277655034290e-04 4.030124496833725799e-04 4.028072389536887935e-04
1.340471304256683593e+00 4.280981905799342326e-04 4.275983193255856215e-04 4.028455062263038597e-04 4.029264953743677850e-04 4.030643775999327282e-04 4.030113887482185604e-04 4.028061745956261160e-04
1.340476666141900530e+00 4.255547012221314930e-04 4.250063494976006901e-04 4.028444164637227411e-04 4.029254901467356942e-04 4.030916435258901894e-04 4.030103292068007957e-04 4.028051116909206215e-04
1.340482028048564755e+00 4.236109998662648075e-04 4.230316898527289055e-04 4.028434248307092994e-04 4.029245546539133270e-04 4.031047889641090998e-04 4.030092717472950935e-04 4.028040509264925028e-04
1.340487389976676491e+00 4.232642791466839226e-04 4.226860453863251488e-04 4.028423308276421260e-04 4.029239239577534241e-04 4.030973490674079470e-04 4.030082168518221990e-04 4.028029927829509106e-04
1.340492751926236403e+00 4.251493177579180054e-04 4.246052753692402594e-04 4.028410819084030483e-04 4.029245962815366589e-04 4.030722940250548248e-04 4.030071645826237736e-04 4.028019373202855642e-04
1.340498113897243604e+00 4.295595074567629557e-04 4.290710788699611251e-04 4.028397378772501287e-04 4.029301737292277467e-04 4.030398674969206535e-04 4.030061146848182524e-04 4.028008842808319685e-04
1.340503475889698981e+00 4.365264281937883298e-04 4.360955855783530647e-04 4.028383964099899921e-04 4.029514708488668114e-04 4.030107234751727609e-04 4.030050668269387392e-04 4.027998333303252267e-04
1.340508837903602313e+00 4.457819681021817733e-04 4.453848438547515411e-04 4.028371263018299623e-04 4.030149936676702144e-04 4.029905068479247305e-04 4.030040207672460424e-04 4.027987842245748747e-04
1.340514199938953599e+00 4.564858290426538267e-04 4.560601848947305964e-04 4.028359443683306477e-04 4.031722369967591672e-04 4.029792787188150958e-04 4.030029763974507539e-04 4.027977368532832366e-04
1.340519561995753062e+00 4.668895869797979464e-04 4.663164415148923943e-04 4.028348316937404878e-04 4.034977255205354166e-04 4.029741738192856872e-04 4.030019337044756064e-04 4.027966912017187694e-04
1.340524924074000923e+00 4.744434814285636379e-04 4.735414677409121491e-04 4.028337602856039068e-04 4.040575659197226345e-04 4.029720750019585591e-04 4.030008926870659071e-04 4.027956472671286297e-04
1.340530286173696739e+00 4.767301442728288973e-04 4.752941990423284295e-04 4.028327089425176957e-04 4.048446973187122826e-04 4.029708462335736111e-04 4.029998532659651760e-04 4.027946049687015375e-04
1.340535648294841176e+00 4.728872714187799353e-04 4.707854053110154219e-04 4.028316660755054939e-04 4.057181422057786271e-04 4.029694707711051335e-04 4.029988152304267912e-04 4.027935640939508347e-04
1.340541010437434011e+00 4.645195171703932506e-04 4.618064736059036704e-04 4.028306265730246562e-04 4.064154870471976344e-04 4.029677683179992351e-04 4.029977782690331942e-04 4.027925243295927258e-04
1.340546372601475467e+00 4.552829940135244818e-04 4.522425007848919053e-04 4.028295885146827350e-04 4.066720663741617129e-04 4.029659943338793145e-04 4.029967421343638116e-04 4.027914854265664561e-04
1.340551734786965765e+00 4.492549344037842789e-04 4.463099484122057432e-04 4.028285514577163912e-04 4.063803781703178913e-04 4.029644430684325420e-04 4.029957068880511998e-04 4.027904474456262701e-04
1.340557096993904462e+00 4.490065423680793797e-04 4.465387852146505835e-04 4.028275157412225397e-04 4.056614193956152191e-04 4.029631969350901946e-04 4.029946730032132147e-04 4.027894108600045152e-04
1.340562459222292224e+00 4.543875687163849105e-04 4.525869802419276063e-04 4.028264820077867743e-04 4.047846888352187294e-04 4.029621108074535807e-04 4.029936411473942180e-04 4.027883763378849072e-04
1.340567821472128829e+00 4.625796928073085015e-04 4.614152383866560771e-04 4.028254507389158025e-04 4.040076136733366033e-04 4.029609694255060744e-04 4.029926117926068297e-04 4.027873443515809322e-04
1.340573183743414498e+00 4.693896827376776602e-04 4.686898569161628090e-04 4.028244220155860825e-04 4.034622070393334794e-04 4.029596573121701228e-04 4.029915850009555597e-04 4.027863149626655700e-04
1.340578546036149232e+00 4.712009607683800708e-04 4.707633475200422219e-04 4.028233956035320992e-04 4.031488888182348154e-04 4.029582130066984612e-04 4.029905605271114771e-04 4.027852879246496308e-04
1.340583908350333031e+00 4.666202729123750462e-04 4.662837466604849131e-04 4.028223711746158368e-04 4.029992865612613958e-04 4.029567595138894938e-04 4.029895380504674345e-04 4.027842629156467170e-04
1.340589270685966117e+00 4.569448410015604194e-04 4.566113410733990121e-04 4.028213484423042367e-04 4.029394013981277885e-04 4.029554005683103806e-04 4.029885173062598518e-04 4.027832396697976622e-04
1.340594633043048711e+00 4.452482312951465317e-04 4.448743371220054382e-04 4.028203271696947875e-04 4.029188913449146463e-04 4.029541692672001553e-04 4.029874980715900980e-04 4.027822179632754331e-04
1.340599995421580592e+00 4.347274047989677700e-04 4.343065506929713387e-04 4.028193071295227759e-04 4.029121124837179314e-04 4.029530418519009622e-04 4.029864800974181809e-04 4.027811975461294703e-04
1.340605357821561983e+00 4.273240970154827548e-04 4.268688304727014105e-04 4.028182881084209008e-04 4.029090458322810188e-04 4.029519756659226989e-04 4.029854631059974707e-04 4.027801781397021973e-04
1.340610720242992882e+00 4.232873627360240532e-04 4.228143268463769298e-04 4.028172700168362310e-04 4.029074037831839551e-04 4.029509352936543293e-04 4.029844469351981633e-04 4.027791595812582289e-04
1.340616082685873511e+00 4.216477059770682920e-04 4.211670391545706054e-04 4.028162530507209621e-04 4.029085313902549311e-04 4.029499003354735406e-04 4.029834317543947559e-04 4.027781420403338795e-04
1.340621445150204094e+00 4.210801782534297579e-04 4.205906960484295971e-04 4.028152377149530261e-04 4.029158542361768042e-04 4.029488634254973101e-04 4.029824181095813251e-04 4.027771260639418337e-04
1.340626807635984408e+00 4.205914370649869571e-04 4.200813531660983540e-04 4.028142245912705310e-04 4.029338836795250210e-04 4.029478253546141513e-04 4.029814066573304322e-04 4.027761123099460458e-04
1.340632170143214674e+00 4.197545990846419679e-04 4.192062879109778118e-04 4.028132140030290229e-04 4.029660441986915179e-04 4.029467898707574515e-04 4.029803977746551679e-04 4.027751011560822274e-04
1.340637532671895116e+00 4.185699785849438014e-04 4.179673938382588716e-04 4.028122058460509303e-04 4.030109392520116489e-04 4.029457597780059571e-04 4.029793913627605366e-04 4.027740925033065043e-04
1.340642895222025288e+00 4.172165744214387847e-04 4.165537693056562958e-04 4.028111996674079765e-04 4.030593053509965405e-04 4.029447355254851598e-04 4.029783869388052324e-04 4.027730858677793457e-04
1.340648257793606080e+00 4.158974673770024760e-04 4.151848029959111664e-04 4.028101948771311159e-04 4.030955496230251680e-04 4.029437159631621369e-04 4.029773838813039701e-04 4.027720806268007261e-04
1.340653620386637046e+00 4.147968929195487296e-04 4.140603067898988268e-04 4.028091910016743955e-04 4.031051978672728700e-04 4.029426999892383315e-04 4.029763817145844054e-04 4.027710763038602673e-04
1.340658983001118187e+00 4.140598309227060082e-04 4.133316559448765035e-04 4.028081879376207573e-04 4.030837473406204217e-04 4.029416883801629611e-04 4.029753803699568553e-04 4.027700728303464572e-04
1.340664345637049726e+00 4.137477234007951119e-04 4.130538622076983897e-04 4.028071860647886655e-04 4.030396440747293155e-04 4.029406861472572448e-04 4.029743802698078923e-04 4.027690706298150177e-04
1.340669708294432105e+00 4.138177420166228677e-04 4.131693082982726135e-04 4.028061860618863490e-04 4.029887174367947716e-04 4.029397058260838311e-04 4.029733820911071728e-04 4.027680703809947233e-04
1.340675070973265104e+00 4.141880277926643958e-04 4.135820847142487031e-04 4.028051885301957985e-04 4.029449574633546093e-04 4.029387699993334290e-04 4.029723863450998772e-04 4.027670725965828806e-04
1.340680433673548722e+00 4.148605985948958957e-04 4.142877587297774645e-04 4.028041937736129199e-04 4.029147905435809403e-04 4.029379075357469864e-04 4.029713931256163851e-04 4.027660773710171850e-04
1.340685796395283180e+00 4.159757409467066194e-04 4.154283399265311719e-04 4.028032019403894040e-04 4.028974713388783430e-04 4.029371378966840021e-04 4.029704021958983840e-04 4.027650844674863606e-04
1.340691159138468480e+00 4.176940563824532065e-04 4.171697490485186356e-04 4.028022133720097413e-04 4.028888853056421184e-04 4.029364489046843726e-04 4.029694132369581990e-04 4.027640935668191230e-04
1.340696521903104621e+00 4.199587436977535062e-04 4.194584751228211264e-04 4.028012289833443789e-04 4.028849483675550061e-04 4.029357895159033824e-04 4.029684260015623356e-04 4.027631044217920065e-04
1.340701884689191825e+00 4.223412940971333794e-04 4.218643394534155565e-04 4.028002515314505405e-04 4.028830043707536893e-04 4.029350945958910606e-04 4.029674403029195645e-04 4.027621168457902901e-04
1.340707247496730536e+00 4.241521409653121371e-04 4.236922780575630128e-04 4.027992923895350186e-04 4.028817406705806478e-04 4.029343228625181621e-04 4.029664559273561891e-04 4.027611306252997631e-04
1.340712610325720089e+00 4.247888717019869596e-04 4.243343899148200563e-04 4.027983981885817724e-04 4.028806454321671223e-04 4.029334644853341599e-04 4.029654726064225588e-04 4.027601454919626069e-04
1.340717973176161149e+00 4.240803069724720918e-04 4.236176022177372052e-04 4.027977278461357781e-04 4.028795706175780124e-04 4.029325098637518560e-04 4.029644901512131417e-04 4.027591612572015319e-04
1.340723336048053715e+00 4.223778651488775985e-04 4.218959038930521340e-04 4.027977144382741516e-04 4.028784989711167719e-04 4.029314287927663577e-04 4.029635086880865510e-04 4.027581780484688402e-04
1.340728698941397568e+00 4.203570766788499022e-04 4.198495270962885706e-04 4.027992817853507128e-04 4.028774438842239181e-04 4.029301998841736858e-04 4.029625287400496634e-04 4.027571963908254836e-04
1.340734061856193149e+00 4.187108413008793113e-04 4.181734492547209718e-04 4.028038986826449827e-04 4.028764142602547175e-04 4.029288567965087298e-04 4.029615509755800134e-04 4.027562169552285128e-04
1.340739424792440015e+00 4.179472503130608621e-04 4.173668391917700177e-04 4.028130582476900038e-04 4.028754086342818696e-04 4.029274878726595618e-04 4.029605757952193969e-04 4.027552401442179627e-04
1.340744787750139055e+00 4.183667355385313263e-04 4.176910811628331099e-04 4.028269665672873172e-04 4.028744200002921461e-04 4.029261837908221450e-04 4.029596031049163113e-04 4.027542658647483616e-04
1.340750150729289603e+00 4.201499099426799400e-04 4.192164168043276302e-04 4.028431033059039841e-04 4.028734412221369955e-04 4.029249881520917073e-04 4.029586324072018284e-04 4.027532936195513591e-04
1.340755513729892545e+00 4.234496482091928147e-04 4.218549585698211650e-04 4.028562112486025340e-04 4.028724674510555936e-04 4.029238921185813917e-04 4.029576630668141399e-04 4.027523227733405351e-04
1.340760876751946995e+00 4.284148980785538606e-04 4.253660452086356018e-04 4.028607022184011593e-04 4.028714961729415586e-04 4.029228616125266082e-04 4.029566946004113637e-04 4.027513528431597668e-04
1.340766239795453618e+00 4.350918028580511173e-04 4.293991919140381142e-04 4.028541836564050412e-04 4.028705265133438254e-04 4.029218640454556677e-04 4.029557269242691310e-04 4.027503837466213984e-04
1.340771602860412637e+00 4.431663527992413102e-04 4.336035750192130875e-04 4.028391590832096011e-04 4.028695586222030551e-04 4.029208789370939759e-04 4.029547604369981655e-04 4.027494158848075379e-04
1.340776965946823829e+00 4.516488553790069067e-04 4.377077478069483791e-04 4.028213281975876348e-04 4.028685931942690610e-04 4.029198970361136389e-04 4.029537958037742807e-04 4.027484499260430102e-04
1.340782329054687194e+00 4.588236492451375995e-04 4.414383931988981346e-04 4.028060718882656502e-04 4.028676312664471052e-04 4.029189162708290604e-04 4.029528335454786664e-04 4.027474863941639437e-04
1.340787692184003399e+00 4.627770003735884124e-04 4.443336453507473857e-04 4.027960304607593189e-04 4.028666755287760260e-04 4.029179379775282540e-04 4.029518737515292706e-04 4.027465253807442224e-04
1.340793055334771777e+00 4.623517366123805808e-04 4.457310275757997626e-04 4.027910288267518035e-04 4.028657380623067727e-04 4.029169639762679661e-04 4.029509160984184879e-04 4.027455665636843485e-04
1.340798418506992773e+00 4.578590997437468669e-04 4.451162920767219784e-04 4.027894230603526688e-04 4.028648712762882152e-04 4.029159949718293197e-04 4.029499600593975349e-04 4.027446094173515079e-04
1.340803781700666608e+00 4.509805433971850186e-04 4.426184667429652235e-04 4.027894868050293608e-04 4.028642672767445299e-04 4.029150305106288547e-04 4.029490051361923550e-04 4.027436534447990327e-04
1.340809144915793061e+00 4.439778948354612849e-04 4.392000099099771320e-04 4.027902673558651867e-04 4.028645098065694206e-04 4.029140699326580650e-04 4.029480510797042465e-04 4.027426983989531315e-04
1.340814508152372353e+00 4.388017557073852892e-04 4.363104794033902242e-04 4.027918875440365831e-04 4.028670468737692470e-04 4.029131137211570263e-04 4.029470980572868620e-04 4.027417444502720697e-04
1.340819871410404707e+00 4.365102155049160838e-04 4.351824935082902182e-04 4.027951977072642513e-04 4.028747323081249528e-04 4.029121660821255988e-04 4.029461466068024367e-04 4.027407921407266667e-04
1.340825234689890122e+00 4.370402048278905190e-04 4.361808731754568402e-04 4.028007387145580900e-04 4.028917866637846796e-04 4.029112423298495380e-04 4.029451973196641196e-04 4.027398420661737282e-04
1.340830597990828599e+00 4.393199346130950591e-04 4.386019244061427217e-04 4.028075763000761632e-04 4.029221638932004457e-04 4.029103867906807862e-04 4.029442504751422241e-04 4.027388945098773891e-04
1.340835961313220137e+00 4.417821300324418924e-04 4.410934030561241615e-04 4.028130888091788360e-04 4.029660843464788478e-04 4.029097017829799416e-04 4.029433059044791642e-04 4.027379493063286040e-04
1.340841324657065181e+00 4.431286805933842658e-04 4.424511364672414340e-04 4.028142910403879526e-04 4.030168199732286037e-04 4.029093660125191356e-04 4.029423631161217442e-04 4.027370059667452896e-04
1.340846688022363509e+00 4.428781316683562961e-04 4.422205509966651822e-04 4.028098487729683710e-04 4.030616800433512435e-04 4.029095881038165824e-04 4.029414215324020592e-04 4.027360639162604148e-04
1.340852051409115342e+00 4.413205965279380855e-04 4.406870247884987725e-04 4.028010571496152756e-04 4.030889999944782965e-04 4.029104480605170502e-04 4.029404807458792097e-04 4.027351227508225670e-04
1.340857414817320681e+00 4.390260580299349910e-04 4.383991507657086350e-04 4.027909255442594901e-04 4.030967298117967479e-04 4.029116862915479427e-04 4.029395407378698985e-04 4.027341824562294566e-04
1.340862778246979747e+00 4.364082194596805714e-04 4.357356618511062842e-04 4.027822792280756864e-04 4.030942960577031469e-04 4.029126482261435058e-04 4.029386018960003091e-04 4.027332434257814391e-04
1.340868141698092542e+00 4.336529121476570764e-04 4.328362125247808964e-04 4.027764679436741328e-04 4.030941937984750976e-04 4.029125652202204073e-04 4.029376647208047341e-04 4.027323061663237854e-04
1.340873505170659064e+00 4.308871271176933481e-04 4.297847521575225756e-04 4.027733361223160571e-04 4.031001111983258155e-04 4.029110448576542040e-04 4.029367294416567142e-04 4.027313709134137292e-04
1.340878868664679313e+00 4.283048025432312092e-04 4.267690953105094504e-04 4.027719309550316070e-04 4.031029927757479665e-04 4.029083556537346516e-04 4.029357959435469561e-04 4.027304375579795559e-04
1.340884232180153735e+00 4.261498331328821432e-04 4.241041335825693941e-04 4.027711958442472965e-04 4.030891229405582626e-04 4.029052322512694374e-04 4.029348640875868846e-04 4.027295059675347960e-04
1.340889595717082106e+00 4.246565632396423528e-04 4.221786146540161024e-04 4.027703599115129676e-04 4.030524408856761011e-04 4.029023913618257719e-04 4.029339340385723568e-04 4.027285763144643964e-04
1.340894959275464871e+00 4.240240751725596422e-04 4.213662756342042128e-04 4.027690802530223594e-04 4.029997159168604301e-04 4.029001844461584689e-04 4.029330062096737387e-04 4.027276490206182493e-04
1.340900322855301585e+00 4.243644916247146163e-04 4.218670316924080614e-04 4.027674064516990676e-04 4.029451537204086745e-04 4.028985880879768660e-04 4.029320809006100472e-04 4.027267243947447702e-04
1.340905686456592694e+00 4.255775746966519290e-04 4.235177900456423960e-04 4.027656026849633746e-04 4.029008965015799305e-04 4.028973966214014543e-04 4.029311580255646747e-04 4.027258023598741157e-04
1.340911050079338196e+00 4.272873354226422882e-04 4.257708443735776878e-04 4.027639268993700753e-04 4.028715900513495356e-04 4.028963993520310173e-04 4.029302371461262154e-04 4.027248824863930180e-04
1.340916413723538314e+00 4.290343771417925805e-04 4.279965440383569396e-04 4.027624987394011003e-04 4.028552880313111817e-04 4.028954560230173731e-04 4.029293176918573630e-04 4.027239642131586026e-04
1.340921777389192826e+00 4.306475010155292877e-04 4.299386693906580726e-04 4.027613016655409782e-04 4.028473954272292776e-04 4.028945010158690326e-04 4.029283991988749539e-04 4.027230470866718145e-04
1.340927141076302176e+00 4.324030701918954141e-04 4.318793763976558580e-04 4.027602576787943714e-04 4.028438162725070577e-04 4.028935222919450784e-04 4.029274815098781120e-04 4.027221309616319444e-04
1.340932504784866364e+00 4.346956149723230902e-04 4.342630921774553380e-04 4.027592929709450137e-04 4.028420331450507669e-04 4.028925351060335574e-04 4.029265648530299749e-04 4.027212160801012220e-04
1.340937868514885167e+00 4.374646596441193139e-04 4.370769484444066719e-04 4.027583623404156149e-04 4.028408499757160166e-04 4.028915584758404451e-04 4.029256496687005050e-04 4.027203028979955512e-04
1.340943232266358809e+00 4.399511799705981062e-04 4.395878091911630415e-04 4.027574448979089929e-04 4.028398146238756222e-04 4.028906018222861655e-04 4.029247362559163479e-04 4.027193917309047715e-04
1.340948596039287732e+00 4.410660687846302760e-04 4.407137309742444791e-04 4.027565325455358721e-04 4.028388010084337162e-04 4.028896639570141765e-04 4.029238245763901508e-04 4.027184825578436619e-04
1.340953959833671716e+00 4.400612614069465993e-04 4.397057587153738178e-04 4.027556221460991534e-04 4.028377966413392865e-04 4.028887388483668288e-04 4.029229144430314987e-04 4.027175752103256869e-04
1.340959323649510537e+00 4.369570328568704067e-04 4.365836586985987486e-04 4.027547124491015723e-04 4.028368133762519343e-04 4.028878209931785991e-04 4.029220058799263225e-04 4.027166697332854430e-04
1.340964687486804863e+00 4.324739513610611694e-04 4.320712275004539313e-04 4.027538033949606359e-04 4.028358572759638007e-04 4.028869073496034155e-04 4.029210992324660894e-04 4.027157664956310676e-04
1.340970051345554692e+00 4.276365236462960394e-04 4.271992715307150273e-04 4.027528959069915336e-04 4.028349249385774697e-04 4.028859967648000008e-04 4.029201949112697122e-04 4.027148659338463093e-04
1.340975415225759582e+00 4.233749604768697662e-04 4.229049946680603616e-04 4.027519917389457606e-04 4.028340087515647119e-04 4.028850888342987114e-04 4.029192930622685267e-04 4.027139682216488163e-04
1.340980779127420419e+00 4.203536523939331929e-04 4.198586681300475482e-04 4.027510937656014777e-04 4.028331017835173888e-04 4.028841832293670634e-04 4.029183934607411953e-04 4.027130731641257637e-04
1.340986143050536539e+00 4.190503166199567283e-04 4.185426461159876357e-04 4.027502067352769057e-04 4.028321995697835452e-04 4.028832795261964449e-04 4.029174956280318120e-04 4.027121803150575385e-04
1.340991506995108384e+00 4.198929080544706437e-04 4.193888163270062942e-04 4.027493372672739935e-04 4.028312997754254906e-04 4.028823772627123582e-04 4.029165990280913611e-04 4.027112891742687731e-04
1.340996870961136178e+00 4.231754584044891449e-04 4.226935564789392904e-04 4.027484910165554047e-04 4.028304013721790001e-04 4.028814761005101519e-04 4.029157032918153020e-04 4.027103994129017039e-04
1.341002234948619698e+00 4.286788259285815943e-04 4.282357740850770253e-04 4.027476664261852982e-04 4.028295041115198907e-04 4.028805760240370543e-04 4.029148084172456739e-04 4.027095110745914025e-04
1.341007598957559388e+00 4.353099596655544230e-04 4.349141485508764646e-04 4.027468489805675379e-04 4.028286082187818571e-04 4.028796773848953303e-04 4.029139147643884472e-04 4.027086245709104464e-04
1.341012962987954804e+00 4.412313892301346048e-04 4.408782609784628152e-04 4.027460133021908335e-04 4.028277140426401982e-04 4.028787806892775614e-04 4.029130227519125734e-04 4.027077403781485787e-04
1.341018327039806390e+00 4.446018405026213129e-04 4.442743919488127973e-04 4.027451363217911294e-04 4.028268217201347074e-04 4.028778864561277390e-04 4.029121325106535534e-04 4.027068586909148852e-04
1.341023691113114369e+00 4.444659301852246433e-04 4.441404407891894773e-04 4.027442145990394037e-04 4.028259311306097833e-04 4.028769958689267482e-04 4.029112438719980541e-04 4.027059794114831227e-04
1.341029055207878518e+00 4.411418585945136661e-04 4.407954670363867342e-04 4.027432762800479417e-04 4.028250421537600762e-04 4.028761130627089718e-04 4.029103566936207423e-04 4.027051024774017281e-04
1.341034419324099058e+00 4.359010598812807467e-04 4.355176241138669353e-04 4.027423937304156626e-04 4.028241548763417633e-04 4.028752497242254235e-04 4.029094711001457245e-04 4.027042281040687675e-04
1.341039783461775992e+00 4.303152069279788912e-04 4.298882314287343727e-04 4.027417250462042532e-04 4.028232694673974674e-04 4.028744313189147803e-04 4.029085873312734044e-04 4.027033566341845015e-04
1.341045147620909539e+00 4.257361361184012908e-04 4.252692265925325896e-04 4.027416072377902416e-04 4.028223859050613785e-04 4.028736998798740972e-04 4.029077054182734737e-04 4.027024882155029722e-04
1.341050511801499923e+00 4.230135362532176906e-04 4.225184424641789389e-04 4.027426534542660535e-04 4.028215039619776564e-04 4.028731026140546130e-04 4.029068251458822530e-04 4.027016227649802562e-04
1.341055876003546699e+00 4.223138866753030113e-04 4.218056965056128193e-04 4.027456807867259639e-04 4.028206235167482380e-04 4.028726584557840661e-04 4.029059463784532029e-04 4.027007602984427779e-04
1.341061240227050533e+00 4.230512694289796953e-04 4.225418737206120467e-04 4.027512527690667657e-04 4.028197448077790979e-04 4.028723154822494565e-04 4.029050693430522479e-04 4.026999012177086561e-04
1.341066604472011203e+00 4.241353631310636478e-04 4.236287968582567922e-04 4.027588909856298074e-04 4.028188682958843488e-04 4.028719377082485187e-04 4.029041945087509470e-04 4.026990461937746775e-04
1.341071968738428710e+00 4.245846724885618388e-04 4.240779827441688919e-04 4.027665583895237867e-04 4.028179942753780428e-04 4.028713540577291653e-04 4.029033221901881859e-04 4.026981957746013363e-04
1.341077333026303497e+00 4.241520843111230930e-04 4.236415816350826450e-04 4.027712243389843026e-04 4.028171226343126737e-04 4.028704515033482690e-04 4.029024522814007121e-04 4.026973501246197641e-04
1.341082697335635121e+00 4.234528401905140018e-04 4.229408643985420151e-04 4.027705458872584592e-04 4.028162529306383074e-04 4.028692443537051655e-04 4.029015843066444070e-04 4.026965090834126000e-04
1.341088061666424247e+00 4.234369718426108514e-04 4.229333743513651305e-04 4.027644524862268268e-04 4.028153846279288971e-04 4.028678633442709148e-04 4.029007176584808005e-04 4.026956724139974268e-04
1.341093426018670653e+00 4.246121463976899706e-04 4.241290279455003833e-04 4.027552177365802599e-04 4.028145173204142988e-04 4.028664759869352388e-04 4.028998518627973356e-04 4.026948400806144922e-04
1.341098790392374562e+00 4.266526615422041755e-04 4.261967014262692233e-04 4.027459545891024059e-04 4.028136509042905570e-04 4.028652027731147319e-04 4.028989867979722241e-04 4.026940124838445691e-04
1.341104154787535752e+00 4.287036429109424788e-04 4.282722978400045535e-04 4.027388848322312805e-04 4.028127856262626177e-04 4.028640829733036400e-04 4.028981227475965962e-04 4.026931905332487667e-04
1.341109519204154665e+00 4.300963864016176625e-04 4.296807725347223834e-04 4.027346380662466725e-04 4.028119219017770752e-04 4.028630928467364790e-04 4.028972601654139942e-04 4.026923754373820967e-04
1.341114883642231081e+00 4.308397324174615588e-04 4.304313832205494770e-04 4.027326370721342422e-04 4.028110599908801457e-04 4.028621838644282733e-04 4.028963992939937834e-04 4.026915683550613082e-04
1.341120248101765444e+00 4.314550003743460298e-04 4.310506919476010928e-04 4.027318468443120449e-04 4.028101998403284495e-04 4.028613117662680930e-04 4.028955400114817226e-04 4.026907702859745808e-04
1.341125612582757531e+00 4.323324627602297739e-04 4.319333506114304182e-04 4.027313449860289783e-04 4.028093412583471679e-04 4.028604486869201938e-04 4.028946820697293591e-04 4.026899823685084999e-04
1.341130977085207565e+00 4.332542229883586224e-04 4.328608033560097258e-04 4.027306371921188536e-04 4.028084841913639200e-04 4.028595840336910241e-04 4.028938254221530791e-04 4.026892062886669411e-04
1.341136341609115767e+00 4.335639192932937060e-04 4.331719820338412802e-04 4.027297869358261806e-04 4.028076287534644757e-04 4.028587200467577574e-04 4.028929702379311934e-04 4.026884444051163350e-04
1.341141706154481916e+00 4.328071063009145819e-04 4.324084870485437595e-04 4.027293397945102367e-04 4.028067750101849533e-04 4.028578644074685727e-04 4.028921166246990653e-04 4.026876996269078282e-04
1.341147070721306234e+00 4.312228597767089064e-04 4.308101725619016206e-04 4.027300020756300475e-04 4.028059228684763575e-04 4.028570219880502241e-04 4.028912644711712021e-04 4.026869754788989101e-04
1.341152435309588720e+00 4.296943753914616725e-04 4.292659253995042765e-04 4.027321429958148884e-04 4.028050722789886786e-04 4.028561899434363524e-04 4.028904136445079554e-04 4.026862766271877632e-04
1.341157799919329818e+00 4.293027152047179358e-04 4.288646404082106659e-04 4.027353478439320289e-04 4.028042235117142243e-04 4.028553602335342232e-04 4.028895642746710675e-04 4.026856096588461503e-04
1.341163164550529086e+00 4.308274391655663805e-04 4.303923766783341763e-04 4.027383648733623509e-04 4.028033772062726992e-04 4.028545291886251193e-04 4.028887167187566185e-04 4.026849838199837543e-04
1.341168529203187187e+00 4.343667867158545657e-04 4.339494855378406074e-04 4.027396781455596124e-04 4.028025346717895461e-04 4.028537090941462480e-04 4.028878712195784069e-04 4.026844119460432450e-04
1.341173893877303680e+00 4.391729947897050814e-04 4.387841123511581135e-04 4.027384842283088500e-04 4.028017010547688646e-04 4.028529396439878198e-04 4.028870276870534354e-04 4.026839125304434953e-04
1.341179258572878785e+00 4.438904515841065419e-04 4.435313782689649176e-04 4.027353811873517426e-04 4.028009004705228324e-04 4.028523063204558557e-04 4.028861858759465024e-04 4.026835148110465283e-04
1.341184623289912947e+00 4.472174046744231734e-04 4.468793273580710587e-04 4.027321624254523121e-04 4.028002308820489725e-04 4.028519685376072889e-04 4.028853457155242581e-04 4.026832728708190732e-04
1.341189988028405722e+00 4.485450959528416016e-04 4.482125396009492883e-04 4.027307708339811329e-04 4.028000243055631291e-04 4.028521622215583279e-04 4.028845073603532206e-04 4.026833135542873319e-04
1.341195352788357553e+00 4.480124603637003055e-04 4.476676599952222738e-04 4.027320789354697523e-04 4.028012096928417526e-04 4.028530983534148223e-04 4.028836709199497355e-04 4.026840092698065433e-04
1.341200717569768441e+00 4.460012314483166899e-04 4.456254190497935664e-04 4.027352540869130618e-04 4.028058916584723211e-04 4.028547265172422159e-04 4.028828362561305554e-04 4.026865426918928618e-04
1.341206082372638608e+00 4.427126796870483965e-04 4.422839570168142866e-04 4.027381380322452801e-04 4.028177907710562503e-04 4.028565154360457261e-04 4.028820031304995719e-04 4.026944347072848075e-04
1.341211447196967832e+00 4.382894283462860849e-04 4.377798540982245023e-04 4.027385016972960443e-04 4.028416092862034410e-04 4.028575420435163089e-04 4.028811714967960467e-04 4.027167195189185244e-04
1.341216812042756112e+00 4.332192591080031609e-04 4.325928827478898488e-04 4.027353975734188334e-04 4.028803231224617758e-04 4.028569913158714516e-04 4.028803415344011209e-04 4.027723284982723381e-04
1.341222176910004116e+00 4.284463927187189512e-04 4.276556011213534700e-04 4.027296380272050698e-04 4.029309143348446735e-04 4.028547205547748796e-04 4.028795133768924052e-04 4.028917402359895317e-04
1.341227541798711398e+00 4.250345642985174427e-04 4.240023592089442028e-04 4.027230944561278284e-04 4.029817592275715009e-04 4.028513688911496918e-04 4.028786869078934815e-04 4.031078018265692132e-04
1.341232906708878181e+00 4.237428768226986046e-04 4.222944469230971963e-04 4.027174937924693976e-04 4.030157132749206299e-04 4.028479049429569553e-04 4.028778619024608594e-04 4.034301817736151807e-04
1.341238271640504909e+00 4.249159566438426403e-04 4.225811648347625911e-04 4.027136514461585374e-04 4.030190098916051249e-04 4.028450441184729634e-04 4.028770383176302631e-04 4.038139909301754170e-04
1.341243636593591138e+00 4.287605976829024458e-04 4.243557098476892129e-04 4.027114663989993237e-04 4.029899377811735437e-04 4.028429994104717419e-04 4.028762163317875901e-04 4.041527804040521065e-04
1.341249001568137311e+00 4.357264706497717007e-04 4.267660146238321742e-04 4.027103438987975938e-04 4.029399732221696818e-04 4.028416156990406076e-04 4.028753960782608138e-04 4.043207882019408950e-04
1.341254366564143208e+00 4.464810257700186432e-04 4.288650913892313142e-04 4.027096167983022215e-04 4.028863662464396748e-04 4.028406320650855586e-04 4.028745774409058064e-04 4.042469482580597802e-04
1.341259731581609271e+00 4.610620228381716594e-04 4.298747059030124870e-04 4.027088005336116163e-04 4.028425912957608792e-04 4.028398684453301853e-04 4.028737601996300148e-04 4.039626226823357126e-04
1.341265096620535280e+00 4.775173925794484438e-04 4.294389222683976421e-04 4.027076945350166080e-04 4.028136635728972264e-04 4.028393196012697080e-04 4.028729443372340894e-04 4.035801242765213199e-04
1.341270461680921455e+00 4.913854140225844443e-04 4.277644204749409093e-04 4.027063533027628217e-04 4.027976807530325980e-04 4.028392067073101194e-04 4.028721300939836826e-04 4.032217115123113566e-04
1.341275826762768020e+00 4.973661259301834442e-04 4.255235901843306854e-04 4.027049574240374429e-04 4.027900462740088058e-04 4.028399614746303774e-04 4.028713176917451564e-04 4.029591781835675530e-04
1.341281191866074751e+00 4.926222300695136391e-04 4.235312733801093973e-04 4.027036669505155097e-04 4.027866733386836675e-04 4.028420287285254617e-04 4.028705070916441169e-04 4.028019638492331142e-04
1.341286556990841872e+00 4.790056083965168804e-04 4.223784300406255060e-04 4.027025452916357462e-04 4.027850580751602002e-04 4.028454364462859412e-04 4.028696980978432396e-04 4.027227983408180386e-04
1.341291922137069603e+00 4.620139313031973709e-04 4.222251078688471319e-04 4.027015714635285085e-04 4.027840170029827328e-04 4.028493675056568656e-04 4.028688906454213660e-04 4.026882117010191324e-04
1.341297287304757946e+00 4.473729764319456324e-04 4.228312679346143054e-04 4.027006917913406600e-04 4.027831089352394462e-04 4.028522262535236590e-04 4.028680848573119519e-04 4.026743412052556734e-04
1.341302652493906900e+00 4.382339315468986507e-04 4.237809386783224740e-04 4.026998594464891975e-04 4.027822161330961415e-04 4.028524484231534660e-04 4.028672807680600638e-04 4.026686188041438456e-04
1.341308017704516464e+00 4.347584213462023272e-04 4.247618627661260194e-04 4.026990466716686063e-04 4.027813308979289624e-04 4.028495490626694537e-04 4.028664780756537056e-04 4.026657546473781917e-04
1.341313382936587084e+00 4.353003639539716795e-04 4.256895482542586524e-04 4.026982408056045681e-04 4.027804668593164402e-04 4.028444773243584996e-04 4.028656762896330994e-04 4.026638740665770821e-04
1.341318748190118537e+00 4.375733472198534211e-04 4.265471301405737671e-04 4.026974373487921476e-04 4.027796305306549510e-04 4.028389351072833623e-04 4.028648751866803534e-04 4.026623791573797836e-04
1.341324113465111045e+00 4.392994089773534852e-04 4.271065508955730421e-04 4.026966353911036857e-04 4.027788191767559000e-04 4.028343134787947064e-04 4.028640751192128899e-04 4.026610773150747654e-04
1.341329478761564609e+00 4.387826167156023884e-04 4.268959568782020519e-04 4.026958353096079472e-04 4.027780266210511870e-04 4.028311282188924594e-04 4.028632768461275606e-04 4.026598950616249502e-04
1.341334844079479449e+00 4.355381280556082889e-04 4.255513812183901127e-04 4.026950375981590215e-04 4.027772478606689429e-04 4.028291705319206177e-04 4.028624810060964234e-04 4.026587961051388085e-04
1.341340209418855345e+00 4.304740513340356810e-04 4.232395188817789653e-04 4.026942423265947074e-04 4.027764806797470712e-04 4.028279587566606216e-04 4.028616876892640586e-04 4.026577583534087196e-04
1.341345574779692740e+00 4.253022444465219586e-04 4.207142221920415507e-04 4.026934491595024804e-04 4.027757270583398760e-04 4.028270684203399477e-04 4.028608964844353538e-04 4.026567667219263340e-04
1.341350940161991634e+00 4.215717369849621317e-04 4.189236222286909627e-04 4.026926577575696154e-04 4.027750031113026298e-04 4.028262420501775446e-04 4.028601069351172301e-04 4.026558105496019649e-04
1.341356305565752027e+00 4.199934916791638701e-04 4.184840842157459763e-04 4.026918681382681388e-04 4.027743931850960839e-04 4.028253746874614974e-04 4.028593189332144598e-04 4.026548823986898264e-04
1.341361670990973920e+00 4.203406133948642568e-04 4.193808092862047953e-04 4.026910806400618454e-04 4.027742896378183439e-04 4.028244616774905398e-04 4.028585326631324310e-04 4.026539770573658904e-04
1.341367036437657534e+00 4.217579550596694594e-04 4.210213501952109845e-04 4.026902955446215807e-04 4.027762667265148786e-04 4.028235410512428323e-04 4.028577482326514648e-04 4.026530905786184400e-04
1.341372401905803091e+00 4.232107505096361364e-04 4.225508090703823574e-04 4.026895127381977316e-04 4.027856390721722569e-04 4.028226477142589639e-04 4.028569654795758378e-04 4.026522197001522561e-04
1.341377767395410592e+00 4.238999338130343192e-04 4.232498606786246152e-04 4.026887316982196503e-04 4.028172365604447110e-04 4.028217937518152906e-04 4.028561841806597575e-04 4.026513617935032147e-04
1.341383132906479592e+00 4.235345982332629905e-04 4.228331127909452664e-04 4.026879517519117539e-04 4.029045377483272483e-04 4.028209729493868784e-04 4.028554043512096649e-04 4.026505149844764519e-04
1.341388498439011201e+00 4.223803910450885405e-04 4.215249275895359415e-04 4.026871723778064076e-04 4.031064282398669880e-04 4.028201735593989175e-04 4.028546262176283324e-04 4.026496779987097331e-04
1.341393863993004532e+00 4.210786445986825595e-04 4.199080514851842583e-04 4.026863934220671409e-04 4.034967127336127300e-04 4.028193863229398994e-04 4.028538499014304832e-04 4.026488497537583232e-04
1.341399229568460250e+00 4.203264066646640205e-04 4.186483746597513371e-04 4.026856153117801089e-04 4.041208576590615007e-04 4.028186059082271200e-04 4.028530752465777948e-04 4.026480291194154001e-04
1.341404595165378355e+00 4.205531051308472211e-04 4.182259341828568726e-04 4.026848397384534105e-04 4.049288057502476476e-04 4.028178296650311509e-04 4.028523020203531556e-04 4.026472150696755654e-04
1.341409960783758626e+00 4.217269495604806812e-04 4.187669869695164176e-04 4.026840727352814977e-04 4.057352015041663842e-04 4.028170564594187129e-04 4.028515302021456112e-04 4.026464069351570058e-04
1.341415326423601506e+00 4.233896119255679781e-04 4.200309271901873139e-04 4.026833365418400570e-04 4.062701603068135303e-04 4.028162859900587429e-04 4.028507599485314653e-04 4.026456043400892344e-04
1.341420692084906774e+00 4.249178997621767904e-04 4.215571769678936025e-04 4.026827056537160337e-04 4.063204706121661524e-04 4.028155185341441690e-04 4.028499912580299144e-04 4.026448068449605430e-04
1.341426057767674873e+00 4.258635089504245685e-04 4.229023046349191352e-04 4.026823897580512641e-04 4.058646122341587987e-04 4.028147559059150470e-04 4.028492237759534337e-04 4.026440137345633618e-04
1.341431423471905804e+00 4.261660843475406288e-04 4.238494805719944850e-04 4.026828651592660778e-04 4.050871838752065574e-04 4.028140054224943045e-04 4.028484570391447327e-04 4.026432242507217794e-04
1.341436789197599344e+00 4.261589511716806929e-04 4.245135518983354154e-04 4.026849666085552913e-04 4.042598386840372238e-04 4.028132893016332346e-04 4.028476909500100576e-04 4.026424380578064307e-04
1.341442154944755938e+00 4.264582285149859072e-04 4.253485340795421822e-04 4.026897138546496201e-04 4.035915117444735306e-04 4.028126597896564544e-04 4.028469260004681430e-04 4.026416554600046552e-04
1.341447520713375363e+00 4.278503635641465802e-04 4.270884332528338380e-04 4.026976499179115722e-04 4.031572297525648626e-04 4.028122103316575863e-04 4.028461630032142233e-04 4.026408771267857615e-04
1.341452886503457842e+00 4.311715781025963340e-04 4.306029035918525812e-04 4.027078662197375184e-04 4.029245582571084347e-04 4.028120562250336401e-04 4.028454025437841501e-04 4.026401035402369386e-04
1.341458252315003818e+00 4.370653602666785134e-04 4.365996116096588315e-04 4.027175373537080524e-04 4.028205785609249943e-04 4.028122571177251195e-04 4.028446446188400443e-04 4.026393346305509623e-04
1.341463618148012626e+00 4.455420025141569032e-04 4.451420117193968166e-04 4.027228733933067850e-04 4.027815635819811642e-04 4.028127023347994815e-04 4.028438887687036578e-04 4.026385699083112743e-04
1.341468984002484932e+00 4.554856680522671990e-04 4.551410732358447957e-04 4.027212960908075614e-04 4.027689451479001198e-04 4.028130608566038483e-04 4.028431345580955197e-04 4.026378089472637360e-04
1.341474349878420735e+00 4.645371572043089248e-04 4.642408863796837763e-04 4.027132236776622396e-04 4.027647093118656534e-04 4.028129044815610509e-04 4.028423819189058327e-04 4.026370517304916495e-04
1.341479715775820036e+00 4.697773887287043891e-04 4.695126543279501668e-04 4.027019073343327676e-04 4.027622498460111528e-04 4.028119678247685047e-04 4.028416310341196259e-04 4.026362985387054740e-04
1.341485081694682835e+00 4.691017004528295073e-04 4.688408093448589715e-04 4.026915618158232986e-04 4.027598849906426559e-04 4.028103366357441021e-04 4.028408819736190418e-04 4.026355495923073023e-04
1.341490447635009353e+00 4.624669498665615183e-04 4.621790264813798138e-04 4.026855337609443631e-04 4.027575856593811868e-04 4.028083867993686269e-04 4.028401345610146869e-04 4.026348049281736150e-04
1.341495813596799591e+00 4.520741004573097972e-04 4.517358344883592568e-04 4.026857260907418506e-04 4.027556111914172218e-04 4.028065328940704697e-04 4.028393886107128332e-04 4.026340646517906699e-04
1.341501179580053549e+00 4.412805835946620740e-04 4.408837261718831372e-04 4.026927945092550034e-04 4.027540698323215794e-04 4.028050116176744907e-04 4.028386441671882130e-04 4.026333291975939949e-04
1.341506545584771670e+00 4.329771980456482657e-04 4.325293147090342964e-04 4.027059118340237066e-04 4.027528953325186642e-04 4.028038430813315530e-04 4.028379013772705858e-04 4.026325992300773321e-04
1.341511911610953733e+00 4.284614836017100990e-04 4.279807011937028787e-04 4.027219585975911524e-04 4.027519540919723313e-04 4.028029244485520073e-04 4.028371601327449740e-04 4.026318753272926107e-04
1.341517277658599960e+00 4.273277223884240595e-04 4.268349985405788492e-04 4.027355022406600162e-04 4.027511314869131206e-04 4.028021349062291560e-04 4.028364199618701333e-04 4.026311579328759526e-04
1.341522643727710351e+00 4.281454050199421735e-04 4.276577256331832218e-04 4.027408334056369922e-04 4.027503591396999717e-04 4.028013882994632699e-04 4.028356803804287968e-04 4.026304477984589706e-04
1.341528009818284906e+00 4.293347097677712690e-04 4.288609014182523079e-04 4.027352305482449768e-04 4.027496057981905177e-04 4.028006412303672314e-04 4.028349413792656902e-04 4.026297466113746637e-04
1.341533375930323846e+00 4.297841123602383047e-04 4.293238040912395652e-04 4.027207723736788152e-04 4.027488603823989799e-04 4.027998828553363804e-04 4.028342035578788040e-04 4.026290573508301907e-04
1.341538742063827394e+00 4.290791993996451951e-04 4.286250391639345432e-04 4.027029459422434886e-04 4.027481200307619956e-04 4.027991202301593418e-04 4.028334677550410910e-04 4.026283842983186261e-04
1.341544108218795328e+00 4.274193133035589405e-04 4.269615851324740563e-04 4.026872598372856823e-04 4.027473842189638938e-04 4.027983644201906400e-04 4.028327344868215098e-04 4.026277332315622917e-04
1.341549474395227870e+00 4.253484969427363989e-04 4.248799101098088820e-04 4.026766580379246381e-04 4.027466526342316465e-04 4.027976216982586690e-04 4.028320036656752885e-04 4.026271131476215001e-04
1.341554840593125020e+00 4.234319435159248322e-04 4.229501940994540195e-04 4.026711971624076644e-04 4.027459248674018820e-04 4.027968918883889594e-04 4.028312748221157813e-04 4.026265436640086184e-04
1.341560206812487221e+00 4.220181184004977637e-04 4.215254517253839463e-04 4.026692515829183197e-04 4.027452007223591241e-04 4.027961714403746705e-04 4.028305475843469699e-04 4.026260843298309368e-04
1.341565573053314253e+00 4.211896393628736615e-04 4.206906513690535153e-04 4.026688397417843156e-04 4.027444803981314499e-04 4.027954569858926037e-04 4.028298219215248202e-04 4.026259431474769890e-04
1.341570939315606115e+00 4.208963527713900925e-04 4.203959354904744216e-04 4.026684202678414300e-04 4.027437643038864592e-04 4.027947469678967089e-04 4.028290979240153067e-04 4.026268211914576112e-04
1.341576305599363250e+00 4.211443218515437126e-04 4.206466294048158612e-04 4.026672179403194361e-04 4.027430527886680252e-04 4.027940415623721890e-04 4.028283754267035456e-04 4.026307874865074935e-04
1.341581671904585216e+00 4.220721100405256353e-04 4.215797099345048975e-04 4.026652168284622704e-04 4.027423462050663924e-04 4.027933425413217274e-04 4.028276539650337343e-04 4.026429144520209265e-04
1.341587038231272677e+00 4.238206391895097975e-04 4.233322099135558353e-04 4.026628715181586673e-04 4.027416454027358921e-04 4.027926555947842590e-04 4.028269331633654361e-04 4.026730839227733380e-04
1.341592404579425191e+00 4.262729805759803321e-04 4.257793857451301102e-04 4.026606931482489731e-04 4.027409525861561784e-04 4.027919997471868371e-04 4.028262131557355840e-04 4.027355315983553816e-04
1.341597770949043422e+00 4.289065880251629074e-04 4.283886509242248184e-04 4.026589639803367093e-04 4.027402740684465497e-04 4.027914319889413629e-04 4.028254945887586131e-04 4.028424369115148236e-04
1.341603137340126928e+00 4.309930666608578894e-04 4.304265622160723375e-04 4.026577054544788542e-04 4.027396356174576956e-04 4.027910937668940971e-04 4.028247781627943783e-04 4.029909582871928596e-04
1.341608503752675929e+00 4.321073314108382678e-04 4.314769612329110576e-04 4.026568087018670165e-04 4.027391610498185491e-04 4.027912641717015492e-04 4.028240640930705091e-04 4.031517491771801753e-04
1.341613870186690649e+00 4.325486012990224479e-04 4.318632754095085079e-04 4.026561618971043264e-04 4.027394058671684269e-04 4.027923535377577868e-04 4.028233519487444693e-04 4.032731401965479467e-04
1.341619236642171087e+00 4.332097859635423423e-04 4.325050616850736277e-04 4.026556884681079624e-04 4.027425133032993209e-04 4.027947307225165051e-04 4.028226410169971866e-04 4.033064884838868892e-04
1.341624603119117243e+00 4.348512084394788807e-04 4.341703852511511830e-04 4.026553146662379713e-04 4.027554069633098146e-04 4.027983528500345654e-04 4.028219308988199268e-04 4.032370265302474290e-04
1.341629969617529561e+00 4.373378060559147138e-04 4.366979481529711178e-04 4.026549333610907923e-04 4.027964869766090185e-04 4.028024095974752508e-04 4.028212218433440805e-04 4.030940460148449292e-04
1.341635336137407819e+00 4.395772312068428112e-04 4.389368218013712706e-04 4.026544177892909669e-04 4.029050398486000656e-04 4.028054005794711812e-04 4.028205145437415129e-04 4.029310312169911588e-04
1.341640702678752017e+00 4.403438151456330087e-04 4.395882305567545487e-04 4.026536836699129950e-04 4.031454941396300285e-04 4.028058556753904640e-04 4.028198095602409539e-04 4.027937603909218086e-04
1.341646069241562378e+00 4.393251574524674181e-04 4.382819911032784948e-04 4.026527432824865372e-04 4.035900483629217437e-04 4.028032789337570316e-04 4.028191068406390988e-04 4.027017112843233161e-04
1.341651435825839123e+00 4.374318910607140993e-04 4.359246201576710616e-04 4.026516967426604920e-04 4.042673518737957637e-04 4.027985122644440271e-04 4.028184057390678773e-04 4.026508167133186671e-04
1.341656802431582030e+00 4.360401603652690303e-04 4.339740963972392061e-04 4.026506665846460442e-04 4.050958669419144260e-04 4.027931685221093844e-04 4.028177055313845924e-04 4.026269730127988089e-04
1.341662169058791765e+00 4.358236422790133990e-04 4.332661728720897665e-04 4.026497327553673830e-04 4.058612538880082554e-04 4.027886507770519911e-04 4.028170060081919662e-04 4.026171125900171411e-04
1.341667535707467440e+00 4.362153649570055854e-04 4.334106352539118237e-04 4.026489121071222775e-04 4.062927454611209928e-04 4.027855598599025923e-04 4.028163076613906811e-04 4.026131728941929563e-04
1.341672902377610166e+00 4.359438741098961697e-04 4.332306013924458227e-04 4.026481776037342617e-04 4.062143144054676546e-04 4.027837676977593490e-04 4.028156113240880291e-04 4.026113570716165625e-04
1.341678269069219276e+00 4.341061475675322707e-04 4.317787497757380900e-04 4.026474873109227976e-04 4.056587267965738094e-04 4.027828327871070904e-04 4.028149175682974210e-04 4.026102208422629569e-04
1.341683635782295214e+00 4.308287270206478557e-04 4.290298332028776116e-04 4.026468044513698235e-04 4.048456280821239933e-04 4.027823527331944532e-04 4.028142263522906802e-04 4.026093002825832570e-04
1.341689002516838203e+00 4.270677197839243535e-04 4.257729855815099479e-04 4.026461073206338186e-04 4.040432744210297714e-04 4.027821409133532722e-04 4.028135371925470852e-04 4.026084607583126258e-04
1.341694369272848020e+00 4.239040356809966356e-04 4.229864715718578217e-04 4.026453917764419950e-04 4.034304177332980173e-04 4.027824126206215561e-04 4.028128496598693768e-04 4.026076620262261868e-04
1.341699736050324665e+00 4.219825710146285383e-04 4.212954576618944090e-04 4.026446666436984305e-04 4.030509312307895952e-04 4.027844886077121224e-04 4.028121636857039936e-04 4.026068892973240542e-04
1.341705102849268805e+00 4.213941613851912463e-04 4.208209541050427199e-04 4.026439443775023060e-04 4.028565005299124865e-04 4.027931864186264435e-04 4.028114793787735911e-04 4.026061353027637988e-04
1.341710469669679773e+00 4.218527220829594105e-04 4.213100533523620687e-04 4.026432330162027962e-04 4.027732896774184872e-04 4.028228680441873111e-04 4.028107966118726858e-04 4.026053953924247459e-04
1.341715836511558235e+00 4.229203879129153545e-04 4.223269071112560591e-04 4.026425339883377445e-04 4.027433459815104796e-04 4.029079346805078876e-04 4.028101149067011525e-04 4.026046660463247382e-04
1.341721203374903970e+00 4.241847672143502944e-04 4.234174007180929191e-04 4.026418448895145480e-04 4.027339033831215721e-04 4.031113948124268346e-04 4.028094337976477176e-04 4.026039446581609611e-04
1.341726570259717199e+00 4.253882266197966727e-04 4.242555521911743057e-04 4.026411630828706902e-04 4.027305055760547776e-04 4.035125488877048952e-04 4.028087533088003176e-04 4.026032297010474293e-04
1.341731937165998145e+00 4.264862295259363523e-04 4.247589319354267388e-04 4.026404871481715272e-04 4.027281951189179681e-04 4.041534066831242202e-04 4.028080740475844666e-04 4.026025206332662677e-04
1.341737304093746364e+00 4.276171104228083573e-04 4.251383227711062643e-04 4.026398161367222145e-04 4.027258962637533628e-04 4.049582710803879219e-04 4.028073967921632346e-04 4.026018173649725156e-04
1.341742671042962520e+00 4.290307057879175342e-04 4.258605798965814024e-04 4.026391483723536745e-04 4.027237275477966527e-04 4.056992303119029918e-04 4.028067219100754117e-04 4.026011195964422770e-04
1.341748038013646394e+00 4.310144371043439482e-04 4.274917863963260999e-04 4.026384813619861627e-04 4.027219293079013925e-04 4.060841447380980499e-04 4.028060490914608959e-04 4.026004264969600642e-04
1.341753405005798205e+00 4.337601364045504636e-04 4.303911970579386175e-04 4.026378128935120121e-04 4.027205607938865004e-04 4.059383531752865982e-04 4.028053776246702522e-04 4.025997369436421901e-04
1.341758772019417956e+00 4.371319547381329529e-04 4.343578577905163676e-04 4.026371420692964999e-04 4.027195309116316652e-04 4.053306430272063214e-04 4.028047069942795140e-04 4.025990500942342202e-04
1.341764139054505645e+00 4.405018460705272670e-04 4.385122718799814787e-04 4.026364692398155679e-04 4.027187116160162107e-04 4.045228748119913346e-04 4.028040373080764834e-04 4.025983657958980173e-04
1.341769506111061716e+00 4.429438981668642377e-04 4.416594666459273109e-04 4.026357952151621484e-04 4.027180112544046777e-04 4.037930755848831346e-04 4.028033692019533782e-04 4.025976844759128872e-04
1.341774873189085726e+00 4.438366796905564662e-04 4.430314180969214307e-04 4.026351208131369840e-04 4.027173875873999733e-04 4.032917278125478172e-04 4.028027033059289677e-04 4.025970065962114594e-04
1.341780240288578119e+00 4.434693211963959157e-04 4.429141535726363057e-04 4.026344469699498431e-04 4.027168260755173554e-04 4.030235886686778972e-04 4.028020397124294815e-04 4.025963321128495022e-04
1.341785607409539116e+00 4.430792952062810553e-04 4.426213701122312032e-04 4.026337747741183483e-04 4.027163103859618442e-04 4.029156008481207698e-04 4.028013778872045411e-04 4.025956603810662950e-04
1.341790974551968496e+00 4.441432547856602681e-04 4.437148936448240483e-04 4.026331051288813004e-04 4.027158035212367393e-04 4.028867592456868065e-04 4.028007171028501155e-04 4.025949905856281608e-04
1.341796341715866481e+00 4.473995909319153971e-04 4.469907921434742703e-04 4.026324384745608490e-04 4.027152514886858832e-04 4.028807251954926241e-04 4.028000570387186164e-04 4.025943223391538917e-04
1.341801708901233070e+00 4.523812480586727959e-04 4.520058684440745808e-04 4.026317749038935221e-04 4.027146086265540829e-04 4.028698252625935406e-04 4.027993980504168637e-04 4.025936559503411625e-04
1.341807076108068486e+00 4.578477144606377287e-04 4.575185531409862679e-04 4.026311143969812283e-04 4.027138654426003607e-04 4.028481422188073986e-04 4.027987408876193770e-04 4.025929921402272979e-04
1.341812443336372507e+00 4.627584343627213180e-04 4.624765852745919966e-04 4.026304567919415786e-04 4.027130546747464653e-04 4.028217338191109834e-04 4.027980860840563344e-04 4.025923314308134686e-04
1.341817810586145576e+00 4.670179012360269597e-04 4.667747047223038824e-04 4.026298015760409999e-04 4.027122297986305936e-04 4.027990997241772840e-04 4.027974334996588983e-04 4.025916736871778157e-04
1.341823177857387472e+00 4.714747470715226381e-04 4.712594035495417874e-04 4.026291478916679302e-04 4.027114345968184806e-04 4.027851023384753813e-04 4.027967823739695081e-04 4.025910181731974253e-04
1.341828545150098861e+00 4.772400533092862164e-04 4.770455723012619336e-04 4.026284949031354353e-04 4.027106867348077715e-04 4.027797119501682266e-04 4.027961318420722773e-04 4.025903640724248561e-04
1.341833912464279077e+00 4.847919445412362280e-04 4.846162391642578390e-04 4.026278422471179889e-04 4.027099814387031032e-04 4.027797853156282011e-04 4.027954815079917445e-04 4.025897110688235231e-04
1.341839279799928786e+00 4.934039776785678838e-04 4.932472293111765356e-04 4.026271902171235932e-04 4.027093047778005004e-04 4.027813658977505255e-04 4.027948316812669793e-04 4.025890595932814448e-04
1.341844647157047543e+00 5.012600003496603049e-04 5.011210393442447559e-04 4.026265395996828653e-04 4.027086442905649039e-04 4.027814021773383664e-04 4.027941831937011411e-04 4.025884106545816847e-04
1.341850014535636015e+00 5.062182965966662918e-04 5.060921146098630282e-04 4.026258913056332371e-04 4.027079926983236947e-04 4.027787043900658186e-04 4.027935369705066106e-04 4.025877654327906499e-04
1.341855381935693758e+00 5.067215254538951462e-04 5.065986162180529610e-04 4.026252459719818115e-04 4.027073469636212777e-04 4.027739283076132754e-04 4.027928935731871934e-04 4.025871248594158156e-04
1.341860749357221216e+00 5.022623292903944953e-04 5.021293980593465826e-04 4.026246037056672436e-04 4.027067060593468562e-04 4.027686258752422206e-04 4.027922529090010488e-04 4.025864893945351754e-04
1.341866116800218389e+00 4.932849163208453480e-04 4.931263251054013481e-04 4.026239641619663683e-04 4.027060692214900475e-04 4.027640843022977897e-04 4.027916142889586756e-04 4.025858592277682625e-04
1.341871484264685277e+00 4.809070543061567211e-04 4.807071227293972598e-04 4.026233271310238862e-04 4.027054351025482299e-04 4.027607756983733723e-04 4.027909768709046811e-04 4.025852351079180604e-04
1.341876851750622102e+00 4.667830890291463797e-04 4.665297645910483301e-04 4.026226941050114723e-04 4.027048017832214524e-04 4.027585384963111494e-04 4.027903402296159488e-04 4.025846202196766083e-04
1.341882219258028863e+00 4.529644303273313135e-04 4.526536494149861062e-04 4.026220730286097387e-04 4.027041674592463788e-04 4.027570067650847012e-04 4.027897046317592132e-04 4.025840251601135690e-04
1.341887586786905562e+00 4.414414410590293504e-04 4.410795275667020584e-04 4.026214925627841050e-04 4.027035313340932292e-04 4.027558707871831123e-04 4.027890707864769087e-04 4.025834832125180988e-04
1.341892954337252419e+00 4.334210635963154116e-04 4.330223229254139775e-04 4.026210364202178951e-04 4.027028940124242114e-04 4.027549296841073808e-04 4.027884392529366563e-04 4.025830926765507642e-04
1.341898321909069658e+00 4.288310761503674935e-04 4.284107093052694128e-04 4.026209022243349193e-04 4.027022570111345504e-04 4.027540706872553247e-04 4.027878099681697827e-04 4.025831086536551693e-04
1.341903689502356833e+00 4.265013456645524569e-04 4.260678324498202562e-04 4.026214567008164669e-04 4.027016217955274938e-04 4.027532475206021569e-04 4.027871822790984359e-04 4.025840785993526055e-04
1.341909057117114612e+00 4.249663795864390870e-04 4.245186433918711694e-04 4.026232048228514529e-04 4.027009891623465178e-04 4.027524553280014677e-04 4.027865554623661823e-04 4.025869157830723379e-04
1.341914424753342772e+00 4.233416806453913243e-04 4.228730862352080900e-04 4.026265785488951560e-04 4.027003593337877448e-04 4.027517008310351528e-04 4.027859293089111419e-04 4.025926693134257656e-04
1.341919792411041534e+00 4.216822908508123394e-04 4.211884700753640710e-04 4.026315674803186782e-04 4.026997323827964052e-04 4.027509839064659087e-04 4.027853042959740116e-04 4.026017875848188037e-04
1.341925160090210900e+00 4.206435657115593614e-04 4.201283689104134749e-04 4.026374189426237707e-04 4.026991084228494352e-04 4.027502969069639716e-04 4.027846812119386354e-04 4.026131210970448969e-04
1.341930527790850869e+00 4.207643843944632121e-04 4.202397643628063249e-04 4.026427020797620419e-04 4.026984874218514148e-04 4.027496314422075925e-04 4.027840605307400320e-04 4.026235498543719515e-04
1.341935895512961885e+00 4.219101077866095574e-04 4.213900494718044766e-04 4.026458053505095115e-04 4.026978689590555191e-04 4.027489825036653670e-04 4.027834420173547207e-04 4.026290989037375730e-04
1.341941263256543504e+00 4.232543832110110702e-04 4.227471113478632856e-04 4.026456139135936585e-04 4.026972522841356771e-04 4.027483498829107032e-04 4.027828248642910413e-04 4.026272034319127195e-04
1.341946631021596392e+00 4.237930717489383874e-04 4.232969874345552720e-04 4.026420068437668032e-04 4.026966367026189268e-04 4.027477418529077291e-04 4.027822082460704193e-04 4.026184099915633635e-04
1.341951998808120106e+00 4.230098060716391394e-04 4.225159297536440722e-04 4.026359363938230868e-04 4.026960219915961202e-04 4.027471829963544638e-04 4.027815918703015266e-04 4.026060020953192123e-04
1.341957366616115088e+00 4.212044333524933223e-04 4.207033841635361877e-04 4.026290326673336245e-04 4.026954085535668516e-04 4.027467201661623234e-04 4.027809761647287374e-04 4.025938935537752691e-04
1.341962734445581340e+00 4.192621652019013650e-04 4.187505940456852154e-04 4.026228963504252479e-04 4.026947972522654977e-04 4.027464116082967588e-04 4.027803620508086475e-04 4.025846008867253528e-04
1.341968102296518861e+00 4.180693150511295784e-04 4.175515865572430440e-04 4.026184619612079886e-04 4.026941890450993350e-04 4.027462857665946826e-04 4.027797504788541106e-04 4.025786568400655267e-04
1.341973470168927651e+00 4.179994342433198578e-04 4.174840738107612440e-04 4.026157961164318318e-04 4.026935845623103158e-04 4.027462841560455319e-04 4.027791419392575756e-04 4.025753070231814692e-04
1.341978838062808155e+00 4.187729310588713121e-04 4.182668139199504091e-04 4.026143658308879670e-04 4.026929838195280817e-04 4.027462439540852816e-04 4.027785361682385086e-04 4.025734910381219842e-04
1.341984205978159927e+00 4.197218653228107087e-04 4.192262033874292679e-04 4.026134889036056584e-04 4.026923862698482599e-04 4.027459718561841049e-04 4.027779322458442104e-04 4.025724093235717488e-04
1.341989573914983858e+00 4.202754655041254913e-04 4.197861915439024386e-04 4.026126602843737266e-04 4.026917912397368136e-04 4.027453763008301030e-04 4.027773290887658912e-04 4.025716236041980162e-04
1.341994941873279057e+00 4.203831512955064813e-04 4.198954019927029504e-04 4.026116541951698085e-04 4.026911985100645576e-04 4.027445388368484230e-04 4.027767260432746897e-04 4.025709433362177777e-04
1.342000309853046414e+00 4.206249047997486640e-04 4.201386258332394743e-04 4.026104717903934509e-04 4.026906087112387309e-04 4.027436423909008930e-04 4.027761232020536826e-04 4.025702995923292329e-04
1.342005677854285484e+00 4.219252881958234576e-04 4.214481414908276204e-04 4.026092328394770357e-04 4.026900234785332809e-04 4.027428196120872795e-04 4.027755213008688104e-04 4.025696707493091504e-04
1.342011045876996489e+00 4.250075409565575758e-04 4.245528843268731468e-04 4.026080711423468336e-04 4.026894461385846459e-04 4.027420681696517683e-04 4.027749213201170975e-04 4.025690505920443080e-04
1.342016413921179874e+00 4.298723905558061542e-04 4.294531424466480063e-04 4.026070659121481652e-04 4.026888871160527131e-04 4.027412999418741521e-04 4.027743239995307668e-04 4.025684371632013217e-04
1.342021781986835194e+00 4.355953523546904479e-04 4.352170808641625923e-04 4.026062246791287233e-04 4.026883941653507538e-04 4.027404506051348665e-04 4.027737294652348945e-04 4.025678292879573657e-04
1.342027150073962893e+00 4.406073131650671527e-04 4.402642875611385278e-04 4.026055077216415291e-04 4.026881884598231638e-04 4.027395367696393102e-04 4.027731371737506985e-04 4.025672256556357752e-04
1.342032518182562972e+00 4.433828195238259488e-04 4.430587897508649368e-04 4.026048642453524578e-04 4.026891654800244516e-04 4.027386281084448455e-04 4.027725462734767833e-04 4.025666249114084622e-04
1.342037886312635431e+00 4.431905777237354861e-04 4.428627083516332389e-04 4.026042556467142840e-04 4.026943768785395971e-04 4.027377876225573063e-04 4.027719561927554644e-04 4.025660261358028126e-04
1.342043254464180269e+00 4.404437863679590281e-04 4.400850047205965795e-04 4.026036609111804053e-04 4.027124206481480983e-04 4.027370389862418775e-04 4.027713670274570478e-04 4.025654291769275228e-04
1.342048622637197930e+00 4.363986555647441506e-04 4.359727461662993948e-04 4.026030722017151140e-04 4.027629160363113974e-04 4.027363717713065036e-04 4.027707794147016105e-04 4.025648344911832979e-04
1.342053990831688193e+00 4.324093579764756376e-04 4.318573042747724878e-04 4.026024900191171397e-04 4.028808256880979637e-04 4.027357616389479135e-04 4.027701939828843289e-04 4.025642425717041546e-04
1.342059359047651279e+00 4.292784548835766123e-04 4.285052095778926697e-04 4.026019259496831830e-04 4.031108370992422265e-04 4.027351856502644069e-04 4.027696108078407541e-04 4.025636533901009637e-04
1.342064727285087189e+00 4.271294105852247781e-04 4.260118429863360206e-04 4.026014245646246034e-04 4.034821291891926929e-04 4.027346288914999354e-04 4.027690292976455599e-04 4.025630662721448776e-04
1.342070095543995922e+00 4.257933085885627373e-04 4.242275431225714963e-04 4.026011220237259115e-04 4.039678237486615982e-04 4.027340862875535693e-04 4.027684485825196170e-04 4.025624802824370025e-04
1.342075463824377923e+00 4.253491764860038672e-04 4.233270329677868470e-04 4.026013481347244342e-04 4.044591864100837374e-04 4.027335639503730621e-04 4.027678680931714040e-04 4.025618947997327461e-04
1.342080832126232970e+00 4.264133055845626980e-04 4.240781419390474171e-04 4.026027165526113597e-04 4.047934718589935271e-04 4.027330887340880650e-04 4.027672879138054825e-04 4.025613098676411594e-04
1.342086200449561062e+00 4.299558771740938715e-04 4.275811481236474194e-04 4.026060352559506254e-04 4.048379584475435668e-04 4.027327546678992364e-04 4.027667087345470015e-04 4.025607261446808921e-04
1.342091568794362644e+00 4.366854603872399117e-04 4.345701512019367759e-04 4.026118382238104421e-04 4.045736513216710529e-04 4.027328843680367480e-04 4.027661315031744920e-04 4.025601445535693587e-04
1.342096937160637493e+00 4.463151982744933662e-04 4.446600074054664732e-04 4.026196121101491363e-04 4.041080179984855966e-04 4.027344510139186729e-04 4.027655569640058641e-04 4.025595658178508307e-04
1.342102305548385832e+00 4.572087498566829492e-04 4.560537040848114962e-04 4.026273212096850634e-04 4.036053592289450616e-04 4.027398612220572591e-04 4.027649852667552891e-04 4.025589900689662275e-04
1.342107673957607883e+00 4.667997133039665123e-04 4.660498953132705797e-04 4.026320050470088619e-04 4.031951930507134000e-04 4.027537410372224137e-04 4.027644158490148452e-04 4.025584167277618535e-04
1.342113042388303423e+00 4.726901403372015518e-04 4.721904692588752375e-04 4.026314363401270360e-04 4.029263860105141998e-04 4.027824109960022260e-04 4.027638477237513231e-04 4.025578447920462148e-04
1.342118410840472675e+00 4.737501219873414479e-04 4.733536338051037027e-04 4.026256290866998214e-04 4.027812229970305141e-04 4.028303134719844443e-04 4.027632800412337928e-04 4.025572733992864474e-04
1.342123779314115639e+00 4.704296193223768754e-04 4.700330370063718344e-04 4.026168469533016091e-04 4.027158193835738993e-04 4.028937975505528148e-04 4.027627125645519908e-04 4.025567023028070956e-04
1.342129147809232759e+00 4.641073355127254109e-04 4.636584232418943159e-04 4.026081082045942020e-04 4.026910411555533007e-04 4.029572507155266929e-04 4.027621457710504806e-04 4.025561319731713094e-04
1.342134516325823590e+00 4.561242996072270746e-04 4.556129233520811428e-04 4.026015231045114657e-04 4.026829254791613696e-04 4.029982131379194294e-04 4.027615805742207128e-04 4.025555633192598069e-04
1.342139884863888799e+00 4.473363540986312770e-04 4.467765134747204991e-04 4.025976552529510546e-04 4.026801815288981283e-04 4.030011691160965059e-04 4.027610178488858503e-04 4.025549972122581988e-04
1.342145253423427720e+00 4.383804418493058826e-04 4.377904681377382313e-04 4.025959243899275629e-04 4.026786415735316154e-04 4.029690608490259967e-04 4.027604579702197436e-04 4.025544340235367373e-04
1.342150622004441241e+00 4.301242100754810896e-04 4.295151862171325309e-04 4.025953329633762210e-04 4.026772583192210963e-04 4.029209424721736255e-04 4.027599005802945126e-04 4.025538733905730188e-04
1.342155990606929139e+00 4.237241173814352982e-04 4.231019068204477799e-04 4.025949884456442784e-04 4.026760784551995090e-04 4.028773669285883150e-04 4.027593447512444629e-04 4.025533143803754037e-04
1.342161359230891193e+00 4.202456180596781700e-04 4.196205058200731613e-04 4.025943488912488329e-04 4.026754037706685007e-04 4.028473421762315907e-04 4.027587894881566751e-04 4.025527559933977971e-04
1.342166727876327847e+00 4.202043848612743368e-04 4.195962354307913433e-04 4.025932763651729604e-04 4.026755671344852240e-04 4.028275660497546195e-04 4.027582342391010112e-04 4.025521976746364024e-04
1.342172096543239102e+00 4.233346039678735802e-04 4.227670799345682414e-04 4.025919362344267853e-04 4.026772265044698505e-04 4.028111481487052612e-04 4.027576790841195641e-04 4.025516395030114339e-04
1.342177465231624955e+00 4.286469360275394153e-04 4.281346613029886512e-04 4.025905959893871615e-04 4.026826170388799701e-04 4.027952575880992423e-04 4.027571245850870992e-04 4.025510820408954686e-04
1.342182833941485409e+00 4.346998540015888264e-04 4.342363057393475840e-04 4.025894445550334821e-04 4.026986817237507461e-04 4.027815431971955621e-04 4.027565715267817292e-04 4.025505260746238588e-04
1.342188202672821129e+00 4.399647012463488486e-04 4.395136447867886774e-04 4.025885292397049595e-04 4.027425192030852433e-04 4.027719083318369482e-04 4.027560207119680472e-04 4.025499724091336677e-04
1.342193571425631449e+00 4.431639524972794532e-04 4.426519790730389656e-04 4.025878002326810498e-04 4.028465457892490805e-04 4.027655268977108158e-04 4.027554727661195218e-04 4.025494216722656652e-04
1.342198940199917034e+00 4.435375641977307225e-04 4.428497033280968140e-04 4.025871856625730296e-04 4.030552293583393236e-04 4.027596417975259696e-04 4.027549278821909631e-04 4.025488740590069982e-04
1.342204308995677442e+00 4.410551314093687767e-04 4.400477322127076176e-04 4.025866427058511290e-04 4.034030426181222880e-04 4.027522048368935769e-04 4.027543856280816183e-04 4.025483291386016500e-04
1.342209677812913116e+00 4.365054388934755001e-04 4.350532502922358543e-04 4.025861841421773338e-04 4.038747500260869488e-04 4.027433304332412103e-04 4.027538450569829922e-04 4.025477859652492165e-04
1.342215046651624055e+00 4.313038222999521568e-04 4.293748468185800467e-04 4.025859016593046286e-04 4.043744248422713222e-04 4.027346125753509826e-04 4.027533051688296029e-04 4.025472435406995497e-04
1.342220415511810483e+00 4.270094272560252141e-04 4.247229519517362875e-04 4.025859832851213030e-04 4.047434626526777760e-04 4.027275716700103427e-04 4.027527654431673279e-04 4.025467013484328800e-04
1.342225784393472177e+00 4.248000274395625836e-04 4.224122253835194043e-04 4.025866762013488457e-04 4.048388106451583971e-04 4.027227598177683795e-04 4.027522260865789650e-04 4.025461596017901626e-04
1.342231153296609358e+00 4.251504866626241606e-04 4.229561622446329785e-04 4.025881338729377481e-04 4.046235332610911600e-04 4.027198659607509734e-04 4.027516878819506398e-04 4.025456190931179460e-04
1.342236522221222250e+00 4.277404077797887440e-04 4.259461135206521519e-04 4.025901758507280555e-04 4.041975543354944106e-04 4.027182350607550290e-04 4.027511517808805819e-04 4.025450807855821380e-04
1.342241891167310852e+00 4.315518112873120314e-04 4.301970232816552508e-04 4.025921533589021939e-04 4.037462875779658554e-04 4.027172561611239154e-04 4.027506184380019315e-04 4.025445453468922243e-04
1.342247260134875386e+00 4.352384140605191709e-04 4.341966056105289306e-04 4.025931545703134978e-04 4.034574130071978551e-04 4.027165111918010860e-04 4.027500878659660269e-04 4.025440128040972060e-04
1.342252629123915630e+00 4.377651838182908912e-04 4.367985458354491199e-04 4.025925259361078806e-04 4.034670258835001142e-04 4.027157893677430953e-04 4.027495593926350669e-04 4.025434825014205433e-04
1.342257998134431807e+00 4.389521181968149060e-04 4.377815607610342752e-04 4.025903240401047323e-04 4.038402486456314105e-04 4.027150424073784401e-04 4.027490319979476832e-04 4.025429534388178963e-04
1.342263367166424137e+00 4.394294518876576340e-04 4.378099755360813816e-04 4.025873041465960239e-04 4.045480828317176846e-04 4.027143096273244106e-04 4.027485048461924930e-04 4.025424248066913793e-04
1.342268736219892400e+00 4.399833857860857133e-04 4.377897792963963541e-04 4.025844978262096106e-04 4.054318235270786583e-04 4.027136523974132916e-04 4.027479776639860754e-04 4.025418963664489144e-04
1.342274105294837039e+00 4.408761300114818170e-04 4.381763623659151339e-04 4.025828412638130221e-04 4.062095427934783363e-04 4.027131511705960248e-04 4.027474507684821771e-04 4.025413684812441818e-04
1.342279474391257832e+00 4.417253889332936286e-04 4.387858992152195593e-04 4.025832144744785190e-04 4.065794739603265096e-04 4.027130162889552834e-04 4.027469248526913343e-04 4.025408419043690874e-04
1.342284843509155223e+00 4.419469969917396812e-04 4.391354794758908515e-04 4.025867446598297003e-04 4.063825692825759946e-04 4.027138621804941723e-04 4.027464007410927038e-04 4.025403175395199113e-04
1.342290212648528991e+00 4.413108330185648142e-04 4.389390088148987417e-04 4.025947844456530624e-04 4.056993432705846797e-04 4.027171247805496354e-04 4.027458791838895704e-04 4.025397962423896115e-04
1.342295581809379357e+00 4.402105885349791759e-04 4.384158863429802894e-04 4.026080228799384410e-04 4.047930092016592085e-04 4.027253073645801216e-04 4.027453606250644587e-04 4.025392786002809095e-04
1.342300950991706099e+00 4.394987161923658014e-04 4.382340220600087870e-04 4.026249560470982316e-04 4.039467842017732593e-04 4.027412958089603601e-04 4.027448449606919824e-04 4.025387647095444131e-04
1.342306320195509883e+00 4.399239081954460897e-04 4.390377329912523077e-04 4.026410739525511373e-04 4.033275446084860034e-04 4.027661060834468085e-04 4.027443314770294915e-04 4.025382541487972500e-04
1.342311689420790488e+00 4.414613296189375934e-04 4.407945875355272236e-04 4.026503034255040714e-04 4.029583175903000600e-04 4.027959549626385430e-04 4.027438191308812913e-04 4.025377463383443283e-04
1.342317058667547913e+00 4.430948574127916957e-04 4.425361203493885422e-04 4.026484642874941094e-04 4.027757719696900139e-04 4.028216011862821642e-04 4.027433070532268145e-04 4.025372412891039435e-04
1.342322427935782159e+00 4.434307615448509717e-04 4.429223869511815449e-04 4.026361276730499195e-04 4.027003828052694474e-04 4.028324084516730864e-04 4.027427949342472671e-04 4.025367409575649944e-04
1.342327797225493669e+00 4.417886123019820451e-04 4.413083557237288041e-04 4.026182785755685238e-04 4.026742305955610928e-04 4.028231926843935215e-04 4.027422830653567859e-04 4.025362532242618137e-04
1.342333166536682221e+00 4.388550837468045609e-04 4.383973764466220138e-04 4.026010852524634443e-04 4.026661982850771428e-04 4.027980005029531494e-04 4.027417721253606360e-04 4.025358058602866848e-04
1.342338535869348259e+00 4.363221504750533714e-04 4.358880183205039120e-04 4.025886145538799549e-04 4.026631655292388519e-04 4.027671667748265348e-04 4.027412629332947371e-04 4.025354883854603090e-04
1.342343905223491340e+00 4.358587158629594191e-04 4.354519828115618993e-04 4.025817517625857218e-04 4.026608949690039596e-04 4.027405265841726523e-04 4.027407562516590158e-04 4.025355489884736935e-04
1.342349274599112130e+00 4.382751779125592653e-04 4.379003955539007421e-04 4.025791524389512417e-04 4.026586198049618773e-04 4.027227317504065767e-04 4.027402525675756960e-04 4.025365512623291838e-04
1.342354643996209962e+00 4.433636813258950114e-04 4.430239696230764542e-04 4.025787271419997769e-04 4.026565505265072907e-04 4.027132905319740939e-04 4.027397518434380329e-04 4.025394921301128550e-04
1.342360013414785946e+00 4.501898791786698977e-04 4.498850815938778332e-04 4.025786662951014562e-04 4.026549189043252550e-04 4.027093047802352390e-04 4.027392534182483485e-04 4.025456155375718974e-04
1.342365382854839195e+00 4.573741252915089137e-04 4.570996938339717038e-04 4.025779133013043126e-04 4.026537459366624772e-04 4.027078910097330955e-04 4.027387562477114042e-04 4.025556429732843940e-04
1.342370752316370375e+00 4.632469842642904624e-04 4.629935223588231108e-04 4.025762512056684384e-04 4.026529086068149832e-04 4.027071663901458346e-04 4.027382593971498429e-04 4.025685950188201976e-04
1.342376121799379263e+00 4.661377480851150532e-04 4.658914930636545910e-04 4.025740686156700017e-04 4.026522602013385909e-04 4.027062682959644006e-04 4.027377624456181596e-04 4.025811588418695079e-04
1.342381491303866303e+00 4.649656745611850314e-04 4.647106468602838847e-04 4.025719293178124875e-04 4.026516967479610480e-04 4.027050479037198915e-04 4.027372655424991390e-04 4.025887200072848608e-04
1.342386860829831274e+00 4.598686209167124643e-04 4.595905914641636256e-04 4.025702075802010645e-04 4.026511649409073045e-04 4.027037086274714499e-04 4.027367691810223704e-04 4.025879257533598616e-04
1.342392230377274398e+00 4.523480662937075973e-04 4.520390843750926872e-04 4.025689787680470375e-04 4.026506446124263733e-04 4.027024947065822391e-04 4.027362739491027700e-04 4.025789054956681995e-04
1.342397599946195452e+00 4.446616769762012293e-04 4.443227886717989079e-04 4.025681247001779302e-04 4.026501307540772184e-04 4.027015227756193896e-04 4.027357804279131431e-04 4.025651813940983289e-04
1.342402969536594881e+00 4.387624234461913984e-04 4.384025513835916252e-04 4.025674857006743376e-04 4.026496230130024480e-04 4.027007750984903586e-04 4.027352891938824225e-04 4.025513516751089171e-04
1.342408339148472907e+00 4.354707383103699025e-04 4.351019144523945244e-04 4.025669456751145318e-04 4.026491214591650320e-04 4.027001745914947752e-04 4.027348007608890987e-04 4.025405852691990496e-04
1.342413708781829307e+00 4.344181793575221072e-04 4.340501241149109009e-04 4.025664439206092914e-04 4.026486255445256004e-04 4.026996500832196921e-04 4.027343153713568201e-04 4.025337163230975754e-04
1.342419078436664082e+00 4.347020602518389181e-04 4.343397550399246288e-04 4.025659554631246537e-04 4.026481341395577764e-04 4.026991590110198067e-04 4.027338327519136042e-04 4.025299525159030064e-04
1.342424448112977453e+00 4.356440663467805053e-04 4.352892658848452816e-04 4.025654715206997830e-04 4.026476458173302870e-04 4.026986828724285787e-04 4.027333520900940132e-04 4.025280482603417194e-04
1.342429817810769643e+00 4.370671474657099667e-04 4.367213045605465908e-04 4.025649890548100608e-04 4.026471592361026116e-04 4.026982183985805238e-04 4.027328723613558337e-04 4.025270336554002612e-04
1.342435187530040652e+00 4.390597617620755635e-04 4.387253288813692392e-04 4.025645069652232771e-04 4.026466735213804797e-04 4.026977757997674012e-04 4.027323928178556012e-04 4.025263707567643210e-04
1.342440557270790480e+00 4.416511843365550165e-04 4.413307954852713276e-04 4.025640250562127504e-04 4.026461884496629318e-04 4.026973848872864134e-04 4.027319132930127533e-04 4.025258267678480167e-04
1.342445927033019348e+00 4.446872963951212080e-04 4.443823384927763449e-04 4.025635436813807195e-04 4.026457043522967344e-04 4.026971012863963541e-04 4.027314341666026571e-04 4.025253196584081274e-04
1.342451296816727035e+00 4.477878454914623247e-04 4.474973029386596600e-04 4.025630634786829098e-04 4.026452218736759851e-04 4.026969949430327144e-04 4.027309561316788915e-04 4.025248251681055271e-04
1.342456666621913985e+00 4.502477836294996967e-04 4.499670636721382643e-04 4.025625851694403278e-04 4.026447417513217848e-04 4.026971030702329417e-04 4.027304799675605028e-04 4.025243371166892974e-04
1.342462036448580198e+00 4.511053368730075556e-04 4.508255354453021045e-04 4.025621093881722118e-04 4.026442646321989286e-04 4.026973604428582152e-04 4.027300063551612040e-04 4.025238541541990931e-04
1.342467406296725896e+00 4.496337649300871631e-04 4.493431535875240437e-04 4.025616364592412774e-04 4.026437908499068841e-04 4.026975702560647375e-04 4.027295356582462739e-04 4.025233760785744321e-04
1.342472776166350634e+00 4.459692804517006526e-04 4.456575897569578070e-04 4.025611661747769657e-04 4.026433202037862837e-04 4.026974813180473050e-04 4.027290677028495650e-04 4.025229030962433423e-04
1.342478146057455080e+00 4.411976257097649230e-04 4.408604298484267137e-04 4.025606977852956309e-04 4.026428519384312441e-04 4.026969458122511315e-04 4.027286017506637129e-04 4.025224362928417452e-04
1.342483515970039010e+00 4.366650989644212198e-04 4.363044253073471634e-04 4.025602303204264083e-04 4.026423850519155758e-04 4.026960282868276546e-04 4.027281368000349337e-04 4.025219787546377524e-04
1.342488885904102647e+00 4.331030863306071631e-04 4.327234665132865892e-04 4.025597630585413538e-04 4.026419187726199651e-04 4.026949628816923923e-04 4.027276720608412991e-04 4.025215360725942237e-04
1.342494255859645991e+00 4.303469813803444100e-04 4.299504120393893855e-04 4.025592958097506968e-04 4.026414528679836424e-04 4.026940054573757526e-04 4.027272072671029711e-04 4.025211141237768119e-04
1.342499625836669042e+00 4.277934033885958981e-04 4.273774878116832435e-04 4.025588288562075359e-04 4.026409876062709680e-04 4.026933334365154064e-04 4.027267426430570282e-04 4.025207132391508610e-04
1.342504995835172243e+00 4.250671234030129614e-04 4.246274761735113323e-04 4.025583626864774394e-04 4.026405234953108554e-04 4.026931360277849307e-04 4.027262786418726566e-04 4.025203219866139819e-04
1.342510365855155374e+00 4.223399459502800578e-04 4.218742403116001885e-04 4.025578977584971015e-04 4.026400610435991651e-04 4.026940713174075362e-04 4.027258157045171061e-04 4.025199174204501006e-04
1.342515735896618434e+00 4.201921765196906878e-04 4.197018698349142462e-04 4.025574344108083795e-04 4.026396006767601682e-04 4.026985232729107323e-04 4.027253541800084459e-04 4.025194756888225874e-04
1.342521105959561645e+00 4.192588674233160536e-04 4.187454468859712516e-04 4.025569729042835433e-04 4.026391427881129224e-04 4.027133242847574855e-04 4.027248943883235226e-04 4.025189870751839970e-04
1.342526476043985229e+00 4.199080839693148780e-04 4.193626608901193783e-04 4.025565135155224623e-04 4.026386878400522529e-04 4.027537273677570060e-04 4.027244367213697086e-04 4.025184629667853892e-04
1.342531846149889185e+00 4.220443203995356786e-04 4.214337083750650153e-04 4.025560565784618450e-04 4.026382364385265025e-04 4.028450731231890186e-04 4.027239816554405421e-04 4.025179283254861663e-04
1.342537216277273515e+00 4.250612456006425946e-04 4.243213829120399310e-04 4.025556023765254751e-04 4.026377893287048969e-04 4.030143905272459996e-04 4.027235295838814269e-04 4.025174064679031406e-04
1.342542586426138218e+00 4.279985845754374451e-04 4.270514246434535532e-04 4.025551508970864629e-04 4.026373473088627275e-04 4.032668339006033526e-04 4.027230805165414726e-04 4.025169085432605425e-04
1.342547956596483738e+00 4.299275536147391537e-04 4.287270194047452295e-04 4.025547016439929692e-04 4.026369110889094476e-04 4.035584089502491402e-04 4.027226338784302114e-04 4.025164333148286864e-04
1.342553326788309853e+00 4.304152434245768467e-04 4.289985867200470462e-04 4.025542537449433057e-04 4.026364810439848636e-04 4.037949803328524023e-04 4.027221886548114967e-04 4.025159733894839156e-04
1.342558697001616785e+00 4.297548008450165690e-04 4.282543015173184741e-04 4.025538063527019962e-04 4.026360567543828760e-04 4.038774323710900716e-04 4.027217438566355577e-04 4.025155213371519876e-04
1.342564067236404535e+00 4.287403459187013352e-04 4.273318088284419180e-04 4.025533590466587710e-04 4.026356365085200276e-04 4.037673668239751381e-04 4.027212989687362511e-04 4.025150724840502740e-04
1.342569437492673101e+00 4.281179484416808181e-04 4.269373648012813683e-04 4.025529119465319928e-04 4.026352174646886549e-04 4.035154740475474337e-04 4.027208540587004634e-04 4.025146248787419331e-04
1.342574807770422707e+00 4.281265819618499400e-04 4.272162654306530536e-04 4.025524655719488090e-04 4.026347970785720582e-04 4.032248755157874054e-04 4.027204095492319504e-04 4.025141781645051511e-04
1.342580178069653574e+00 4.284491055372894827e-04 4.277648714115941074e-04 4.025520209018595389e-04 4.026343753103354571e-04 4.029850296996857631e-04 4.027199659155309406e-04 4.025137325731673434e-04
1.342585548390365702e+00 4.285344539208929527e-04 4.279924650568858822e-04 4.025515808755086248e-04 4.026339564225196385e-04 4.028326126968309823e-04 4.027195235342336021e-04 4.025132884250369599e-04
1.342590918732558869e+00 4.280178615671163074e-04 4.275398882394649993e-04 4.025511571214755681e-04 4.026335519649118250e-04 4.027575525357609664e-04 4.027190827165268833e-04 4.025128460330368654e-04
1.342596289096233519e+00 4.270168942580827918e-04 4.265525124885795327e-04 4.025507919025605617e-04 4.026332002785743295e-04 4.027305382253203387e-04 4.027186438204616130e-04 4.025124057780263579e-04
1.342601659481389653e+00 4.262092630675602331e-04 4.257383600715625139e-04 4.025506129038938698e-04 4.026330710537233491e-04 4.027245285206853620e-04 4.027182073056509871e-04 4.025119681562800084e-04
1.342607029888027270e+00 4.266183943641300297e-04 4.261439967765872977e-04 4.025509305493507909e-04 4.026339020639332130e-04 4.027225662490454259e-04 4.027177736270817483e-04 4.025115336746034602e-04
1.342612400316146593e+00 4.290671859174498282e-04 4.286028954195251345e-04 4.025523299665464136e-04 4.026384690999926588e-04 4.027174354637018004e-04 4.027173429699722196e-04 4.025111025900048327e-04
1.342617770765747398e+00 4.334965999364964349e-04 4.330484772899618985e-04 4.025555988087082095e-04 4.026555069831393077e-04 4.027086648011630066e-04 4.027169149952710770e-04 4.025106746641377822e-04
1.342623141236830353e+00 4.386411593231546351e-04 4.381845017300746870e-04 4.025612902480317826e-04 4.027075711730341407e-04 4.026989085158468626e-04 4.027164888475520763e-04 4.025102491883428865e-04
1.342628511729395013e+00 4.424913406401063888e-04 4.419456511404872435e-04 4.025689697158092912e-04 4.028412479552173132e-04 4.026908046808110606e-04 4.027160635091753607e-04 4.025098253762892926e-04
1.342633882243441601e+00 4.433978901541695558e-04 4.426088965343758061e-04 4.025767132477832931e-04 4.031297305235470455e-04 4.026854188903517787e-04 4.027156382723003514e-04 4.025094029550516008e-04
1.342639252778970338e+00 4.410523491676735528e-04 4.398002368460591062e-04 4.025816319409603354e-04 4.036491648370147626e-04 4.026823918009361141e-04 4.027152129835972799e-04 4.025089828954478552e-04
1.342644623335981224e+00 4.365915041181320667e-04 4.346501526165251787e-04 4.025814698495188836e-04 4.044181951103129188e-04 4.026808283959658515e-04 4.027147879360545987e-04 4.025085693727189920e-04
1.342649993914474038e+00 4.317947142189196763e-04 4.290451227651676837e-04 4.025761312456528846e-04 4.053275290341215543e-04 4.026799709912235402e-04 4.027143635802548586e-04 4.025081773384216058e-04
1.342655364514449667e+00 4.280665100555663635e-04 4.246135521216868117e-04 4.025677838247376968e-04 4.061278315727894113e-04 4.026793903769831516e-04 4.027139403027458955e-04 4.025078570265326139e-04
1.342660735135907446e+00 4.259262547907502125e-04 4.221269752571382749e-04 4.025594718552221916e-04 4.065282745690961593e-04 4.026789026806627033e-04 4.027135183814511727e-04 4.025077549661469178e-04
1.342666105778847596e+00 4.251470270420049883e-04 4.214957214747464031e-04 4.025535428305665681e-04 4.063639093475005914e-04 4.026784450730807761e-04 4.027130980766005161e-04 4.025082229469608493e-04
1.342671476443270340e+00 4.251709176194530754e-04 4.220948586559491057e-04 4.025511002417124615e-04 4.057036157239065277e-04 4.026779997000533100e-04 4.027126797471694162e-04 4.025099253670884618e-04
1.342676847129175899e+00 4.254223841328975898e-04 4.231207785772514180e-04 4.025524661497865541e-04 4.048041543062263071e-04 4.026775621607958265e-04 4.027122638660490762e-04 4.025137740273574674e-04
1.342682217836564273e+00 4.254560950834061013e-04 4.238780989707502519e-04 4.025577435451865231e-04 4.039513179276067083e-04 4.026771317161724137e-04 4.027118508442985951e-04 4.025204618564260576e-04
1.342687588565435242e+00 4.250644965920869585e-04 4.240091202102745540e-04 4.025667305804154269e-04 4.033196908037478827e-04 4.026767095647801743e-04 4.027114407206152085e-04 4.025296156887672163e-04
1.342692959315789247e+00 4.243944518695038672e-04 4.236399157099134550e-04 4.025782567727290086e-04 4.029390843416906943e-04 4.026763013705669889e-04 4.027110329600629970e-04 4.025391564215919228e-04
1.342698330087626291e+00 4.240049310886858758e-04 4.233905405085736594e-04 4.025897441870207811e-04 4.027490736667311243e-04 4.026759250389678048e-04 4.027106266051654580e-04 4.025457523921447647e-04
1.342703700880946371e+00 4.248083926411454431e-04 4.242529232457995436e-04 4.025978018384497852e-04 4.026698954205191745e-04 4.026756237199357420e-04 4.027102207346381127e-04 4.025465502317656860e-04
1.342709071695749490e+00 4.278732164011806675e-04 4.273550795745357394e-04 4.025997621159789529e-04 4.026422484315279925e-04 4.026754746467975767e-04 4.027098148869660745e-04 4.025410233894088116e-04
1.342714442532036090e+00 4.340313315822746367e-04 4.335594033496061842e-04 4.025950600465587120e-04 4.026338122818921448e-04 4.026755699819360148e-04 4.027094091474282952e-04 4.025313369511989564e-04
1.342719813389805950e+00 4.432997989193875402e-04 4.428897539831530604e-04 4.025853995516849321e-04 4.026307811557060506e-04 4.026759481495796448e-04 4.027090039204823295e-04 4.025208910991029962e-04
1.342725184269059069e+00 4.544066563151732963e-04 4.540662798028230951e-04 4.025737237619989375e-04 4.026286161553936692e-04 4.026765003069804469e-04 4.027085996379175473e-04 4.025123529959402559e-04
1.342730555169795892e+00 4.649042528352818242e-04 4.646272547955161290e-04 4.025628591832264899e-04 4.026264461091070700e-04 4.026769428366255908e-04 4.027081965985016866e-04 4.025066869116416743e-04
1.342735926092016419e+00 4.720482345990136951e-04 4.718152707496748449e-04 4.025545965397887664e-04 4.026244612811021549e-04 4.026769376876238688e-04 4.027077949561977985e-04 4.025034846137470453e-04
1.342741297035720427e+00 4.739903279969652885e-04 4.737748425889072774e-04 4.025494172345213308e-04 4.026229024501388641e-04 4.026763086263185441e-04 4.027073947795316343e-04 4.025018354646401654e-04
1.342746668000908361e+00 4.705587985946163695e-04 4.703344949465225011e-04 4.025467395952754763e-04 4.026218034519843934e-04 4.026751721420402221e-04 4.027069961233447964e-04 4.025009605081390882e-04
1.342752038987579999e+00 4.632736268651900676e-04 4.630211314673315795e-04 4.025454670360922296e-04 4.026210488913189241e-04 4.026738617342294230e-04 4.027065991009210703e-04 4.025004022585927264e-04
1.342757409995735562e+00 4.547717358867090724e-04 4.544833665236324002e-04 4.025445714208611631e-04 4.026204942520327109e-04 4.026727372466417970e-04 4.027062039535591904e-04 4.024999541711461303e-04
1.342762781025375496e+00 4.479548341761766753e-04 4.476364918078438071e-04 4.025434574419866317e-04 4.026200346062855200e-04 4.026721014810485770e-04 4.027058110781828616e-04 4.024995411264112679e-04
1.342768152076499133e+00 4.450344759719653139e-04 4.447030220572623896e-04 4.025420050797438995e-04 4.026196140967859029e-04 4.026723823836166017e-04 4.027054209354114737e-04 4.024991404384042968e-04
1.342773523149107362e+00 4.466739652773588825e-04 4.463493929550961612e-04 4.025403874550612581e-04 4.026192092016722093e-04 4.026745725183944555e-04 4.027050338010851414e-04 4.024987460772987309e-04
1.342778894243199517e+00 4.516330419289498995e-04 4.513280008377214660e-04 4.025388469405746122e-04 4.026188114728668612e-04 4.026806761293829913e-04 4.027046494757801623e-04 4.024983561134795737e-04
1.342784265358776263e+00 4.572924883407629947e-04 4.570047121954125659e-04 4.025375516439564380e-04 4.026184177342151524e-04 4.026935419090693505e-04 4.027042672004760857e-04 4.024979691944428331e-04
1.342789636495837380e+00 4.609463396528190550e-04 4.606590785308796432e-04 4.025365532880624975e-04 4.026180263102431415e-04 4.027153041719703759e-04 4.027038859335819445e-04 4.024975839910959656e-04
1.342795007654383088e+00 4.611358851225628584e-04 4.608270455856864007e-04 4.025358127234347555e-04 4.026176361665577711e-04 4.027445621821879734e-04 4.027035048364894761e-04 4.024971994897349852e-04
1.342800378834413388e+00 4.581633254650356569e-04 4.578182135455663481e-04 4.025352503967227053e-04 4.026172468741316766e-04 4.027744054943122303e-04 4.027031236106335798e-04 4.024968152748789282e-04
1.342805750035928503e+00 4.535017058736379495e-04 4.531211170295663905e-04 4.025347892029072002e-04 4.026168585138279084e-04 4.027942349057675193e-04 4.027027424727677371e-04 4.024964314822110346e-04
1.342811121258928431e+00 4.486597844462142186e-04 4.482579419921091813e-04 4.025343751025245811e-04 4.026164714157537189e-04 4.027956117381497822e-04 4.027023618768827426e-04 4.024960485079914232e-04
1.342816492503413173e+00 4.444041439460760020e-04 4.439986254343238244e-04 4.025339785241778675e-04 4.026160859144128001e-04 4.027778864694106769e-04 4.027019822413631074e-04 4.024956667284224185e-04
1.342821863769382951e+00 4.407905101093046634e-04 4.403924296080397429e-04 4.025335871528192065e-04 4.026157022346200020e-04 4.027485858730729023e-04 4.027016038316468395e-04 4.024952863774504007e-04
1.342827235056837543e+00 4.376971389731433982e-04 4.373084689091622261e-04 4.025331980372418277e-04 4.026153204797010385e-04 4.027182843505945999e-04 4.027012267766931193e-04 4.024949075602192363e-04
1.342832606365777615e+00 4.352205189743750275e-04 4.348382173072851218e-04 4.025328118446916121e-04 4.026149406534746322e-04 4.026946377631674084e-04 4.027008511307278850e-04 4.024945303128670102e-04
1.342837977696202945e+00 4.336092157036985570e-04 4.332304813414931369e-04 4.025324295503573480e-04 4.026145626933418770e-04 4.026799642149275988e-04 4.027004769237340969e-04 4.024941546516632601e-04
1.342843349048113311e+00 4.329346504736535095e-04 4.325587045681293045e-04 4.025320512318173328e-04 4.026141865281428981e-04 4.026726258257131612e-04 4.027001041947658559e-04 4.024937806053575581e-04
1.342848720421509157e+00 4.328939344204116562e-04 4.325203394565831083e-04 4.025316762551843638e-04 4.026138121677529883e-04 4.026696543629986044e-04 4.026997330279012514e-04 4.024934082504746827e-04
1.342854091816390483e+00 4.329488480037787992e-04 4.325753959347989827e-04 4.025313039140990994e-04 4.026134398307997268e-04 4.026685335936093079e-04 4.026993636062347628e-04 4.024930377648996841e-04
1.342859463232757511e+00 4.327309152021903849e-04 4.323538922056577283e-04 4.025309338674933285e-04 4.026130702434165681e-04 4.026677739501428508e-04 4.026989962637595854e-04 4.024926694794879142e-04
1.342864834670610241e+00 4.324665284437783763e-04 4.320839942526452648e-04 4.025305662046932756e-04 4.026127058966169300e-04 4.026668006849816244e-04 4.026986314615062929e-04 4.024923038538491538e-04
1.342870206129948674e+00 4.330882467788521118e-04 4.327042793045771433e-04 4.025302012158004338e-04 4.026123565694968024e-04 4.026656136315819295e-04 4.026982696058470325e-04 4.024919412940159780e-04
1.342875577610772808e+00 4.357909881638519873e-04 4.354171615027201689e-04 4.025298390093399168e-04 4.026120597805905258e-04 4.026644313081169401e-04 4.026979107400768701e-04 4.024915818431689610e-04
1.342880949113083089e+00 4.411764805410997429e-04 4.408280408875954351e-04 4.025294792078115019e-04 4.026119417327010284e-04 4.026634363726742049e-04 4.026975543251368281e-04 4.024912249617484949e-04
1.342886320636879072e+00 4.485595107114374001e-04 4.482476342921482980e-04 4.025291209761370885e-04 4.026123589654081797e-04 4.026626809963533039e-04 4.026971993591973737e-04 4.024908696472042149e-04
1.342891692182161423e+00 4.560109903355756642e-04 4.557357631568255754e-04 4.025287634081331284e-04 4.026141381580680256e-04 4.026621186490413583e-04 4.026968448308888078e-04 4.024905148881494001e-04
1.342897063748929920e+00 4.611938579726170928e-04 4.609421050734043425e-04 4.025284059721428173e-04 4.026188080509793049e-04 4.026616751579920267e-04 4.026964901819841090e-04 4.024901601280155873e-04
1.342902435337184563e+00 4.624817083338110860e-04 4.622305123477967815e-04 4.025280486758105397e-04 4.026284924337021945e-04 4.026612961243755760e-04 4.026961354442989190e-04 4.024898054022321182e-04
1.342907806946925797e+00 4.597290515390529487e-04 4.594532041852888689e-04 4.025276918974881593e-04 4.026450235348228313e-04 4.026609596859873595e-04 4.026957810273389463e-04 4.024894511253987710e-04
1.342913178578153177e+00 4.543682754519491433e-04 4.540493096475509702e-04 4.025273360975622334e-04 4.026682377857864099e-04 4.026606692062801229e-04 4.026954274028453264e-04 4.024890977751313225e-04
1.342918550230867369e+00 4.488635599677542149e-04 4.484977179790198914e-04 4.025269816186324628e-04 4.026943952791184008e-04 4.026604366842812888e-04 4.026950749126280275e-04 4.024887456994669099e-04
1.342923921905067930e+00 4.457376028057036602e-04 4.453391492878762772e-04 4.025266286243304884e-04 4.027163812245151291e-04 4.026602603508906372e-04 4.026947237399486042e-04 4.024883950881840648e-04
1.342929293600755303e+00 4.464936794196179603e-04 4.460903923117836515e-04 4.025262771281518082e-04 4.027265618450303047e-04 4.026601055878641870e-04 4.026943739625041827e-04 4.024880460259208669e-04
1.342934665317929266e+00 4.508729796581115255e-04 4.504944547970665030e-04 4.025259270658981554e-04 4.027209255028419191e-04 4.026599076244003687e-04 4.026940256077962558e-04 4.024876985477008414e-04
1.342940037056590263e+00 4.568879003859094984e-04 4.565524910334792740e-04 4.025255783846308109e-04 4.027015114400363640e-04 4.026596046096404379e-04 4.026936786832643477e-04 4.024873526691863726e-04
1.342945408816738295e+00 4.617678353654176534e-04 4.614757943350150638e-04 4.025252311151316840e-04 4.026751615101071711e-04 4.026591794242188448e-04 4.026933331873693250e-04 4.024870083978449031e-04
1.342950780598373361e+00 4.633861348061254484e-04 4.631225575572626768e-04 4.025248853876631661e-04 4.026496159356462773e-04 4.026586725673558321e-04 4.026929891138851568e-04 4.024866657373120339e-04
1.342956152401495462e+00 4.612989709464680428e-04 4.610435198576734667e-04 4.025245413656512250e-04 4.026299343869982187e-04 4.026581535723227929e-04 4.026926464557380745e-04 4.024863246913089093e-04
1.342961524226104819e+00 4.567044063346040357e-04 4.564409136649432504e-04 4.025241991146450977e-04 4.026173831321465304e-04 4.026576785909550789e-04 4.026923052101405941e-04 4.024859852688707825e-04
1.342966896072201211e+00 4.514240489546804446e-04 4.511445606285778521e-04 4.025238584947943591e-04 4.026105926054242279e-04 4.026572701013701478e-04 4.026919653878806900e-04 4.024856474937429820e-04
1.342972267939785525e+00 4.467343304428429652e-04 4.464369304075712242e-04 4.025235192189692600e-04 4.026073817758829641e-04 4.026569289638112456e-04 4.026916270342378434e-04 4.024853114254292336e-04
1.342977639828856873e+00 4.428499005823823107e-04 4.425336235016854485e-04 4.025231811685531496e-04 4.026059631685859020e-04 4.026566682486140388e-04 4.026912902701870614e-04 4.024849772005822165e-04
1.342983011739415922e+00 4.392163720801921549e-04 4.388773293753489417e-04 4.025228449727719744e-04 4.026052765236235505e-04 4.026565622662217430e-04 4.026909553474045198e-04 4.024846450882597101e-04
1.342988383671462671e+00 4.352033427373587851e-04 4.348345052211594411e-04 4.025225132424572073e-04 4.026048293585201025e-04 4.026568076305311254e-04 4.026906226702474845e-04 4.024843155121206524e-04
1.342993755624997121e+00 4.306859191562213370e-04 4.302805300272361921e-04 4.025221947353356511e-04 4.026044413044684825e-04 4.026577586510818470e-04 4.026902927015086828e-04 4.024839889561717039e-04
1.342999127600019271e+00 4.262007837412855804e-04 4.257571680449943928e-04 4.025219180431399658e-04 4.026040653783501230e-04 4.026598414495879399e-04 4.026899657131513934e-04 4.024836657151782703e-04
1.343004499596529344e+00 4.226302932436450349e-04 4.221546715534882713e-04 4.025217660278080571e-04 4.026036979439842579e-04 4.026632870961192748e-04 4.026896414994272206e-04 4.024833456073985231e-04
1.343009871614527562e+00 4.206322647481254345e-04 4.201369637143855191e-04 4.025219358863592182e-04 4.026033425021164789e-04 4.026678924632685419e-04 4.026893193015271873e-04 4.024830278993400939e-04
1.343015243654013702e+00 4.201974525072562500e-04 4.196945451404580267e-04 4.025227920215483819e-04 4.026029992533098766e-04 4.026733944129248311e-04 4.026889980910863462e-04 4.024827115901816492e-04
1.343020615714987986e+00 4.206471723848662688e-04 4.201404820072184802e-04 4.025248113847424043e-04 4.026026651570471229e-04 4.026809719939588314e-04 4.026886770499230744e-04 4.024823958929010488e-04
1.343025987797450416e+00 4.210938641663063728e-04 4.205736403292720683e-04 4.025283034691526721e-04 4.026023365806290959e-04 4.026953249290962222e-04 4.026883558917942834e-04 4.024820805571434888e-04
1.343031359901401434e+00 4.210693663403118625e-04 4.205132857484906420e-04 4.025329514653367899e-04 4.026020110135412671e-04 4.027250632616677047e-04 4.026880348277066951e-04 4.024817658349499243e-04
1.343036732026840818e+00 4.209049463126921008e-04 4.202870655743797847e-04 4.025375356579630930e-04 4.026016872911765973e-04 4.027785291470241153e-04 4.026877142929747460e-04 4.024814522077862968e-04
1.343042104173768569e+00 4.216120374511720748e-04 4.209181902931104224e-04 4.025402971140745051e-04 4.026013651011547565e-04 4.028549977551824728e-04 4.026873946889372290e-04 4.024811401283399730e-04
1.343047476342184909e+00 4.243270571085007133e-04 4.235704207091825642e-04 4.025399268745647732e-04 4.026010445040361339e-04 4.029373183342422346e-04 4.026870762765113543e-04 4.024808299145879887e-04
1.343052848532090060e+00 4.296197303866842467e-04 4.288458732868367972e-04 4.025364556824996510e-04 4.026007257098823526e-04 4.029954293196064087e-04 4.026867591924600644e-04 4.024805217669921156e-04
1.343058220743483799e+00 4.370275818538605999e-04 4.363008163392642332e-04 4.025312462477038402e-04 4.026004090413174471e-04 4.030030847092050676e-04 4.026864435016664083e-04 4.024802158219602201e-04
1.343063592976366571e+00 4.450915390992226175e-04 4.444671422549127497e-04 4.025260969768625768e-04 4.026000949273404305e-04 4.029559685705379353e-04 4.026861292341097145e-04 4.024799121901706956e-04
1.343068965230738154e+00 4.519188127270199525e-04 4.514187282542797769e-04 4.025222567595893855e-04 4.025997837635038714e-04 4.028747689910425070e-04 4.026858164008101934e-04 4.024796109740481215e-04
1.343074337506598770e+00 4.559562461258061879e-04 4.555641660943361921e-04 4.025200542631194580e-04 4.025994755513315616e-04 4.027904020205757760e-04 4.026855050000061791e-04 4.024793122757397380e-04
1.343079709803948640e+00 4.565088176249401382e-04 4.561844666984240420e-04 4.025191498433707839e-04 4.025991694815317400e-04 4.027254376981473567e-04 4.026851950222717262e-04 4.024790162043973820e-04
1.343085082122787544e+00 4.537852132483078532e-04 4.534843894016235598e-04 4.025190011690611041e-04 4.025988639014462531e-04 4.026863482635585894e-04 4.026848864577249826e-04 4.024787228860078397e-04
1.343090454463115702e+00 4.486342585044045695e-04 4.483223973584485756e-04 4.025192675370800003e-04 4.025985570007350285e-04 4.026678966851892066e-04 4.026845793048561425e-04 4.024784324754016865e-04
1.343095826824933336e+00 4.422353024839159770e-04 4.418918345858713066e-04 4.025201342537134677e-04 4.025982479649520079e-04 4.026613146046225853e-04 4.026842735773221958e-04 4.024781451669275827e-04
1.343101199208240448e+00 4.358358966792916125e-04 4.354529094409684059e-04 4.025225295460799387e-04 4.025979379801360885e-04 4.026595081392988487e-04 4.026839693030138641e-04 4.024778611982850370e-04
1.343106571613037037e+00 4.305224361788137933e-04 4.301013990739578066e-04 4.025279823887620984e-04 4.025976313000409240e-04 4.026584400288329437e-04 4.026836665119843642e-04 4.024775808443576265e-04
1.343111944039323102e+00 4.270463256676050156e-04 4.265949010787231676e-04 4.025377812996641918e-04 4.025973387744663599e-04 4.026566274622465913e-04 4.026833652170595367e-04 4.024773044052019346e-04
1.343117316487099089e+00 4.257254037396295183e-04 4.252551025891817583e-04 4.025515233062322389e-04 4.025970884459530164e-04 4.026541730224060382e-04 4.026830653986859039e-04 4.024770322001859201e-04
1.343122688956364552e+00 4.263816043889389435e-04 4.259058826715266585e-04 4.025660435522396491e-04 4.025969464555272516e-04 4.026518106294909595e-04 4.026827670066749341e-04 4.024767645815185675e-04
1.343128061447120158e+00 4.283296141218235695e-04 4.278612583536710594e-04 4.025761480582093314e-04 4.025970404022010426e-04 4.026502138308348227e-04 4.026824699819605939e-04 4.024765019710813195e-04
1.343133433959365686e+00 4.305602474385919389e-04 4.301079271118206848e-04 4.025774050526213180e-04 4.025975545261473122e-04 4.026497148448346256e-04 4.026821742864146372e-04 4.024762449097105945e-04
1.343138806493101356e+00 4.321938987323648831e-04 4.317599443220128223e-04 4.025690855772220402e-04 4.025986511725915392e-04 4.026503049538663064e-04 4.026818799216145780e-04 4.024759941013933374e-04
1.343144179048326947e+00 4.329628187666150060e-04 4.325445540801263825e-04 4.025546876040981799e-04 4.026003097053051580e-04 4.026516609586445507e-04 4.026815869275686692e-04 4.024757504456110465e-04
1.343149551625042903e+00 4.332967748880601913e-04 4.328907500739170508e-04 4.025395760517597220e-04 4.026021767554048602e-04 4.026531500891005399e-04 4.026812953731082447e-04 4.024755150727695493e-04
1.343154924223249225e+00 4.338739024447954172e-04 4.334793004327409287e-04 4.025278873178654137e-04 4.026036000886172193e-04 4.026539902308929383e-04 4.026810053633481145e-04 4.024752894128531236e-04
1.343160296842945689e+00 4.350132402711234087e-04 4.346315264973703795e-04 4.025210431073968065e-04 4.026039271436585801e-04 4.026536290274612987e-04 4.026807170812418115e-04 4.024750753214191437e-04
1.343165669484132740e+00 4.364372463443671828e-04 4.360690619390260401e-04 4.025182422684360365e-04 4.026028998229144815e-04 4.026520807949643399e-04 4.026804308422713514e-04 4.024748752528188936e-04
1.343171042146810379e+00 4.375465614580902269e-04 4.371893370122414014e-04 4.025177433137024953e-04 4.026008263510384060e-04 4.026498938643741608e-04 4.026801470855891378e-04 4.024746924210285503e-04
1.343176414830978826e+00 4.378824501759448679e-04 4.375308202785621907e-04 4.025178780695177257e-04 4.025983773095339821e-04 4.026477627557555387e-04 4.026798662109768324e-04 4.024745308853406754e-04
1.343181787536637861e+00 4.373845354553809609e-04 4.370326692815475677e-04 4.025175634031328718e-04 4.025961863899603431e-04 4.026461341515226748e-04 4.026795882780487496e-04 4.024743956250100702e-04
1.343187160263787705e+00 4.363342640998430421e-04 4.359779922705895238e-04 4.025164494445750965e-04 4.025945732804890403e-04 4.026450905826531182e-04 4.026793127742323204e-04 4.024742928957919801e-04
1.343192533012428358e+00 4.351267876852439424e-04 4.347642885177724716e-04 4.025147790476260807e-04 4.025935331766654964e-04 4.026444822599114376e-04 4.026790387113840042e-04 4.024742313058482773e-04
1.343197905782560042e+00 4.340570483411346518e-04 4.336882032611701554e-04 4.025130380465532804e-04 4.025928945481306760e-04 4.026441073444024803e-04 4.026787650688428690e-04 4.024742241162176048e-04
1.343203278574182979e+00 4.332575543668270093e-04 4.328829740688749234e-04 4.025116055795292672e-04 4.025924748631284304e-04 4.026438129832633924e-04 4.026784912684153346e-04 4.024742944013462876e-04
1.343208651387297170e+00 4.328458503361850987e-04 4.324668861633920725e-04 4.025106034039691179e-04 4.025921512723605340e-04 4.026435172657372424e-04 4.026782173306518026e-04 4.024744920985990617e-04
1.343214024221902392e+00 4.331465610794035088e-04 4.327667259364017128e-04 4.025099555328725577e-04 4.025918617173473209e-04 4.026431958383615327e-04 4.026779436682905843e-04 4.024749660344905159e-04
1.343219397077998867e+00 4.346726843866327485e-04 4.342988170215069353e-04 4.025095227277776262e-04 4.025915816591151821e-04 4.026428586037675500e-04 4.026776707605492027e-04 4.024762593811901648e-04
1.343224769955587039e+00 4.377278492821355628e-04 4.373682425838986516e-04 4.025091930192697346e-04 4.025913039326339924e-04 4.026425256731460019e-04 4.026773989483311243e-04 4.024803481238349166e-04
1.343230142854666465e+00 4.419851697407070493e-04 4.416436467734563250e-04 4.025089039218421511e-04 4.025910276776806175e-04 4.026422105042546913e-04 4.026771284024253505e-04 4.024935902730253064e-04
1.343235515775237587e+00 4.465802302634937345e-04 4.462478568812950708e-04 4.025086286667425134e-04 4.025907535138455911e-04 4.026419152174626030e-04 4.026768591831545591e-04 4.025331019935287518e-04
1.343240888717300630e+00 4.507251052160976264e-04 4.503714709548919210e-04 4.025083580406996165e-04 4.025904818255151207e-04 4.026416348862673885e-04 4.026765913054472382e-04 4.026359845556334014e-04
1.343246261680855147e+00 4.541813040421241671e-04 4.537466152946343506e-04 4.025080894056859144e-04 4.025902124724764410e-04 4.026413634372703193e-04 4.026763247754228418e-04 4.028636913147006296e-04
1.343251634665901584e+00 4.570583228427635772e-04 4.564517634832420388e-04 4.025078221231959369e-04 4.025899450521844215e-04 4.026410967034303886e-04 4.026760596024571708e-04 4.032847523671850018e-04
1.343257007672439940e+00 4.592931716948234471e-04 4.584108726755754901e-04 4.025075560968714868e-04 4.025896792032839649e-04 4.026408326583742780e-04 4.026757957999891821e-04 4.039232362272645173e-04
1.343262380700470215e+00 4.606617464569310021e-04 4.594343552452077005e-04 4.025072913795977236e-04 4.025894147369760622e-04 4.026405705759782908e-04 4.026755333832173845e-04 4.046930305038363507e-04
1.343267753749992854e+00 4.614974643646060698e-04 4.599510636813909994e-04 4.025070280565982506e-04 4.025891516126919823e-04 4.026403102825410417e-04 4.026752723661298832e-04 4.053802195592188943e-04
1.343273126821007635e+00 4.632076713683406263e-04 4.614917361506315724e-04 4.025067661921809476e-04 4.025888898594338623e-04 4.026400517716193341e-04 4.026750127589009401e-04 4.057273658983645993e-04
1.343278499913514556e+00 4.676136583390616747e-04 4.659573805388934984e-04 4.025065057998402827e-04 4.025886295153625286e-04 4.026397950640376016e-04 4.026747545670142326e-04 4.055861568030457429e-04
1.343283873027514064e+00 4.753543950748401821e-04 4.739675222291727177e-04 4.025062468360408223e-04 4.025883706020325168e-04 4.026395401724998206e-04 4.026744977919719231e-04 4.050180885733233082e-04
1.343289246163005712e+00 4.847716524823198533e-04 4.837565522429444157e-04 4.025059892239591991e-04 4.025881131200035462e-04 4.026392870980375553e-04 4.026742424313621495e-04 4.042518404610099809e-04
1.343294619319990169e+00 4.924683685380714000e-04 4.918000737737307504e-04 4.025057328979735885e-04 4.025878570526587007e-04 4.026390358345585110e-04 4.026739884773448833e-04 4.035367941153402381e-04
1.343299992498467210e+00 4.952500041524292990e-04 4.948222894866707595e-04 4.025054778395762258e-04 4.025876023744895220e-04 4.026387863777696266e-04 4.026737359163841856e-04 4.030181214268036124e-04
1.343305365698436837e+00 4.919089544533288656e-04 4.916001261766602889e-04 4.025052240799190041e-04 4.025873490627527012e-04 4.026385387366721654e-04 4.026734847332470160e-04 4.027128674727497226e-04
1.343310738919899494e+00 4.835205288251123138e-04 4.832373227954556974e-04 4.025049716741468855e-04 4.025870971073413056e-04 4.026382929416708425e-04 4.026732349173627826e-04 4.025637321958501621e-04
1.343316112162854736e+00 4.723057091341296846e-04 4.719950768900539042e-04 4.025047206737332895e-04 4.025868465128399926e-04 4.026380490437250033e-04 4.026729864663925905e-04 4.025021005549025695e-04
1.343321485427303008e+00 4.602602910894681640e-04 4.599009777125585494e-04 4.025044711140618047e-04 4.025865972928956149e-04 4.026378071060192397e-04 4.026727393851635244e-04 4.024799557981954389e-04
1.343326858713244532e+00 4.486044084258989121e-04 4.481930958981872283e-04 4.025042230144182192e-04 4.025863494627789974e-04 4.026375671954366287e-04 4.026724936827989830e-04 4.024725978104174524e-04
1.343332232020679085e+00 4.380530427779608495e-04 4.375935766466325805e-04 4.025039763824712034e-04 4.025861030344498118e-04 4.026373293790878752e-04 4.026722493701315013e-04 4.024699899866647198e-04
1.343337605349606889e+00 4.291939135349405877e-04 4.286919481795262469e-04 4.025037312298625409e-04 4.025858580134347785e-04 4.026370937252979907e-04 4.026720064560576628e-04 4.024687777215858178e-04
1.343342978700027945e+00 4.224950213336816198e-04 4.219566423109465873e-04 4.025034876599085671e-04 4.025856143960891351e-04 4.026368603067541655e-04 4.026717649423621186e-04 4.024679978239299218e-04
1.343348352071942697e+00 4.180869583117067037e-04 4.175185680509497805e-04 4.025032463433189179e-04 4.025853721691258756e-04 4.026366292061641121e-04 4.026715248205890675e-04 4.024673919892070382e-04
1.343353725465350479e+00 4.156947470749309788e-04 4.151026522525680211e-04 4.025030107421182597e-04 4.025851313140904153e-04 4.026364005256364729e-04 4.026712860745667666e-04 4.024668831539406902e-04
1.343359098880252178e+00 4.148554894729089798e-04 4.142457468885901890e-04 4.025027956679399577e-04 4.025848918155608457e-04 4.026361743983819107e-04 4.026710486874076830e-04 4.024664399785567127e-04
1.343364472316647351e+00 4.152615077372208050e-04 4.146412948745427417e-04 4.025026535256863154e-04 4.025846536681040671e-04 4.026359509998948642e-04 4.026708126485675711e-04 4.024660451859335322e-04
1.343369845774536442e+00 4.169735442859533376e-04 4.163537522558783061e-04 4.025027356645738581e-04 4.025844168776857935e-04 4.026357305585559617e-04 4.026705779576283083e-04 4.024656876678608768e-04
1.343375219253919228e+00 4.203345106487051965e-04 4.197311444458832162e-04 4.025033912100734693e-04 4.025841814571231919e-04 4.026355133720507448e-04 4.026703446235368935e-04 4.024653598291139502e-04
1.343380592754795932e+00 4.255904675643833656e-04 4.250223245315642171e-04 4.025052374123851574e-04 4.025839474189621078e-04 4.026352998547143920e-04 4.026701126592771357e-04 4.024650563220074587e-04
1.343385966277166554e+00 4.324264250667582367e-04 4.319090735177426896e-04 4.025090291447289527e-04 4.025837147724965390e-04 4.026350907311032233e-04 4.026698820740700659e-04 4.024647733155269037e-04
1.343391339821031538e+00 4.397678280736387721e-04 4.393072236957817336e-04 4.025151588967228102e-04 4.025834835418823474e-04 4.026348878989983787e-04 4.026696528677749546e-04 4.024645080408302718e-04
1.343396713386390440e+00 4.461395377374937125e-04 4.457298693284766780e-04 4.025229304780712130e-04 4.025832538655899312e-04 4.026346979473072836e-04 4.026694250317529333e-04 4.024642585025165397e-04
1.343402086973243703e+00 4.504920869186915732e-04 4.501200517473999646e-04 4.025302434045987328e-04 4.025830263784779383e-04 4.026345441013536204e-04 4.026691985561250227e-04 4.024640232948832217e-04
1.343407460581591328e+00 4.528827524950373019e-04 4.525355773773513364e-04 4.025343589835206630e-04 4.025828034028321786e-04 4.026344980099304076e-04 4.026689734385686991e-04 4.024638014835535556e-04
1.343412834211433537e+00 4.543038998116425992e-04 4.539749228745457187e-04 4.025335392747788070e-04 4.025825918876653605e-04 4.026347408585054244e-04 4.026687496883844114e-04 4.024635925254953965e-04
1.343418207862770108e+00 4.556438385110444947e-04 4.553311057951558473e-04 4.025282810773838944e-04 4.025824087494080886e-04 4.026356304777745174e-04 4.026685273226871583e-04 4.024633962116825345e-04
1.343423581535601263e+00 4.566933899274133691e-04 4.563928450975514176e-04 4.025209874270814676e-04 4.025822866006273067e-04 4.026376766553135551e-04 4.026683063572807585e-04 4.024632126272995416e-04
1.343428955229927002e+00 4.562010575482985291e-04 4.559009443575983279e-04 4.025143469175804668e-04 4.025822721828738572e-04 4.026412821585161929e-04 4.026680867985366345e-04 4.024630421313529164e-04
1.343434328945747547e+00 4.529756266054351201e-04 4.526576497007235318e-04 4.025098409988165987e-04 4.025824061479310579e-04 4.026462503842453944e-04 4.026678686409813001e-04 4.024628853581636509e-04
1.343439702683063119e+00 4.469899524526912732e-04 4.466365831533936136e-04 4.025074322302437573e-04 4.025826822732147744e-04 4.026514126428439033e-04 4.026676518704746448e-04 4.024627432401402466e-04
1.343445076441873498e+00 4.395000135357769407e-04 4.391021039001283266e-04 4.025062514968957492e-04 4.025830101348810844e-04 4.026549108229019206e-04 4.026674364698694690e-04 4.024626170498131245e-04
1.343450450222179127e+00 4.322221341132060106e-04 4.317814492972512101e-04 4.025054250865328100e-04 4.025832245802254874e-04 4.026552202704057832e-04 4.026672224241850803e-04 4.024625084609019868e-04
1.343455824023979561e+00 4.264328837797713972e-04 4.259591984153403158e-04 4.025044738156712486e-04 4.025831616756913125e-04 4.026521790245736823e-04 4.026670097235346933e-04 4.024624196313916704e-04
1.343461197847275468e+00 4.226897860451260883e-04 4.221964422022156621e-04 4.025033004728518051e-04 4.025827579186335228e-04 4.026470980614652072e-04 4.026667983635592732e-04 4.024623533157919032e-04
1.343466571692066625e+00 4.211020457943973755e-04 4.206034088670853417e-04 4.025020234577138018e-04 4.025820924440749802e-04 4.026418648864567469e-04 4.026665883447396637e-04 4.024623130192499752e-04
1.343471945558353031e+00 4.216087762957718794e-04 4.211192924402070510e-04 4.025008199532132086e-04 4.025813347267806898e-04 4.026378848489940037e-04 4.026663796718918907e-04 4.024623032119371358e-04
1.343477319446135132e+00 4.239202300065642980e-04 4.234524323383738117e-04 4.024998194428692014e-04 4.025806440143204264e-04 4.026356922819223630e-04 4.026661723530193179e-04 4.024623296290859862e-04
1.343482693355412705e+00 4.272745901757332102e-04 4.268348152298512494e-04 4.024990640323893726e-04 4.025801001909221121e-04 4.026353389839941238e-04 4.026659663957490908e-04 4.024623996958105439e-04
1.343488067286185750e+00 4.304142485375555020e-04 4.299979434619840982e-04 4.024985494383733192e-04 4.025797016977301088e-04 4.026372205749581068e-04 4.026657618020922417e-04 4.024625231430238245e-04
1.343493441238454711e+00 4.319987517814738854e-04 4.315883796534452938e-04 4.024983283613267843e-04 4.025794053430296719e-04 4.026433087352356195e-04 4.026655585653454738e-04 4.024627129271631291e-04
1.343498815212219144e+00 4.312640806661590786e-04 4.308301262115160038e-04 4.024986216705113960e-04 4.025791652976808393e-04 4.026596088855900410e-04 4.026653566724210575e-04 4.024629866481057965e-04
1.343504189207479937e+00 4.284806248231311319e-04 4.279815781000924487e-04 4.024998510161356094e-04 4.025789507048766467e-04 4.027013655189586798e-04 4.026651561111570092e-04 4.024633688441016225e-04
1.343509563224236425e+00 4.248669452641582692e-04 4.242416951117586863e-04 4.025024799019022914e-04 4.025787459214837669e-04 4.028010045206802114e-04 4.026649568788445038e-04 4.024638951735434039e-04
1.343514937262489051e+00 4.219789237166367540e-04 4.211311312083798717e-04 4.025066117566217174e-04 4.025785447040422407e-04 4.030118449068576881e-04 4.026647589871597483e-04 4.024646226299787174e-04
1.343520311322237815e+00 4.209231808369914537e-04 4.197146721808687597e-04 4.025115375145517848e-04 4.025783451795448935e-04 4.033908682845855059e-04 4.026645624598235683e-04 4.024656673020506016e-04
1.343525685403482717e+00 4.218337892859938066e-04 4.201188226695714949e-04 4.025156930849516177e-04 4.025781470769766897e-04 4.039483640171659135e-04 4.026643673230155432e-04 4.024673792269118028e-04
1.343531059506224201e+00 4.238948806263913792e-04 4.216084723521575702e-04 4.025173485527833920e-04 4.025779505195557426e-04 4.045881783385075862e-04 4.026641735937762411e-04 4.024711382470338864e-04
1.343536433630461824e+00 4.258869315822721470e-04 4.231396803736910909e-04 4.025156829075639308e-04 4.025777555955774170e-04 4.051044546530510907e-04 4.026639812736734726e-04 4.024825191923628895e-04
1.343541807776196251e+00 4.269202171365045354e-04 4.240050225319047040e-04 4.025113608225857676e-04 4.025775622797530227e-04 4.052800286448934733e-04 4.026637903506535658e-04 4.025217259194503955e-04
1.343547181943426816e+00 4.268970197757519748e-04 4.241545741127252336e-04 4.025060836595995505e-04 4.025773704845595261e-04 4.050310947145047179e-04 4.026636008054725827e-04 4.026509459793563197e-04
1.343552556132154407e+00 4.264560470236232470e-04 4.240570360560841530e-04 4.025015449972068563e-04 4.025771801222699552e-04 4.044701556920460425e-04 4.026634126174075167e-04 4.030278105249949150e-04
1.343557930342378581e+00 4.265429628733718244e-04 4.243105852216676297e-04 4.024986844885688466e-04 4.025769911340793526e-04 4.038252666352885184e-04 4.026632257675413166e-04 4.039706125002057429e-04
1.343563304574099782e+00 4.279519217981163359e-04 4.253138764841831094e-04 4.024976651772182979e-04 4.025768034913454821e-04 4.032939850854492907e-04 4.026630402413420413e-04 4.059613605902832032e-04
1.343568678827317786e+00 4.310422914292602516e-04 4.271459915758994913e-04 4.024982837819634173e-04 4.025766171864836448e-04 4.029569634018831674e-04 4.026628560320204167e-04 4.094597745373635377e-04
1.343574053102032817e+00 4.355933400995754164e-04 4.296022251382483875e-04 4.025002970318718350e-04 4.025764322236171700e-04 4.027914796848559636e-04 4.026626731434068207e-04 4.144782034743197210e-04
1.343579427398244874e+00 4.407275803354369567e-04 4.322587139350846965e-04 4.025034031059685456e-04 4.025762486110810788e-04 4.027324109834556475e-04 4.026624915892531111e-04 4.201447751095288151e-04
1.343584801715954180e+00 4.450140437152835414e-04 4.345137267049172490e-04 4.025069858590696304e-04 4.025760663559580844e-04 4.027198039905076376e-04 4.026623113877013512e-04 4.247373595277617380e-04
1.343590176055160956e+00 4.469417114701042552e-04 4.356889695731765676e-04 4.025099797399625035e-04 4.025758854617353605e-04 4.027161045056944742e-04 4.026621325539331362e-04 4.264665285883664564e-04
1.343595550415864759e+00 4.456781906928790468e-04 4.352921029723190861e-04 4.025111820312800596e-04 4.025757059294564517e-04 4.027053878341456590e-04 4.026619550956016323e-04 4.245813153714596798e-04
1.343600924798066032e+00 4.416300832864501497e-04 4.333565720570649966e-04 4.025099286583738376e-04 4.025755277604929280e-04 4.026867648110770727e-04 4.026617790125633454e-04 4.198866925723149929e-04
1.343606299201764998e+00 4.363340474312378927e-04 4.305911350137992650e-04 4.025065807818158266e-04 4.025753509583734338e-04 4.026664040853438365e-04 4.026616042989121383e-04 4.141968896470109838e-04
1.343611673626961656e+00 4.317188582393788592e-04 4.281484056295932223e-04 4.025023344944173020e-04 4.025751755284293163e-04 4.026505433851046553e-04 4.026614309451278487e-04 4.092209481798055742e-04
1.343617048073655784e+00 4.292316556500907218e-04 4.270964855307525032e-04 4.024984981480872817e-04 4.025750014747926328e-04 4.026418684087886414e-04 4.026612589394069300e-04 4.057951629391410480e-04
1.343622422541847827e+00 4.292953258495912352e-04 4.278847499077835601e-04 4.024958559574725995e-04 4.025748287935419865e-04 4.026395020237539938e-04 4.026610882662455082e-04 4.038735279451475743e-04
1.343627797031537785e+00 4.312827287748966670e-04 4.301242843509183985e-04 4.024945337556584722e-04 4.025746574591217565e-04 4.026406776850824289e-04 4.026609188961091570e-04 4.029796134599564227e-04
1.343633171542725657e+00 4.339906036198419733e-04 4.328728671894105026e-04 4.024942537988656982e-04 4.025744873992808184e-04 4.026423697144058305e-04 4.026607507555656222e-04 4.026315890876338991e-04
1.343638546075411444e+00 4.363989277118691902e-04 4.352968449022601898e-04 4.024946282890852945e-04 4.025743184607233393e-04 4.026424418282172806e-04 4.026605836724157349e-04 4.025205051011921699e-04
1.343643920629595367e+00 4.382256386659196695e-04 4.372006531942196350e-04 4.024952949683478168e-04 4.025741504173809687e-04 4.026403112477136993e-04 4.026604173199682386e-04 4.025008923058015931e-04
1.343649295205277650e+00 4.397858392505905097e-04 4.388996799613619285e-04 4.024959266551933349e-04 4.025739832489645979e-04 4.026369476740543005e-04 4.026602512341610762e-04 4.025228085794470430e-04
1.343654669802458290e+00 4.412428950519500922e-04 4.405081775269553126e-04 4.024962311557632759e-04 4.025738184333524307e-04 4.026343145780687479e-04 4.026600849882992729e-04 4.025756779809592026e-04
1.343660044421137290e+00 4.420207263289200228e-04 4.413961312972733333e-04 4.024960099409816486e-04 4.025736633477531743e-04 4.026349342601687610e-04 4.026599185032916353e-04 4.026550805801531454e-04
1.343665419061314648e+00 4.410650263054906968e-04 4.404819078944315091e-04 4.024952458659329744e-04 4.025735435265234132e-04 4.026421174120956015e-04 4.026597522844882655e-04 4.027458710589342178e-04
1.343670793722990586e+00 4.377445140102788953e-04 4.371397506235820255e-04 4.024941263302834050e-04 4.025735296952342719e-04 4.026603365287057239e-04 4.026595873262801481e-04 4.028197998672695393e-04
1.343676168406165106e+00 4.324823578005406984e-04 4.318175144713158392e-04 4.024929485207327231e-04 4.025737800772422048e-04 4.026941747551543481e-04 4.026594246675476363e-04 4.028475683084659477e-04
1.343681543110838428e+00 4.265202372617759837e-04 4.257828142413604090e-04 4.024919657662336873e-04 4.025745710457925733e-04 4.027446393486057603e-04 4.026592649115545339e-04 4.028167672512734335e-04
1.343686917837010775e+00 4.211211559274737819e-04 4.203170235231230324e-04 4.024912884177148337e-04 4.025762464935252194e-04 4.028042711945105749e-04 4.026591080609806636e-04 4.027403330860898612e-04
1.343692292584681702e+00 4.169623563694501139e-04 4.161100449545607704e-04 4.024908891678250660e-04 4.025790138858548368e-04 4.028558936079091636e-04 4.026589537155118035e-04 4.026476468644460231e-04
1.343697667353851877e+00 4.141035168395195082e-04 4.132319816966756256e-04 4.024906700322053140e-04 4.025826304152570678e-04 4.028793929408132184e-04 4.026588013926634584e-04 4.025664090489954484e-04
1.343703042144520854e+00 4.123237219659903847e-04 4.114676192369457874e-04 4.024905264885654489e-04 4.025862217743134022e-04 4.028639643920767710e-04 4.026586507336538307e-04 4.025101960799942757e-04
1.343708416956689078e+00 4.114280085170129737e-04 4.106178574772476834e-04 4.024903827169032302e-04 4.025885274996705192e-04 4.028159351253769250e-04 4.026585015409372189e-04 4.024783205987437920e-04
1.343713791790356771e+00 4.113357093423611398e-04 4.105887087291209430e-04 4.024902034944140045e-04 4.025885652816922795e-04 4.027546246546176499e-04 4.026583537262368520e-04 4.024631313006363643e-04
1.343719166645523488e+00 4.120124947212902588e-04 4.113308488190018557e-04 4.024899903332347585e-04 4.025862556844932421e-04 4.026999244070463132e-04 4.026582072529119008e-04 4.024568544382747283e-04
1.343724541522189897e+00 4.133770535465757390e-04 4.127534666136468337e-04 4.024897654547380209e-04 4.025824755495185621e-04 4.026624052701287910e-04 4.026580621053850364e-04 4.024544534383364181e-04
1.343729916420355774e+00 4.152506699201606697e-04 4.146750320294609348e-04 4.024895518687628343e-04 4.025784921861877007e-04 4.026421871851615071e-04 4.026579182804899005e-04 4.024534721925815753e-04
1.343735291340021121e+00 4.173499824972093679e-04 4.168127113014392102e-04 4.024893609397795988e-04 4.025752672024978263e-04 4.026338561287829982e-04 4.026577757857877733e-04 4.024529518078068073e-04
1.343740666281186158e+00 4.193105938686853972e-04 4.188026096642975815e-04 4.024891918539769478e-04 4.025731363688854047e-04 4.026315492338696216e-04 4.026576346361857299e-04 4.024525795556970278e-04
1.343746041243851108e+00 4.207547311086680896e-04 4.202663948448096573e-04 4.024890379430001567e-04 4.025719450317653044e-04 4.026313489306301320e-04 4.026574948485570462e-04 4.024522650411996826e-04
1.343751416228015749e+00 4.214170663646192518e-04 4.209380134260901421e-04 4.024888925952949852e-04 4.025713711629293895e-04 4.026315333968322652e-04 4.026573564363791682e-04 4.024519820220879554e-04
1.343756791233680303e+00 4.212783114648201632e-04 4.207986571109926860e-04 4.024887516318729520e-04 4.025711758754109198e-04 4.026320446546462358e-04 4.026572194041413977e-04 4.024517210067619574e-04
1.343762166260844992e+00 4.205899186967821356e-04 4.201017996737108030e-04 4.024886130725191286e-04 4.025713131348775706e-04 4.026339498278449624e-04 4.026570837416871998e-04 4.024514771344899714e-04
1.343767541309509816e+00 4.197260913315454482e-04 4.192238122374688874e-04 4.024884761615972386e-04 4.025719434797472417e-04 4.026391417486706813e-04 4.026569494230698276e-04 4.024512472386952418e-04
1.343772916379674776e+00 4.189619886747033336e-04 4.184402712337956351e-04 4.024883406471462866e-04 4.025733664754474646e-04 4.026500099525373317e-04 4.026568164151459253e-04 4.024510290288053601e-04
1.343778291471340092e+00 4.183633494184691402e-04 4.178157821287791516e-04 4.024882064476671207e-04 4.025758276119866062e-04 4.026682727194607443e-04 4.026566846932518452e-04 4.024508207775710149e-04
1.343783666584505543e+00 4.178586772802267034e-04 4.172794434723665772e-04 4.024880735404068365e-04 4.025792091427480646e-04 4.026926556503836077e-04 4.026565542526955397e-04 4.024506211574631906e-04
1.343789041719171795e+00 4.173835258496401564e-04 4.167725898683152580e-04 4.024879419273147212e-04 4.025827945107667092e-04 4.027170847949182930e-04 4.026564251067192915e-04 4.024504291308338925e-04
1.343794416875338182e+00 4.169564930105796371e-04 4.163239542652729937e-04 4.024878116178384584e-04 4.025854012657689935e-04 4.027322627892678778e-04 4.026562972730080101e-04 4.024502438654682353e-04
1.343799792053005371e+00 4.166742088837684251e-04 4.160389217616718496e-04 4.024876826161655620e-04 4.025859612834444012e-04 4.027310409225880487e-04 4.026561707589460882e-04 4.024500646711572614e-04
1.343805167252173360e+00 4.167029000802168165e-04 4.160854886710509560e-04 4.024875549120374195e-04 4.025841831887230814e-04 4.027135219490676982e-04 4.026560455515278700e-04 4.024498909551227572e-04
1.343810542472842151e+00 4.172859297232098101e-04 4.167016660944434982e-04 4.024874284683988739e-04 4.025807473596050134e-04 4.026870612904946949e-04 4.026559216050680035e-04 4.024497221846359135e-04
1.343815917715011743e+00 4.186890240028732862e-04 4.181454343690093776e-04 4.024873031933873723e-04 4.025768592871648900e-04 4.026611617653211490e-04 4.026557988115407041e-04 4.024495578386549162e-04
1.343821292978682358e+00 4.210315707391835494e-04 4.205302462881683676e-04 4.024871788940174219e-04 4.025735535587975241e-04 4.026420462677826129e-04 4.026556769495877753e-04 4.024493973425938135e-04
1.343826668263853996e+00 4.241107823251210295e-04 4.236495736118881406e-04 4.024870552461649940e-04 4.025712835255719491e-04 4.026309557482939420e-04 4.026555556479603955e-04 4.024492400207946166e-04
1.343832043570526658e+00 4.274414208847801284e-04 4.270152345116666405e-04 4.024869318637118681e-04 4.025699714432870056e-04 4.026259024164016839e-04 4.026554344453943455e-04 4.024490851480162779e-04
1.343837418898700786e+00 4.306153291002307601e-04 4.302172253093085818e-04 4.024868085423232312e-04 4.025693009748112366e-04 4.026241523885689126e-04 4.026553130098379650e-04 4.024489321624054447e-04
1.343842794248376160e+00 4.337590876557994267e-04 4.333833781691343208e-04 4.024866856268339210e-04 4.025689678926815422e-04 4.026236296636026275e-04 4.026551914402840080e-04 4.024487809626028207e-04
1.343848169619552779e+00 4.376515310922241822e-04 4.372974361628084099e-04 4.024865642623324646e-04 4.025687781667547328e-04 4.026232117995699180e-04 4.026550704114130550e-04 4.024486320483511227e-04
1.343853545012230866e+00 4.432592810571807222e-04 4.429317882033322789e-04 4.024864462169637914e-04 4.025686377842231786e-04 4.026225355309285712e-04 4.026549509596645949e-04 4.024484863025401950e-04
1.343858920426410641e+00 4.509443067892824524e-04 4.506507500061799135e-04 4.024863331321530159e-04 4.025685110704125104e-04 4.026216890788920704e-04 4.026548340036991747e-04 4.024483445076811917e-04
1.343864295862092106e+00 4.599310846887786795e-04 4.596755977268455508e-04 4.024862254257009146e-04 4.025683881497369191e-04 4.026209173610140473e-04 4.026547199506735246e-04 4.024482069488697906e-04
1.343869671319275261e+00 4.684812388345734047e-04 4.682608971413168217e-04 4.024861215059744122e-04 4.025682679497236734e-04 4.026204284004799303e-04 4.026546086559235245e-04 4.024480733713229263e-04
1.343875046797960326e+00 4.747155091925064213e-04 4.745203833813998453e-04 4.024860181320486733e-04 4.025681511612097551e-04 4.026203619012548585e-04 4.026544996787197444e-04 4.024479432349668080e-04
1.343880422298147304e+00 4.775117359230015906e-04 4.773279890458790426e-04 4.024859121774709879e-04 4.025680379886900596e-04 4.026208996454157989e-04 4.026543925761485207e-04 4.024478160075105359e-04
1.343885797819836192e+00 4.768106011903166966e-04 4.766237398861089981e-04 4.024858027727880295e-04 4.025679279448559885e-04 4.026224398853374604e-04 4.026542870518065977e-04 4.024476913122504505e-04
1.343891173363027214e+00 4.731752340969028279e-04 4.729711954278480396e-04 4.024856920236390828e-04 4.025678202956629891e-04 4.026257037675446630e-04 4.026541829560399233e-04 4.024475689272770385e-04
1.343896548927720369e+00 4.671665375985203667e-04 4.669310175414496489e-04 4.024855834460899502e-04 4.025677144560220640e-04 4.026315326571503492e-04 4.026540802257716207e-04 4.024474487242787673e-04
1.343901924513915880e+00 4.592057164381958432e-04 4.589244435428060389e-04 4.024854793237692130e-04 4.025676101235873367e-04 4.026401615188467532e-04 4.026539788330998557e-04 4.024473306162471660e-04
1.343907300121613524e+00 4.499176050365043321e-04 4.495794018136398422e-04 4.024853794260459814e-04 4.025675072167464647e-04 4.026502503502748555e-04 4.026538787611096647e-04 4.024472145325485228e-04
1.343912675750813746e+00 4.403424680769413898e-04 4.399434536401423089e-04 4.024852833350935121e-04 4.025674057502276839e-04 4.026586715197117642e-04 4.026537799972285309e-04 4.024471004116662908e-04
1.343918051401516545e+00 4.316445797135444375e-04 4.311897978318221004e-04 4.024851996864016977e-04 4.025673057409719785e-04 4.026618965987873063e-04 4.026536825323365253e-04 4.024469881997942266e-04
1.343923427073721699e+00 4.246294101621944542e-04 4.241303164664453275e-04 4.024851734586705563e-04 4.025672071740705928e-04 4.026583085015055571e-04 4.026535863603698676e-04 4.024468778499948329e-04
1.343928802767429875e+00 4.195722337661704840e-04 4.190424066131201854e-04 4.024853606545974473e-04 4.025671100096683093e-04 4.026494267147415445e-04 4.026534914756801356e-04 4.024467693191659777e-04
1.343934178482640629e+00 4.164252527467558686e-04 4.158776734720705812e-04 4.024861945771056977e-04 4.025670141926161001e-04 4.026388349829916331e-04 4.026533978619611996e-04 4.024466625565937790e-04
1.343939554219354182e+00 4.150811817395782806e-04 4.145277096813558201e-04 4.024886457331990075e-04 4.025669196361988250e-04 4.026298539125616966e-04 4.026533054621605524e-04 4.024465574734878252e-04
1.343944929977570757e+00 4.154466767883535291e-04 4.148978013522728507e-04 4.024944037291568622e-04 4.025668261747373275e-04 4.026239939999881243e-04 4.026532141236203056e-04 4.024464538877303406e-04
1.343950305757290575e+00 4.173639211334730136e-04 4.168274844391257894e-04 4.025055502588394118e-04 4.025667335113240894e-04 4.026210235805215750e-04 4.026531235399674223e-04 4.024463514654113422e-04
1.343955681558513193e+00 4.205444058244278997e-04 4.200243845199604304e-04 4.025232961619664871e-04 4.025666412256319803e-04 4.026199140742959116e-04 4.026530332584624399e-04 4.024462497280009623e-04
1.343961057381239055e+00 4.246112551840169609e-04 4.241086582357987385e-04 4.025460794963324680e-04 4.025665489168546050e-04 4.026196478844274785e-04 4.026529428375072656e-04 4.024461482100258921e-04
1.343966433225468382e+00 4.292203182024337629e-04 4.287365220032902935e-04 4.025685187864373781e-04 4.025664564726345743e-04 4.026195477434787767e-04 4.026528521458174305e-04 4.024460467587240515e-04
1.343971809091201175e+00 4.341229947407966258e-04 4.336629486424753606e-04 4.025829749612650030e-04 4.025663642933536559e-04 4.026193011695874263e-04 4.026527616139780269e-04 4.024459457859813519e-04
1.343977184978436989e+00 4.390359777666720444e-04 4.386076765198657730e-04 4.025836126736854169e-04 4.025662732386079356e-04 4.026188765381955828e-04 4.026526721792522343e-04 4.024458462128679254e-04
1.343982560887176714e+00 4.433924336915772519e-04 4.430017491571243524e-04 4.025701541739110404e-04 4.025661842528984553e-04 4.026184026174631182e-04 4.026525848758486870e-04 4.024457490588841742e-04
1.343987936817420126e+00 4.463001126946134129e-04 4.459446241782112717e-04 4.025481393036843872e-04 4.025660979253371991e-04 4.026180642895847098e-04 4.026525003528452903e-04 4.024456549587289347e-04
1.343993312769167003e+00 4.469315221358433716e-04 4.465986237534159790e-04 4.025254481973303093e-04 4.025660143050117999e-04 4.026180935979455696e-04 4.026524186753087028e-04 4.024455639628970256e-04
1.343998688742417791e+00 4.450904431068352773e-04 4.447614673497100987e-04 4.025080445787598349e-04 4.025659330460757508e-04 4.026188879307487705e-04 4.026523394891167026e-04 4.024454757027784652e-04
1.344004064737172488e+00 4.414114717256730153e-04 4.410684611019297769e-04 4.024979565627843101e-04 4.025658536881067699e-04 4.026211498638892355e-04 4.026522623316602803e-04 4.024453897019552489e-04
1.344009440753431317e+00 4.369860034707733040e-04 4.366164664449422635e-04 4.024939556922422731e-04 4.025657758549650370e-04 4.026257834607893421e-04 4.026521868441675046e-04 4.024453055889091850e-04
1.344014816791194056e+00 4.327781827832512989e-04 4.323763018312734574e-04 4.024933928318994662e-04 4.025656993150637753e-04 4.026332855353414704e-04 4.026521128179856731e-04 4.024452231433351085e-04
1.344020192850460926e+00 4.293162553575135707e-04 4.288823110275434601e-04 4.024937357091388709e-04 4.025656239671689682e-04 4.026427929853465884e-04 4.026520401487974606e-04 4.024451422502046440e-04
1.344025568931231929e+00 4.267800130244865219e-04 4.263199201372283283e-04 4.024933781448034173e-04 4.025655498117171154e-04 4.026516396997654535e-04 4.026519687831145119e-04 4.024450628460987407e-04
1.344030945033507507e+00 4.252682329396956576e-04 4.247931519514943255e-04 4.024918428425424419e-04 4.025654769121980118e-04 4.026563473360848496e-04 4.026518986856167186e-04 4.024449848864240006e-04
1.344036321157287217e+00 4.250037184464036839e-04 4.245286885043547914e-04 4.024895218532350107e-04 4.025654053307244074e-04 4.026547610639710784e-04 4.026518298126887958e-04 4.024449083188332455e-04
1.344041697302571503e+00 4.263604342106209403e-04 4.259017625334615177e-04 4.024871388570017269e-04 4.025653350434357227e-04 4.026475934002451832e-04 4.026517620691459241e-04 4.024448330398050630e-04
1.344047073469360365e+00 4.296956877348665719e-04 4.292678877555895756e-04 4.024852474634838472e-04 4.025652658655069294e-04 4.026379055337189327e-04 4.026516952452770031e-04 4.024447588315157014e-04
1.344052449657654247e+00 4.350391426011872807e-04 4.346521967169534890e-04 4.024840234922759863e-04 4.025651974286045169e-04 4.026290373850596716e-04 4.026516289741749531e-04 4.024446853190537417e-04
1.344057825867452483e+00 4.417673174345565328e-04 4.414243894006373257e-04 4.024833524570053424e-04 4.025651292651228220e-04 4.026228583124689454e-04 4.026515627921408704e-04 4.024446120309324018e-04
1.344063202098755738e+00 4.484693649186220722e-04 4.481650230604750139e-04 4.024830240540799918e-04 4.025650610307889487e-04 4.026194882783250555e-04 4.026514963618959934e-04 4.024445386227607164e-04
1.344068578351563792e+00 4.532319889846750903e-04 4.529518216127596461e-04 4.024828686394566011e-04 4.025649927868207465e-04 4.026180782123225097e-04 4.026514297781615907e-04 4.024444651834631586e-04
1.344073954625876866e+00 4.544105271401584906e-04 4.541336924799128862e-04 4.024827976178964946e-04 4.025649251296695976e-04 4.026176536033701818e-04 4.026513637139400061e-04 4.024443923818521733e-04
1.344079330921694959e+00 4.515597823939775991e-04 4.512651424873177991e-04 4.024827887128848381e-04 4.025648589932319084e-04 4.026175250272513544e-04 4.026512992059235645e-04 4.024443212515423605e-04
1.344084707239018517e+00 4.458702980188999888e-04 4.455442162548818694e-04 4.024828562927241322e-04 4.025647952103174115e-04 4.026173476303254294e-04 4.026512371728658917e-04 4.024442527082446952e-04
1.344090083577847317e+00 4.396625449548611370e-04 4.393042083105836880e-04 4.024830181364694604e-04 4.025647341507046961e-04 4.026170405871567614e-04 4.026511780196858703e-04 4.024441871529853406e-04
1.344095459938181136e+00 4.352091778722254529e-04 4.348300350209545430e-04 4.024832598025536315e-04 4.025646756770174866e-04 4.026166691868450520e-04 4.026511215960073696e-04 4.024441244305334339e-04
1.344100836320020642e+00 4.336897473357908140e-04 4.333073271989922016e-04 4.024835119906640325e-04 4.025646193678396800e-04 4.026163299443308178e-04 4.026510674525818952e-04 4.024440640863573260e-04
1.344106212723365612e+00 4.348767438446948796e-04 4.345065268885502357e-04 4.024836668249694030e-04 4.025645647797623490e-04 4.026160780556037105e-04 4.026510151380660032e-04 4.024440056640279603e-04
1.344111589148216268e+00 4.375084726766964756e-04 4.371577872277203239e-04 4.024836359652459892e-04 4.025645115902566520e-04 4.026159150258546674e-04 4.026509643515470242e-04 4.024439488580724587e-04
1.344116965594572610e+00 4.399352274622636734e-04 4.396009937642085161e-04 4.024834095640879685e-04 4.025644596214186192e-04 4.026158138818569220e-04 4.026509149433275922e-04 4.024438935147704147e-04
1.344122342062434639e+00 4.407309295121074918e-04 4.404010944698066388e-04 4.024830638195517774e-04 4.025644088108065537e-04 4.026157462657854345e-04 4.026508668456146595e-04 4.024438395626969743e-04
1.344127718551802575e+00 4.391629484350411641e-04 4.388207497951138311e-04 4.024827101356924508e-04 4.025643591601630396e-04 4.026156942730952249e-04 4.026508199949469457e-04 4.024437869349668925e-04
1.344133095062676420e+00 4.354287263778410335e-04 4.350585956716880760e-04 4.024824318142129266e-04 4.025643106517090043e-04 4.026156504312874908e-04 4.026507742596298822e-04 4.024437354964834827e-04
1.344138471595056616e+00 4.305375935570578756e-04 4.301308144743343611e-04 4.024822554315580798e-04 4.025642631406569456e-04 4.026156150450749217e-04 4.026507293735835592e-04 4.024436849776175367e-04
1.344143848148942721e+00 4.258427790667400001e-04 4.254005583256521362e-04 4.024821623467189809e-04 4.025642162939264577e-04 4.026155962159278043e-04 4.026506849155206771e-04 4.024436349533271626e-04
[truncated: 37,699,201 more chars]
