# Supplementary material for: A Stellar magnesium to silicon ratio in the atmosphere of an exoplanet
Source: Nat Commun. 2026 Feb 18;17:2902. doi: 10.1038/s41467-026-69610-x (PMC13031952; doi:10.1038/s41467-026-69610-x)
Supplement: Supplementary file 3 — Source Data [file 41467_2026_69610_MOESM3_ESM.zip › Source_Data/Supplementary_Figure7.txt]

StellarReference	relative_mg_si	errlow	errhigh
Solar	0.08507389271233486	0.15510922164072394	0.14575896817846523
Lendl2020	-0.18123172740888438	0.2082636948535211	0.2153315315513031
Saffe2021	0.02883793391037459	0.36050612960116635	0.38119712127831185
LocalFGK	0.09332024630954347	0.14917236917126847	0.15189875346121356
