# Supplementary material for: A Stellar magnesium to silicon ratio in the atmosphere of an exoplanet
Source: Nat Commun. 2026 Feb 18;17:2902. doi: 10.1038/s41467-026-69610-x (PMC13031952; doi:10.1038/s41467-026-69610-x)
Supplement: Supplementary file 3 — Source Data [file 41467_2026_69610_MOESM3_ESM.zip › Source_Data/Supplementary_Figure9_panelb.txt]

# log10(R/H), within_soot_line_C_R, bt_soot_h2o_C_R, just_within_h2o_C_R, just_beyond_h2o_C_R, bt_h2o_co_C_R, just_within_co_C_R, just_beyond_co_C_R, beyond_co_C_R
-1.000000000000000000e+00 9.998955897381909264e-01 9.501635027018674462e-01 9.501635027018674462e-01 9.501635027018674462e-01 9.501635027018674462e-01 2.036976109209721386e+00 1.041250301304077253e+00 0.000000000000000000e+00
0.000000000000000000e+00 0.000000000000000000e+00 0.000000000000000000e+00 0.000000000000000000e+00 0.000000000000000000e+00 0.000000000000000000e+00 1.041250301304077253e+00 1.041250301304077253e+00 0.000000000000000000e+00
1.000000000000000000e+00 -1.001045233914650057e+00 -6.820772231619285364e-01 -6.820772231619285364e-01 -6.820772231619285364e-01 -6.820772231619285364e-01 8.204273546578372267e-02 1.041250301304077253e+00 0.000000000000000000e+00
2.000000000000000000e+00 -2.017033339298780259e+00 -8.907395486055142975e-01 -8.907395486055142975e-01 -8.907395486055142975e-01 -8.907395486055142975e-01 -6.413697253378949359e-01 1.041250301304077253e+00 0.000000000000000000e+00
