# Supplementary material for: A Stellar magnesium to silicon ratio in the atmosphere of an exoplanet
Source: Nat Commun. 2026 Feb 18;17:2902. doi: 10.1038/s41467-026-69610-x (PMC13031952; doi:10.1038/s41467-026-69610-x)
Supplement: Supplementary file 3 — Source Data [file 41467_2026_69610_MOESM3_ESM.zip › Source_Data/Supplementary_Figure6_median_profile.txt]

Median Pressure [bar]	Median Temp [K]	Tlow_1sig	Thigh_1sig	Tlow_2sig	Thigh_2sig
1.0000000000000042e-06	4454.8035815809335	4039.1307566942337	4892.840208366875	3846.4534439488943	5247.343466106548
1.202264434617418e-06	4455.027107152607	4049.1760494734954	4880.99773648864	3862.2341041133573	5226.681266133656
1.4454397707459339e-06	4454.622929996445	4055.9173751608914	4857.750549545583	3877.6368801540334	5199.1847860710595
1.7378008287493833e-06	4449.3778150672	4062.3196063463533	4841.3015374186725	3893.0396561947096	5169.296514919077
2.0892961308540495e-06	4442.0316531589215	4069.311766000761	4817.481973616584	3907.3787231585848	5139.420083622422
2.5118864315095924e-06	4436.016669940707	4075.8245006048546	4802.78990808122	3921.0188455841617	5109.556202673064
3.0199517204020316e-06	4435.303362325845	4082.522486137427	4780.540437005613	3934.473709143947	5079.771530882197
3.6307805477010323e-06	4428.031480706858	4093.34050053478	4768.318357117073	3947.267335410704	5049.98685909133
4.365158322401683e-06	4418.767340481269	4093.0968596541284	4758.242780138946	3958.169942811443	5020.229715977947
5.248074602497755e-06	4414.794351498751	4095.820119475199	4730.058561797284	3968.5662747264614	4990.503488488905
6.309573444801969e-06	4408.129512737716	4102.610848922366	4716.5414153467555	3979.115893214178	4960.777260999861
7.585775750291882e-06	4398.010647553336	4107.125594096238	4694.016634769115	3989.4337420547195	4931.07262492343
9.120108393559152e-06	4385.593917980916	4111.821776660781	4670.146843308238	3999.271784685348	4901.370260055819
1.0964781961431918e-05	4368.789025658678	4116.23314748045	4668.370703549537	4008.0824917204586	4871.662638315768
1.3182567385564156e-05	4361.0768541385805	4120.222903433201	4663.510216069486	4016.627364593956	4841.948211564282
1.584893192461124e-05	4352.425387981784	4123.226457854001	4651.60064902891	4025.3097232005634	4812.230735921142
1.90546071796326e-05	4340.844100398659	4123.746693267056	4632.952644000548	4033.2141920631198	4785.456002094311
2.2908676527677888e-05	4327.415321265844	4126.400437804793	4611.316873500617	4040.199491289625	4760.296209127461
2.754228703338186e-05	4312.208860896947	4128.756057697288	4588.798688789853	4046.9595411628925	4744.319172937601
3.311311214825935e-05	4295.3655631716165	4128.7932386918765	4565.496634575058	4053.480491933451	4727.4244293918
3.981071705535002e-05	4279.906488797751	4120.481585105621	4542.6735391727925	4057.1435982303155	4710.385504947526
4.78630092322642e-05	4266.673187773436	4117.709128571348	4523.22557219265	4058.7942018120834	4692.416030615337
5.754399373371614e-05	4255.276762471339	4113.818106849857	4503.535991019623	4055.566377366254	4674.184287813532
6.91830970918942e-05	4244.030063100333	4107.087629009359	4475.138985486923	4054.4884714320347	4655.131501524397
8.317637711026777e-05	4229.229255327061	4101.929542359241	4457.684779609765	4053.1148257844666	4635.603315594565
0.00010000000000000082	4221.393231039041	4095.248335935466	4443.755005271612	4050.4083256264894	4615.39073130605
0.0001202264434617423	4210.244105052936	4084.031311667499	4422.667909392396	4046.1320414446	4594.659901145675
0.000144543977074594	4192.758589705174	4079.409987224288	4398.644540761424	4036.200040185389	4577.399944632731
0.00017378008287493904	4177.5155896931665	4072.7335686407164	4374.939234652821	4023.173292680823	4563.264581900806
0.0002089296130854058	4160.351850976511	4060.1882486248323	4348.800418975003	4003.2582475722083	4548.534827721725
0.0002511886431509603	4140.374546928627	4047.703807509171	4326.999323374247	3982.373592716308	4532.333472354953
0.0003019951720402044	4122.735650032025	4035.0135025794243	4303.902509815113	3961.8896538594354	4515.300704749462
0.0003630780547701047	4105.419578444804	4023.039532128014	4279.040886679319	3935.016028332234	4497.336041363342
0.0004365158322401701	4090.3346216512364	4007.2106605362233	4252.157151823866	3914.5528295752065	4477.77791816747
0.0005248074602497777	4071.4156465411734	3988.8079529271326	4230.718911422729	3888.8761126980053	4457.25870635405
0.0006309573444801995	4057.822523310593	3969.5154181290313	4204.519127501453	3860.4426497061586	4427.833179738301
0.0007585775750291913	4038.7494566496703	3947.1290277394173	4174.826700371991	3830.896235352703	4405.97800374766
0.000912010839355919	4019.024555758515	3922.822942100539	4149.220451892368	3800.4249462480557	4380.603166184484
0.0010964781961431962	3998.0956926314493	3897.1758707187078	4124.084240110768	3770.532826990161	4342.536323384161
0.001318256738556421	3977.8216299017845	3868.5960075069106	4102.516831955132	3740.693308146486	4311.786715489836
0.0015848931924611303	3954.4547344400726	3835.333087117852	4073.971831772418	3710.516750812082	4291.319041830043
0.0019054607179632677	3931.2449845997685	3799.9964329368213	4038.0941564777613	3678.170898703359	4264.927103881164
0.002290867652767798	3903.666636428612	3762.0196561997273	4015.5851607526874	3642.1899936401255	4227.38854035875
0.002754228703338197	3877.067369167775	3721.7126134091654	3985.0884061040965	3604.762051650328	4188.775385221273
0.003311311214825948	3841.7402991226063	3678.9662748939986	3957.0473054564823	3564.042115600207	4148.8471303481665
0.0039810717055350185	3807.3853802414133	3635.1011660387394	3928.090931325922	3519.4759055137574	4108.573250361776
0.004786300923226439	3771.1899553810117	3598.5314700086906	3898.1762065751514	3463.490258942949	4075.731313610376
0.005754399373371637	3734.437189374564	3562.029494233298	3869.311795928475	3410.3205521691084	4041.372739807001
0.006918309709189448	3697.4599968922134	3519.9878181371296	3836.6455303098282	3357.465426215707	4002.267267180935
0.008317637711026811	3658.8497745146815	3466.3681201168947	3798.112150343983	3304.6532751633445	3961.292224659638
0.010000000000000123	3608.098539068582	3419.9496686513544	3760.9766640766634	3246.5235499278883	3915.9545569441398
0.01202264434617428	3561.878863800296	3367.886281338375	3720.2530677878676	3182.669824285479	3868.06816078598
0.014454397707459456	3508.6175643178794	3306.2398327676497	3675.092291233243	3112.2702478824185	3819.2236812180404
0.017378008287493977	3450.1835911322	3221.9357548767434	3618.490221140978	3031.0869903572393	3771.184078360214
0.020892961308540663	3391.1795981051328	3117.950488331097	3562.82936868168	2934.888910675994	3712.3002490631507
0.02511886431509613	3322.3350251425927	3050.1370179719047	3500.344529604272	2821.044031326198	3644.001484126031
0.030199517204020563	3246.507561878525	2930.8631344286828	3436.6902737081446	2726.917244256242	3578.7434500390527
0.036307805477010624	3158.1488562515847	2854.524606011951	3375.05927727103	2719.067673696445	3511.659565850676
0.04365158322401719	3051.8454587540973	2812.469863746537	3304.0580200261584	2716.2873341903055	3431.89701221753
0.05248074602497798	2937.6350154731667	2771.979839173924	3219.1557685968314	2710.315136058541	3315.8826147245854
0.0630957344480202	2850.8463733125063	2746.277152401706	3087.212798947636	2692.829926502923	3230.529115329426
0.07585775750291944	2815.198976682066	2727.198213708066	2961.4996316826923	2676.1571586354075	3113.9655277766724
0.09120108393559227	2780.5221960200674	2700.892148276035	2881.1444342008676	2659.9226295908834	3007.313274961137
0.10964781961432005	2756.454143485211	2668.915233051435	2849.404871639566	2631.065799138755	2945.4424135104236
0.1318256738556426	2746.969868128236	2645.053245220501	2839.189423486169	2587.0147547230345	2915.228574721908
0.15848931924611365	2734.805723115177	2641.1760958512377	2835.767922149781	2569.9804047764414	2895.846235134738
0.19054607179632752	2734.2913996741436	2632.547242255842	2837.8116220328607	2525.9592810421286	2889.009145318042
0.2290867652767807	2732.4673076139698	2625.3891588430715	2834.942357496643	2530.1537169668113	2896.171218539771
0.2754228703338208	2728.0128380286833	2629.7351733090222	2835.722758794088	2543.514928390733	2904.7907755677124
0.33113112148259616	2719.9439306381723	2628.109647371273	2833.065869998009	2557.44964817478	2910.470880353638
0.39810717055350336	2716.7804325125708	2635.3042267557557	2833.4678826741338	2559.0464089445904	2914.497812226259
0.4786300923226458	2718.887112496541	2646.06077434157	2829.822116478782	2567.2582855212313	2924.5278597524016
0.575439937337166	2724.805582972042	2644.3795387780137	2833.4900262325586	2572.4291771861367	2935.346214278963
0.6918309709189475	2727.305560146824	2637.9247119348356	2844.853151923602	2568.870269722066	2947.6732789140365
0.8317637711026843	2734.5883616785254	2625.5751138256214	2855.6273997244352	2548.344975435211	2968.8148819274124
1.0000000000000162	2735.973368376619	2610.609019569422	2875.515960057119	2536.0727671668856	2988.2173141534577
1.2022644346174325	2739.62910282519	2597.7537465310807	2901.8304090318416	2529.5484425753975	3015.8345817104396
1.4454397707459514	2739.2973836915207	2574.693898325758	2918.182942903759	2499.949275737331	3035.60420402636
1.7378008287494044	2736.925690492566	2553.4618207236726	2932.915283120441	2467.576243956187	3078.3491184553363
2.0892961308540747	2733.036249787	2533.6946675246386	2955.4644060671667	2428.932960925301	3101.3570572747813
2.5118864315096228	2735.801450109684	2524.897096586623	2980.747187249803	2391.598417071741	3152.966437223594
3.019951720402068	2734.8875778436823	2501.717810465766	3004.3293234322923	2351.790852823972	3190.102946072295
3.630780547701076	2729.127768492867	2484.097759266973	3031.845248117424	2302.1238695809307	3240.3466272711544
4.365158322401736	2721.6963312225425	2449.5825836924896	3061.8967008870545	2257.7773369005836	3288.440750234343
5.248074602497819	2720.576173184757	2422.0034871913867	3092.7795578710247	2211.161955769809	3335.942037789873
6.309573444802044	2718.684583015727	2392.9984009345108	3119.5317736727543	2163.140683698177	3384.457350562125
7.585775750291973	2716.682460871238	2363.6700032293584	3152.0614503162205	2112.742641655737	3453.0094487405404
9.120108393559262	2705.6659691292116	2332.4455864494785	3181.0455244737336	2057.8015120599894	3512.4947693677327
10.964781961432053	2701.6428688186284	2290.0200848993836	3207.247702433192	2002.8664311802277	3568.6653383151593
13.182567385564317	2704.523054327162	2245.3700872853647	3223.342849847857	1951.2061847716195	3625.1041973772444
15.848931924611433	2718.3077394187776	2199.1117932908073	3236.1177280124734	1894.1181545263075	3691.752719329265
19.054607179632832	2720.5034131323396	2151.3878425226485	3243.874595654425	1826.7410161592088	3755.685434656857
22.908676527678168	2716.4363516772273	2109.6766056868955	3248.6066737005426	1767.2192268965448	3812.8312011149624
27.542287033382195	2718.82144221508	2062.665266164161	3270.700349855422	1701.3058504268513	3870.521157845741
33.11311214825975	2726.501050411246	2013.0893887642521	3297.5248856737694	1639.171554166857	3928.761147323242
39.81071705535051	2733.7458171379294	1965.6367498430936	3339.318288968128	1571.8877173408837	3987.5658445426625
47.86300923226478	2747.0789635551373	1920.4808097028056	3374.186573898681	1502.0682770637711	4047.0581413695263
57.54399373371684	2742.6382988514983	1874.7308117004475	3405.5378092072788	1429.6419467060496	4107.283067546711
69.18309709189504	2751.41369945803	1822.2659992284975	3428.212653140129	1355.4994648318875	4175.353210693627
83.17637711026879	2733.1647082828713	1758.4936592177955	3455.4495831787794	1283.143650524763	4278.0553629940405
100.00000000000205	2725.655669681456	1696.4896973949958	3483.4570520380844	1219.0091016169365	4375.80686273707
120.22644346174377	2726.1690928366825	1619.92727461463	3516.5318609134756	1142.7183864359351	4448.319360301217
