# Supplementary material for: A Stellar magnesium to silicon ratio in the atmosphere of an exoplanet
Source: Nat Commun. 2026 Feb 18;17:2902. doi: 10.1038/s41467-026-69610-x (PMC13031952; doi:10.1038/s41467-026-69610-x)
Supplement: Supplementary file 3 — Source Data [file 41467_2026_69610_MOESM3_ESM.zip › Source_Data/Figure4_panela.txt]

Element	q50	errlow	errhigh
O	-0.38728276357480307	0.27498137247978205	0.36664272499639583
C	-0.3153074698875665	0.23721096497262217	0.29436894175718126
Fe	-0.07815699133105655	0.2933539074840711	0.3573492290340372
Mg	-0.014216908635334258	0.33131856625721906	0.3996878269121126
Si	0.20267199962047816	0.3130051298673768	0.38264488754868403
