# Supplementary material for: A Stellar magnesium to silicon ratio in the atmosphere of an exoplanet
Source: Nat Commun. 2026 Feb 18;17:2902. doi: 10.1038/s41467-026-69610-x (PMC13031952; doi:10.1038/s41467-026-69610-x)
Supplement: Supplementary file 3 — Source Data [file 41467_2026_69610_MOESM3_ESM.zip › Source_Data/Supplementary_Figure8_Dayside.txt]

Pressure [bar]	Temperature [K]
2.8590463637e-06	3492.795389048992
4.0578401121e-06	3585.0144092219025
5.9455707085e-06	3654.178674351586
8.7114844531e-06	3723.342939481268
1.16015530173e-05	3769.452449567724
1.87020580601e-05	3780.979827089337
2.82886943462e-05	3815.561959654179
4.015010043e-05	3861.671469740635
6.47231890625e-05	3873.198847262249
0.0001111944085921	3896.2536023054754
0.0001736326271552	3896.2536023054754
0.000246436520996	3896.2536023054754
0.0003727593720314	3919.308357348704
0.0007045734392511	3919.308357348704
0.0012900278265203	3896.2536023054754
0.0021468279213339	3861.671469740635
0.0036882493665608	3804.034582132565
0.0052347266602624	3711.815561959655
0.008174146110124	3527.377521613833
0.0127641172053681	3446.6858789625367
0.0199314626674691	3435.158501440923
0.030148289212841	3354.466858789626
0.0401501004300213	3262.247838616716
0.0569849758638274	3077.809798270893
0.0668166646296556	2951.008645533142
0.0918615228121094	2766.5706051873203
0.148083582478382	2662.824207492796
0.2239909206221224	2651.296829971182
0.3848162970540389	2651.296829971182
0.6203356325845225	2674.351585014409
0.938318395002352	2685.878962536023
1.4192984638518655	2720.4610951008654
2.216267203685852	2801.1527377521616
4.608870123818865	2997.118155619597
6.541362286828885	3089.337175792507
9.584441705812043	3354.466858789626
12.76411720536814	3608.06916426513
15.450412973828575	3827.089337175793
21.928747399631877	4184.438040345823
31.123437498493047	4657.060518731989
47.07724719740797	5198.847262247839
68.97785379387643	5717.579250720462
97.9001619294476	6040.345821325649
138.9495494373136	6432.276657060519
197.2108820692885	6743.515850144092
307.9493293848447	7043.227665706053
410.1127070551304	7262.247838616714
563.8350552739191	7423.631123919308
704.5734392511634	7596.541786743516
826.1343710999347	7700.288184438042
