# Supplementary material for: A Stellar magnesium to silicon ratio in the atmosphere of an exoplanet
Source: Nat Commun. 2026 Feb 18;17:2902. doi: 10.1038/s41467-026-69610-x (PMC13031952; doi:10.1038/s41467-026-69610-x)
Supplement: Supplementary file 3 — Source Data [file 41467_2026_69610_MOESM3_ESM.zip › Source_Data/Supplementary_Figure1_data_post.txt]

# Frames_Post Med_SNR_Post Humidity_Post
0.000000000000000000e+00 4.034308776855468750e+02 2.089999999999999858e+01
1.000000000000000000e+00 3.934332504272460938e+02 1.939999999999999858e+01
2.000000000000000000e+00 3.705824737548828125e+02 1.889999999999999858e+01
3.000000000000000000e+00 3.741925125122070312e+02 2.380000000000000071e+01
4.000000000000000000e+00 4.028868942260742188e+02 1.910000000000000142e+01
5.000000000000000000e+00 4.103515701293945312e+02 1.939999999999999858e+01
6.000000000000000000e+00 3.925254821777343750e+02 2.110000000000000142e+01
7.000000000000000000e+00 4.254703369140625000e+02 1.939999999999999858e+01
8.000000000000000000e+00 4.193474502563476562e+02 1.930000000000000071e+01
9.000000000000000000e+00 4.228354721069335938e+02 1.980000000000000071e+01
1.000000000000000000e+01 4.272289657592773438e+02 1.839999999999999858e+01
1.100000000000000000e+01 4.281073608398437500e+02 1.839999999999999858e+01
1.200000000000000000e+01 4.214883499145507812e+02 2.030000000000000071e+01
1.300000000000000000e+01 4.365638961791992188e+02 2.189999999999999858e+01
1.400000000000000000e+01 4.140051422119140625e+02 2.380000000000000071e+01
1.500000000000000000e+01 4.250922088623046875e+02 2.519999999999999929e+01
1.600000000000000000e+01 4.342734985351562500e+02 2.239999999999999858e+01
1.700000000000000000e+01 4.351549224853515625e+02 2.389999999999999858e+01
1.800000000000000000e+01 4.282768707275390625e+02 2.369999999999999929e+01
1.900000000000000000e+01 4.359051666259765625e+02 2.400000000000000000e+01
2.000000000000000000e+01 4.444707107543945312e+02 2.410000000000000142e+01
2.100000000000000000e+01 4.201966781616210938e+02 2.800000000000000000e+01
2.200000000000000000e+01 4.469596405029296875e+02 2.580000000000000071e+01
2.300000000000000000e+01 4.597565612792968750e+02 2.619999999999999929e+01
2.400000000000000000e+01 4.399157257080078125e+02 2.510000000000000142e+01
2.500000000000000000e+01 4.417841873168945312e+02 2.400000000000000000e+01
2.600000000000000000e+01 4.146545867919921875e+02 2.680000000000000071e+01
2.700000000000000000e+01 4.257536697387695312e+02 2.900000000000000000e+01
2.800000000000000000e+01 4.499335937500000000e+02 2.919999999999999929e+01
2.900000000000000000e+01 4.361346282958984375e+02 2.960000000000000142e+01
3.000000000000000000e+01 4.291913452148437500e+02 3.019999999999999929e+01
3.100000000000000000e+01 3.845588836669921875e+02 3.080000000000000071e+01
3.200000000000000000e+01 3.735367126464843750e+02 3.060000000000000142e+01
3.300000000000000000e+01 3.739606246948242188e+02 3.089999999999999858e+01
3.400000000000000000e+01 3.933685531616210938e+02 3.039999999999999858e+01
3.500000000000000000e+01 4.029028015136718750e+02 3.039999999999999858e+01
3.600000000000000000e+01 4.094550399780273438e+02 2.919999999999999929e+01
3.700000000000000000e+01 3.952845077514648438e+02 2.900000000000000000e+01
3.800000000000000000e+01 3.822740631103515625e+02 2.839999999999999858e+01
3.900000000000000000e+01 3.684921493530273438e+02 2.889999999999999858e+01
4.000000000000000000e+01 3.636156005859375000e+02 2.980000000000000071e+01
4.100000000000000000e+01 3.964801788330078125e+02 2.969999999999999929e+01
4.200000000000000000e+01 4.011437072753906250e+02 2.950000000000000000e+01
4.300000000000000000e+01 3.854527816772460938e+02 2.939999999999999858e+01
4.400000000000000000e+01 3.937299957275390625e+02 2.939999999999999858e+01
4.500000000000000000e+01 3.749701690673828125e+02 2.880000000000000071e+01
4.600000000000000000e+01 4.194188385009765625e+02 2.810000000000000142e+01
4.700000000000000000e+01 4.366277008056640625e+02 2.910000000000000142e+01
4.800000000000000000e+01 4.134685821533203125e+02 2.939999999999999858e+01
4.900000000000000000e+01 3.632300720214843750e+02 2.939999999999999858e+01
5.000000000000000000e+01 4.078061294555664062e+02 2.960000000000000142e+01
5.100000000000000000e+01 3.900956802368164062e+02 2.939999999999999858e+01
5.200000000000000000e+01 3.301764984130859375e+02 2.960000000000000142e+01
5.300000000000000000e+01 2.868077468872070312e+02 2.930000000000000071e+01
5.400000000000000000e+01 2.646899871826171875e+02 2.919999999999999929e+01
5.500000000000000000e+01 3.446711730957031250e+02 2.960000000000000142e+01
5.600000000000000000e+01 3.760925445556640625e+02 2.919999999999999929e+01
5.700000000000000000e+01 3.836983947753906250e+02 2.860000000000000142e+01
5.800000000000000000e+01 3.986241607666015625e+02 2.880000000000000071e+01
5.900000000000000000e+01 4.006936111450195312e+02 2.819999999999999929e+01
6.000000000000000000e+01 3.941767807006835938e+02 2.919999999999999929e+01
6.100000000000000000e+01 4.027071533203125000e+02 2.780000000000000071e+01
6.200000000000000000e+01 3.906435852050781250e+02 2.789999999999999858e+01
6.300000000000000000e+01 3.911568908691406250e+02 2.710000000000000142e+01
6.400000000000000000e+01 4.005078201293945312e+02 2.689999999999999858e+01
6.500000000000000000e+01 3.866995773315429688e+02 2.719999999999999929e+01
6.600000000000000000e+01 3.791170730590820312e+02 2.839999999999999858e+01
6.700000000000000000e+01 3.818590545654296875e+02 2.710000000000000142e+01
6.800000000000000000e+01 3.628224258422851562e+02 2.689999999999999858e+01
6.900000000000000000e+01 3.365289611816406250e+02 2.650000000000000000e+01
7.000000000000000000e+01 3.508675079345703125e+02 2.689999999999999858e+01
7.100000000000000000e+01 3.963885879516601562e+02 2.680000000000000071e+01
7.200000000000000000e+01 4.038795928955078125e+02 2.639999999999999858e+01
7.300000000000000000e+01 3.769193878173828125e+02 2.669999999999999929e+01
7.400000000000000000e+01 3.766755371093750000e+02 2.669999999999999929e+01
7.500000000000000000e+01 3.750892105102539062e+02 2.669999999999999929e+01
7.600000000000000000e+01 3.810635528564453125e+02 2.660000000000000142e+01
7.700000000000000000e+01 3.757054138183593750e+02 2.650000000000000000e+01
7.800000000000000000e+01 3.843355026245117188e+02 2.630000000000000071e+01
7.900000000000000000e+01 3.908819732666015625e+02 2.630000000000000071e+01
8.000000000000000000e+01 3.901115951538085938e+02 2.619999999999999929e+01
8.100000000000000000e+01 3.880332717895507812e+02 2.610000000000000142e+01
8.200000000000000000e+01 4.023838882446289062e+02 2.600000000000000000e+01
8.300000000000000000e+01 4.023073043823242188e+02 2.380000000000000071e+01
