# Supplementary material for: A Stellar magnesium to silicon ratio in the atmosphere of an exoplanet
Source: Nat Commun. 2026 Feb 18;17:2902. doi: 10.1038/s41467-026-69610-x (PMC13031952; doi:10.1038/s41467-026-69610-x)
Supplement: Supplementary file 3 — Source Data [file 41467_2026_69610_MOESM3_ESM.zip › Source_Data/Supplementary_Figure6_solar_comp.txt]

Pressure [bar]	Median Temp [K]
1e-06	4939.663914775531
1.584893192461114e-06	4914.067734931882
2.5118864315095823e-06	4888.471375518466
3.981071705534978e-06	4864.310175715542
6.309573444801943e-06	4840.659935984226
1.0000000000000021e-05	4816.519172233674
1.5848931924611175e-05	4791.782942848944
2.5118864315095873e-05	4766.755917728324
3.981071705534986e-05	4741.383401948532
6.309573444801955e-05	4714.757313299735
0.00010000000000000041	4684.55905127562
0.00015848931924611207	4647.323002763613
0.00025118864315095926	4596.139491861793
0.00039810717055349936	4516.3309583130285
0.0006309573444801969	4397.379712572541
0.001000000000000006	4267.4738881111025
0.0015848931924611238	4134.277260970295
0.0025118864315095977	3944.5044545133446
0.003981071705535002	3724.4892396847654
0.0063095734448019814	3555.4580132375972
0.010000000000000082	3442.7976685322715
0.01584893192461127	3325.420074054545
0.025118864315096027	3152.1832494879227
0.0398107170553501	2978.792672331369
0.06309573444801994	2875.5592734492543
0.10000000000000102	2825.5288312270295
0.15848931924611304	2798.476659863301
0.2511886431509608	2785.0737567487777
0.3981071705535018	2779.877872784118
0.6309573444802007	2778.544368967163
1.0000000000000122	2778.5050222877885
1.5848931924611336	2778.849418170596
2.511886431509613	2779.5548672521654
3.9810717055350264	2780.974242507291
6.30957344480202	2783.886202145476
10.000000000000144	2790.0169798116417
15.848931924611367	2803.1962500078707
25.118864315096182	2832.2917600699457
39.810717055350345	2893.7991807812696
63.09573444802033	3031.9605041320256
100.00000000000163	3265.2750958659117
158.4893192461137	3539.4427832917095
251.18864315096232	3817.5316332105253
398.10717055350506	4113.900730641639
