# Supplementary material for: A Stellar magnesium to silicon ratio in the atmosphere of an exoplanet
Source: Nat Commun. 2026 Feb 18;17:2902. doi: 10.1038/s41467-026-69610-x (PMC13031952; doi:10.1038/s41467-026-69610-x)
Supplement: Supplementary file 3 — Source Data [file 41467_2026_69610_MOESM3_ESM.zip › Source_Data/Supplementary_Figure9_data.txt]

# [R/H]_star , [O/R]_star, [C/R]_star
2.107362926203650844e-01 -6.569989591999219058e-01 -2.638197739083159021e-01
2.747159343326890379e-01 -6.612331842645859936e-01 -5.919516509154436612e-01
2.406526656864338420e-01 -6.596091862541224593e-01 -6.528573818726099987e-01
1.963398013119808105e-01 -6.011799068358527620e-01 -4.632920849158268517e-01
1.692763810315165429e-01 -5.344348603859949698e-01 -7.122608665764396108e-01
2.010961999293572333e-01 -3.712365095656262604e-01 -2.801973714720791264e-01
8.298571871295701285e-02 -3.643494479220286131e-01 -4.593211136504726788e-01
2.981550198425573228e-01 -6.765518442738782667e-01 -7.175579551275119705e-01
1.679037747493374866e-01 -6.196561450367430446e-01 -4.075761522711212059e-01
1.340749391062630025e-01 -5.541397805131449417e-01 -3.288083358380511356e-01
1.673373204203079112e-01 -7.029471429446090269e-01 -5.210649386676582395e-01
1.511032892402441874e-01 -3.840510692400345150e-01 -6.013886661234288944e-01
2.509460624440462695e-01 -6.991024285453781850e-01 -5.700620510506517746e-01
5.879762986722258944e-02 -1.955505609825207713e-01 -5.758631940880953870e-01
9.061418871439341771e-02 -5.171337964390469999e-01 -4.005849681754733993e-01
1.445480862799941590e-01 -4.999852297597073836e-01 -4.161635374022667477e-01
2.223472935387009741e-01 -8.361276797522037008e-01 -6.598888419569859387e-01
2.692459552281891710e-01 -5.137211419263838508e-01 -9.028431932390108550e-01
1.940667947053005271e-01 -4.423510948975568624e-01 -5.365498730054949483e-01
2.097262540939821562e-01 -3.657546106329347957e-01 -5.348172113649019010e-01
2.934205208752591609e-01 -8.142717074635745789e-01 -5.314898231491711478e-01
2.127456239122489379e-01 -5.860824430823767806e-01 -6.702269078397771196e-01
1.752168593851450851e-01 -5.042156823344985384e-01 -4.885821915331733933e-01
2.058774449526263872e-01 -3.696811351410116409e-01 -5.286615911657452926e-01
1.666327804295901771e-01 -6.202826694233189997e-01 -3.024721427476335656e-01
2.844873523697604156e-01 -7.799841071681430371e-01 -5.256060574506102867e-01
9.549148146527963732e-02 -5.696861489009883428e-01 -3.213601295488839327e-01
1.809900954959857700e-01 -5.562615678253597373e-01 -5.461634939218953377e-01
2.424534969408358442e-01 -5.218301078548126526e-01 -4.577857264863003373e-01
2.664562934460028565e-01 -8.995076242443600378e-01 -6.998201767644274263e-01
1.965223041717871766e-01 -6.359114976196509339e-01 -6.031248901388770456e-01
2.262536603116398481e-01 -8.062054590815681543e-01 -5.795693148644618375e-01
1.748930533431849454e-01 -5.512797823943622610e-01 -6.638606446413364282e-01
1.613063732031858599e-01 -4.004068774430837863e-01 -4.747666042598517322e-01
1.923147048150668503e-01 -5.074719436785306570e-01 -5.954733339143460924e-01
1.636435258808117688e-01 -5.354963598958035753e-01 -5.537020215439349968e-01
2.182983964302547264e-01 -7.386064113874262205e-01 -6.191696258636394390e-01
2.385641318757842910e-01 -6.319684490955510547e-01 -6.404558050181532458e-01
1.813881159681609567e-01 -5.149258258421198775e-01 -5.784868661967585979e-01
2.591663731920634817e-01 -5.701658322222429298e-01 -6.548989999857668387e-01
1.670156020062791846e-01 -6.279682394736170181e-01 -5.804931505062578267e-01
2.272218796184910516e-02 -2.867783568806738792e-01 -4.305413138267324413e-01
2.812078222839287100e-01 -7.194518980615716153e-01 -7.106400334917042372e-01
2.122406795858045037e-01 -8.031866393809798943e-01 -2.884670270451588081e-01
1.050292202545417553e-01 -4.341858227565689177e-01 -2.430681598425468160e-01
1.510993912036537878e-01 -4.899702777394421283e-01 -4.939846691524230060e-01
2.425210563326740676e-01 -6.513678748331606094e-01 -6.111003687617304614e-01
1.999664725738359294e-01 -6.722724106592297133e-01 -8.148958220684487941e-01
2.366500925473498107e-01 -6.222501575474894686e-01 -7.928043990516280282e-01
2.428463709557147077e-01 -6.365378876610039427e-01 -4.083595560911059685e-01
2.137755131918677165e-01 -6.968115412631590289e-01 -7.230690107148012302e-01
2.294641495917479901e-01 -6.416046756071738244e-01 -7.909594970341631281e-01
2.846960572960650637e-01 -6.980796570754943531e-01 -7.410377587757084328e-01
1.274515209397804050e-01 -6.588100159066958561e-01 -4.939732252655333333e-01
1.883036607159600528e-01 -4.463257730974823367e-01 -5.175816891663753694e-01
1.924654114586106246e-01 -7.981922484306043231e-01 -5.702362720284819275e-01
2.084764927726645567e-01 -5.669489945646279949e-01 -4.056415357080802586e-01
2.368006465288141627e-01 -9.041594762019622422e-01 -5.689208476564968642e-01
1.809016286418883013e-01 -6.363338330796231013e-01 -5.356172542434274320e-01
2.143140345480465392e-01 -5.340959664837185983e-01 -2.119115338184838215e-01
2.824777617002407482e-01 -7.891322415467381113e-01 -8.579402176182044926e-01
1.687510239098379827e-01 -4.874094797095591680e-01 -4.514566808847493284e-01
1.373707203819392042e-01 -5.109597176807927355e-01 -4.783269516247803388e-01
2.016491454241342574e-01 -7.205269503450999480e-01 -6.300572597212128478e-01
1.344559013382742307e-01 -6.269586886814773052e-01 -4.272387530911467834e-01
2.011566897725733938e-01 -5.631074175766972445e-01 -4.843965824425695565e-01
-7.473578292242155641e-03 -3.346767591629795646e-01 -1.104698067228864211e-01
1.388167126117956229e-01 -3.558012737823372795e-01 -5.528510531525174798e-01
1.752786562857511221e-01 -5.809908609722338468e-01 -4.155493770060103564e-01
1.496912443587552488e-01 -4.690753151531428244e-01 -7.195250699904818248e-01
1.251217058612441591e-01 -4.437112901670543508e-01 -3.548995562388390645e-01
2.887622470414727971e-01 -6.341788762831712667e-01 -8.237179899119122517e-01
5.583615966688348919e-02 -5.261424299869190691e-01 -4.581585034268140788e-01
2.327119848641654443e-01 -6.102200983965193615e-01 -4.132276739034916879e-01
2.578214247601482434e-01 -6.842220077579814763e-01 -4.187275401596526336e-01
2.002975053416906626e-01 -4.252084159989260037e-01 -3.631499369727015925e-01
1.207936737762058677e-01 -5.678183499243218968e-01 -6.568271693075091733e-01
4.455969043819196784e-02 -2.689745170507018557e-01 -7.098238050863612258e-01
2.388008968231698503e-01 -7.099325187825589190e-01 -5.846963416259685076e-01
2.351470965692019632e-01 -6.117950345569114212e-01 -5.676864576034414966e-01
2.287442547117066738e-01 -2.948868852581219002e-01 -5.473308284331355189e-01
2.033099624565295471e-01 -3.530099726173867580e-01 -4.148035047333924474e-01
1.485951258204774028e-01 -5.269755764831183242e-01 -5.087422317631360436e-01
1.670545185040595015e-01 -2.436684702892741861e-01 -5.817415929998301927e-01
1.008952866006076476e-01 -3.882083651074870190e-01 -2.628413660737698443e-01
2.063086725778497943e-01 -6.905642807506802150e-01 -4.439066538296931874e-01
4.890488244996360478e-02 -5.847307255117208946e-01 -5.910247578077418851e-01
3.430884676136027878e-01 -8.513054011105460894e-01 -8.164165057533296910e-01
1.086663838859238673e-01 -4.336047411309218447e-01 -4.938216447954681954e-01
1.707890120026185343e-01 -5.731775716858877878e-01 -6.648343034842385535e-01
2.357856447797455068e-01 -6.862627434722843311e-01 -4.804663028831286375e-01
1.881970562991117646e-01 -6.589465123462141527e-01 -3.646027610325255353e-01
2.107370320669592623e-01 -5.585032541392367378e-01 -5.600812211419392561e-01
1.258633357185843238e-01 -4.275013308014794511e-01 -4.544703883496632457e-01
2.988868971872200575e-01 -8.161377003199312696e-01 -6.408778724407104832e-01
1.968432153295665010e-01 -5.901096289393783501e-01 -4.295914571312557939e-01
8.306287582960480975e-02 -3.878942174976089952e-01 -3.921956371358699123e-01
2.043709417455126243e-01 -5.986518663614819324e-01 -1.565099472167270633e-01
1.744853398474779382e-01 -4.157843686167725927e-01 -6.931879230136290815e-01
4.898057305503744630e-02 -5.630039435223883615e-01 -5.748976735956352613e-01
1.849789539455501952e-01 -8.351685528001544512e-01 -6.445062462463706510e-01
1.718845774349713196e-01 -6.182309684413174189e-01 -5.102876805269986882e-01
2.526133026959658245e-01 -7.928328546593697013e-01 -6.099434759891679825e-01
2.718510490271195401e-01 -4.538530582919357848e-01 -5.076763778474493449e-01
9.130929885502814258e-02 -5.644726374497164301e-01 -2.414191375996073141e-01
2.271035422568941087e-01 -4.201411012433977632e-01 -7.530576521962446535e-01
1.052465571160801083e-01 -4.583823133464202115e-01 -2.057338742008845145e-01
1.748766211815038218e-01 -3.825320446662430207e-01 -6.671538513581625196e-01
1.453599279091228880e-01 -5.716537740009139945e-01 -4.613376067989811702e-01
2.924594395411501679e-01 -6.792435145555697495e-01 -6.401566894486991899e-01
2.093075885368129718e-01 -8.164014850850636051e-01 -5.466669651491185000e-01
2.448850696607478561e-01 -7.622390489448624962e-01 -4.619060816629638744e-01
1.401755629616117105e-01 -7.074643020681405936e-01 -6.347055633345628500e-01
1.607951592694654153e-01 -6.532696937459983033e-01 -8.251440122195408122e-01
2.912173105234354686e-01 -7.358341415975533373e-01 -6.281513207507853913e-01
2.681937031821486350e-01 -7.328051727339035537e-01 -7.242932398546404471e-01
2.370958854639222402e-01 -6.196311473287559046e-01 -4.303772876007756487e-01
2.148614215839761421e-01 -6.333338436191406906e-01 -4.127474247475215741e-01
2.881294406538863484e-01 -9.023848423425211429e-01 -6.072154729985705934e-01
2.976983442161511562e-01 -6.590116061598365604e-01 -6.498868103572967847e-01
2.034018295261930120e-01 -7.017722856019106281e-01 -6.083716639056562236e-01
2.793912324548863957e-01 -7.057932017773622668e-01 -6.652966117778138511e-01
1.568791272472997989e-01 -4.113835936385230596e-01 -5.218096736120791945e-01
1.832500906037233257e-01 -4.121940960796250941e-01 -4.810078866726867908e-01
1.586595602887572731e-01 -5.072049115651107165e-01 -6.537247265083019343e-01
2.595063442422755884e-01 -8.806461020139231266e-01 -3.886101941443866892e-01
5.984840627202281382e-02 -3.417343745776375563e-01 -4.483180080385298361e-01
2.278639904578629860e-01 -7.532876934819876524e-01 -6.189255762807839290e-01
2.114249196777695516e-01 -5.674619482855831620e-01 -5.933535701769856452e-01
1.220389846746621210e-01 -4.505226199428538081e-01 -5.180059898463977852e-01
2.792302224211908879e-01 -7.317748597800197707e-01 -4.666930578744947766e-01
1.168844970425988450e-01 -2.965750302522272008e-01 -3.493668577285964361e-01
2.445486549764162021e-01 -7.043000526199643119e-01 -7.222710330275030621e-01
2.470104590985005011e-01 -6.021029441110479219e-01 -7.063322559400422307e-01
1.564361915187233443e-01 -7.242444395558993442e-01 -4.556765854775810531e-01
2.415227717694108378e-01 -6.512463100069987298e-01 -3.623514798055125219e-01
1.838863446221679077e-01 -4.973112068510570083e-01 -5.480702782625135328e-01
2.734163774075359932e-01 -7.676856424742042329e-01 -6.485420248321056569e-01
1.228766764613733464e-01 -4.846957359713490732e-01 -4.417892866894965742e-01
1.510455247235422682e-01 -8.739499345887002946e-01 -4.853963008087300857e-01
2.737715404859213386e-01 -5.978330461965271070e-01 -5.724269732771403163e-01
9.641902980365291143e-02 -3.810847314068057656e-01 -2.353127542052755317e-01
1.545527113165192645e-01 -3.828991868432347623e-01 -3.923977485018323996e-01
1.427139085993340828e-01 -5.839110129766207358e-01 -5.246784291666433120e-01
2.834622670858117921e-01 -8.244663371504898919e-01 -4.454621519714838662e-01
-1.033739619063700488e-01 -4.430071778780919622e-01 -6.738403887731303499e-02
2.140157817688188580e-01 -4.712213482899789696e-01 -4.907835172846417571e-01
2.402654297359871904e-01 -6.613086545655617599e-01 -8.050402491258070725e-01
2.837175760445496131e-01 -8.248172459856193406e-01 -3.152947149617197908e-01
2.101991877543225584e-01 -7.446193190734624601e-01 -5.180721796625831210e-01
3.005681621575098106e-01 -7.971428912637277264e-01 -5.409852950432956220e-01
2.691369207402636299e-01 -5.497591891679443066e-01 -6.246963514892875935e-01
2.908504479000186826e-01 -7.930329394553030653e-01 -7.358480784098788696e-01
2.013426575388272965e-01 -6.433649905559555293e-01 -6.333468090525995464e-01
8.778091888771832885e-02 -3.658106357354515836e-01 -4.901582990791317762e-01
2.435437789340997305e-01 -7.146068272469388027e-01 -4.272470115704702920e-01
1.375223322444250051e-01 -5.024309519562009108e-01 -5.015862644203639142e-01
1.368464236268067680e-01 -6.787523944310556168e-01 -5.286059760706600663e-01
1.042483799373612463e-01 -3.710340509981842061e-01 -4.341503074797921080e-01
2.134628953732184975e-01 -4.504840639103773192e-01 -8.085786878317238191e-01
1.618176517262379654e-01 -6.494259001295294986e-01 -5.314585190327116848e-01
2.484771112783414893e-01 -5.152465491847997292e-01 -4.781505518126389909e-01
1.869333064183389403e-01 -7.484859037083708699e-01 -6.265155422113761752e-01
7.619073876760396047e-02 -5.468336272701663781e-01 -4.706108011316838535e-01
1.783602308240053169e-01 -5.182069972628062793e-01 -7.033679381801292152e-01
5.806838769520750176e-02 -4.477819724958393977e-01 -3.762721649316369543e-01
1.951667901879132749e-01 -4.866254731779551257e-01 -3.480177054950082116e-01
2.355989969893443892e-01 -7.382563777879687095e-01 -3.399869600417244619e-01
1.544120253035772272e-01 -7.062822795684038368e-01 -6.536429220066439782e-01
1.957173744675824167e-01 -4.167134037897888277e-01 -5.587817946353412779e-01
2.749699086261672143e-01 -5.365541433195071264e-01 -6.460651072900520653e-01
3.828207785559074594e-01 -8.204208858121937453e-01 -4.015209920710969271e-01
3.095666431152075404e-01 -6.912218633904805287e-01 -8.167961608749632063e-01
9.452672432520969892e-02 -5.193351879498400159e-01 -5.989476982541965810e-01
1.403651938358949636e-01 -5.543206278473147286e-01 -4.507574018605935429e-01
9.465991274110319154e-02 -8.799732253626375567e-01 -4.489090695309116974e-01
2.814368017003183731e-01 -5.803676073617034525e-01 -7.811521799703498026e-01
1.978830007149317005e-01 -6.335845482100577186e-01 -4.700386863395107362e-01
2.899983074541339079e-01 -7.042616558502179380e-01 -4.541195896441108104e-01
1.853418994864441949e-01 -3.876407570838873440e-01 -4.091948592314698097e-01
6.901941973662095720e-02 -5.151991224546059733e-01 -2.220030391837077843e-01
2.142173650296164134e-01 -7.632092049103493814e-01 -5.432659545687212876e-01
2.247742403860577554e-01 -7.082114977669267120e-01 -5.602145563469052014e-01
1.652432027731096653e-01 -5.433657155960140983e-01 -5.381759156980514547e-01
1.677214426319304508e-01 -6.755597905926791213e-01 -4.546568391581420343e-01
3.540075191376637065e-01 -9.972591967154005310e-01 -6.604635907766112091e-01
6.398280320492721884e-02 -5.936830633827794301e-01 -3.854493514328329873e-01
2.586388539431516698e-01 -8.916622507336531278e-01 -2.864704556394856994e-01
1.780357327216686159e-01 -6.222732929146932435e-01 -4.973611478101256367e-01
9.526156058916290803e-02 -6.320477732711382579e-01 -3.564643802723228561e-01
3.233655992376989197e-01 -7.131319180880546504e-01 -7.318325373908507459e-01
1.374310210137106303e-01 -6.908893727161973253e-01 -4.787521740502307388e-01
2.083503631064145267e-01 -5.178123308217581489e-01 -5.308226421041890575e-01
1.931807867733352779e-01 -4.886823314456236744e-01 -5.475183251006536800e-01
1.827258486784200109e-01 -5.754636794842578063e-01 -3.718326583521349704e-01
2.357041050164849771e-01 -8.135380129491700529e-01 -5.553663348482431594e-01
1.611521678532734647e-01 -5.247363154605948488e-01 -4.849161576337746027e-01
3.028177950946528973e-01 -8.984596315395600996e-01 -6.591028736816113565e-01
2.347395503875553402e-01 -4.812153383780044535e-01 -6.698220377878025822e-01
8.857452206227600655e-02 -4.873135769800120976e-01 -5.250926211761650642e-01
1.163621780091492752e-01 -4.657995896682285419e-01 -2.119719623919156248e-01
3.427341876966365497e-01 -7.431182949139807370e-01 -8.627158342604435148e-01
1.744503379316109104e-01 -7.461386285051929690e-01 -3.888048368084016104e-01
1.500201073544751296e-01 -5.458357372957451936e-01 -5.471814665689902490e-01
2.089704941188306186e-01 -5.165669800591459193e-01 -3.399278588444758498e-01
2.223178534557064268e-01 -7.701187663613975332e-01 -3.924556440547184444e-01
1.685211852946681965e-01 -7.336264497910782723e-01 -5.414459755785632211e-01
1.752199277060659810e-01 -3.628372036026235037e-01 -4.391418851713364546e-01
6.425742408563017705e-02 -4.238037761852671004e-01 -4.696372668573007836e-01
2.007512695429913840e-01 -5.714451531024598019e-01 -3.610313168847500975e-01
9.176696247624072100e-02 -6.194976617990088918e-01 -3.760307470850543510e-01
2.301371243273564460e-01 -7.450653581698860606e-01 -3.810659060012695498e-01
1.739004066611733457e-01 -4.417832430347372608e-01 -4.778212765642968485e-01
2.543087240685237838e-01 -4.606140584752518308e-01 -5.886896894439135330e-01
2.202726079583041674e-01 -6.450201365664778308e-01 -3.185969634180438881e-01
1.531147664696890232e-01 -6.074440868170110086e-01 -4.229336116366706477e-01
2.616265498187675398e-01 -7.153747356145805369e-01 -6.526374789548148314e-01
7.291791380540857404e-02 -4.931181375802649036e-01 -4.815121322778663782e-01
2.143361172776807599e-01 -5.866186383352465228e-01 -6.221430510146297443e-01
1.603611550865853275e-01 -5.377102865173251089e-01 -5.919934960633534970e-01
2.159327528296084431e-01 -8.028022683596631737e-01 -5.915839434134473329e-01
2.588423161751713941e-01 -6.309384483584086212e-01 -4.903946995066807979e-01
6.359472299070301204e-02 -4.176215215161764860e-01 -4.579480713656551849e-01
1.431090286543055257e-01 -6.257040551718162646e-01 -6.171705271212264421e-01
2.571836286967656982e-01 -8.200383723768251976e-01 -8.535060668081868585e-01
1.943116774397233293e-01 -6.282602498321492313e-01 -5.772930399389162304e-01
2.360720163341087918e-01 -5.099935163089348578e-01 -8.379648751819104291e-01
2.717913592915097709e-01 -8.055251107089107521e-01 -8.162588639211110220e-01
2.501222038522787905e-01 -5.488020251957403950e-01 -4.452972395438248299e-01
1.473912234175616121e-01 -5.243652383278551987e-01 -6.788050932348030919e-01
2.937039792189546361e-01 -7.191785042819698326e-01 -5.583178499620093937e-01
3.067070274961469778e-01 -3.980594964606987141e-01 -5.692451836031158230e-01
1.237982482302149023e-01 -5.273946033438696723e-01 -3.592813623649551147e-01
2.124350728209360994e-01 -6.264346829193150334e-01 -6.165044598226807615e-01
7.852176932606802495e-02 -4.091845536429681296e-01 -4.122987667555007008e-01
1.820915665868128031e-01 -5.461215259599501159e-01 -8.103994292355407580e-01
1.467893775913156063e-01 -6.900610197786622990e-01 -5.937299518256620168e-01
1.388197035329890028e-01 -5.564364153977638949e-01 -4.170821023011970219e-01
1.896809529933665139e-01 -5.206547632714380036e-01 -4.891888625476230601e-01
1.432190007150833111e-01 -6.167466307316087359e-01 -5.369453968718547188e-01
2.637962755192968523e-01 -6.916458687056357135e-01 -6.285976540233795262e-01
2.076457660301014307e-01 -7.507528758334407470e-01 -4.655617274618468748e-01
2.773771209060371667e-01 -7.830802480823604306e-01 -3.620805880726285508e-01
2.427075979613806389e-01 -8.803589524119561638e-01 -4.607557310183811872e-01
2.140982940374307475e-01 -5.661497266476347434e-01 -3.030764771933838198e-01
2.972999699533569462e-01 -9.037260645064044695e-01 -6.886820648524167865e-01
1.724233625111861734e-01 -6.838753090670692814e-01 -4.063961380552161273e-01
1.877247663846692838e-01 -3.951381417953951924e-01 -3.734586717692103264e-01
1.451226097054680864e-01 -5.419342494415801958e-01 -6.173665208677796556e-01
2.165555190669561370e-01 -4.776424123085174500e-01 -7.000606803794306998e-01
1.736322760620754302e-01 -8.522704600736932257e-01 -3.552634825583331768e-01
9.885057327745760958e-02 -6.450674466643060434e-01 -3.031779588843233064e-01
1.892284413263869425e-01 -5.838054355658859329e-01 -5.791156857921646584e-01
1.341953298864830835e-01 -4.892438036165214221e-01 -2.651020670520907174e-01
1.867659697454047141e-01 -3.412618191047198657e-01 -6.333349269149062266e-01
2.355688850358443887e-01 -6.591067229348088752e-01 -6.480035211964128017e-01
1.791169369821554724e-01 -5.607098932377176936e-01 -4.467750450264320605e-01
2.371895710613842745e-01 -3.469309860247316024e-01 -6.337921828389116996e-01
2.151969938887261513e-01 -4.757799788905541227e-01 -3.924729101471524650e-01
1.940502497593841191e-01 -7.725038464552662631e-01 -5.227237536107840477e-01
7.602904439409075010e-02 -4.666201043001385607e-01 -4.805500844573651342e-01
7.593105022044888130e-02 -3.615215193474212718e-01 -4.140045645850185529e-01
1.113800835929628086e-01 -5.051982962949361777e-01 -4.741308751373294328e-01
3.301271191316432763e-01 -5.292708069764522349e-01 -7.530181176144852273e-01
1.062323490848546825e-01 -6.300246838976208963e-01 -4.908399565282075550e-01
2.260723419009527113e-01 -6.738966448716841029e-01 -6.033349395417348937e-01
2.423399387772899871e-01 -6.845166944468092929e-01 -4.876830404536276475e-01
1.515295380068040210e-01 -6.796431050899274240e-01 -7.317582043468879860e-01
1.623336658907685859e-01 -7.293018197216807330e-01 -3.533311889009302931e-01
2.378704514753660071e-01 -8.187621675216476547e-01 -5.537868277596649236e-01
1.711760077469772767e-01 -6.874429763589673392e-01 -5.642187875909341344e-01
1.622201359312347435e-01 -7.999478010051368493e-01 -4.653878800250752512e-01
1.020364366720141192e-01 -5.874884019839687888e-01 -4.963131087571328592e-01
3.050019790734754821e-01 -6.071966667168511300e-01 -6.807055466003890665e-01
1.490531800820220631e-01 -6.530362719557993856e-01 -3.153210519489673125e-01
3.181776825777906659e-01 -7.321950944372592751e-01 -6.207462294341405951e-01
-7.142644411689325068e-03 -2.085465058752555834e-01 -3.033625522477438885e-01
1.467247719667397199e-01 -4.665466966988831565e-01 -5.982025705725626530e-01
2.411462117364808755e-01 -6.834878334441127912e-01 -3.096805655908068111e-01
2.163949729270755462e-01 -7.315201836887541553e-01 -6.987472457636711987e-01
3.094085360833616072e-01 -5.853149941045030502e-01 -5.378243406803338011e-01
2.645416193017253725e-01 -8.620656771154351361e-01 -4.684642541376953240e-01
2.041610872831922663e-01 -5.979804803958064241e-01 -4.554824295753294727e-01
2.389351852606584892e-01 -8.748703613033605997e-01 -7.611707947949515329e-01
2.289473757856983482e-01 -5.491355306113012702e-01 -4.097915153486986206e-01
2.383793268033502777e-01 -4.650363612309575956e-01 -5.201944213853013643e-01
1.354807923740368736e-01 -5.741337312424454886e-01 -2.125705119001732868e-01
2.450011637017319721e-01 -5.866304667872928036e-01 -5.846663487630121558e-01
1.400993608185978623e-01 -6.451273114154072452e-01 -3.980324944099149498e-01
2.436265774592523137e-01 -7.328018555863726746e-01 -4.020099486963646385e-01
2.418685318609896662e-01 -7.475405817134745945e-01 -5.894834108639623871e-01
1.512558490388955512e-01 -4.306308200891288962e-01 -3.817665626688295788e-01
2.833659478719408042e-01 -6.857163632839191614e-01 -6.114383629464379410e-01
1.662741378212642118e-01 -6.217561147831176527e-01 -4.622129778315620108e-01
2.536934830776815808e-01 -5.303683614740601904e-01 -7.532146636435697040e-01
1.453660050922338520e-01 -6.683228569607462255e-01 -6.381146039260801039e-01
2.366672130301226140e-01 -6.077398807257741176e-01 -5.943058191481291885e-01
3.312857482486819549e-02 -2.473623817248205015e-01 -4.248689212653347091e-01
1.959112448582214228e-01 -6.902969662975149134e-01 -5.344906639591648911e-01
3.120898154599585084e-01 -6.684713411176752551e-01 -4.631231345272595057e-01
1.403515587750332472e-01 -6.918288057586012840e-01 -6.549853644542267261e-01
1.356815994198785624e-01 -2.377944429456699815e-01 -4.642031710318721416e-01
9.658564096874622251e-02 -5.863743068705562500e-01 -2.755725326039697443e-01
2.238991205022493602e-01 -8.606318359373212878e-01 -6.231397234519766570e-01
1.024769170605979163e-01 -5.527179260416881235e-01 -3.687718843613021491e-01
3.408599114104982064e-02 -5.402125585846890843e-01 -4.483756889456809169e-01
2.242601389983547300e-01 -7.002301506990047386e-01 -4.197496218673482105e-01
2.706319393272065277e-01 -5.212826513547073048e-01 -7.941067960517322888e-01
1.277862223393495533e-01 -5.194637112550126723e-01 -6.210457435852783092e-01
1.895549415924677739e-01 -5.791126786007358973e-01 -6.657341058675316781e-01
2.125754719918520053e-01 -1.052522516918845685e+00 -5.716728858490638387e-01
1.596449289337709132e-01 -5.156236664967464023e-01 -4.732389994330907790e-01
2.499579021823352676e-01 -6.105744908314161279e-01 -8.290250277010380309e-01
1.044156585999465037e-01 -5.804036870528697101e-01 -4.496154453011449448e-01
9.144355189412456397e-02 -6.548827014033444804e-01 -4.650731805958514542e-01
2.053969402857305226e-01 -6.224474319813459999e-01 -5.366064836718376085e-01
8.409929244672786908e-02 -2.933083132174245655e-01 -5.848291566807293229e-01
1.053326549753617059e-01 -7.942781928164999172e-01 -4.968815872741454420e-01
2.066060107239446886e-01 -7.085897935377634127e-01 -6.978086974455850466e-01
1.534008060814509022e-01 -7.762710634311815738e-01 -5.492673940456649362e-01
1.644270187582246301e-01 -4.191270258274104599e-01 -7.889423005246283260e-01
6.790958172935246395e-02 -6.605560819818796503e-01 -4.941033373518615157e-01
2.510545958465928429e-01 -5.382520284157634727e-01 -5.078761898298886912e-01
2.348117412125372283e-01 -4.815153368848141824e-01 -3.897299185333173988e-01
2.319542879725906559e-01 -6.329645460746573526e-01 -6.282601017008886402e-01
9.734464581789703530e-02 -3.992619025171442182e-01 -3.376562475227897764e-01
1.919073617216797700e-01 -4.739769342086113113e-01 -4.907911649660712250e-01
2.267496909181270226e-01 -4.214586898029151207e-01 -8.384337228867981828e-01
3.470898767021144415e-01 -1.061159687195014634e+00 -5.958665196975005962e-01
1.169241709393133988e-01 -2.894533070245075557e-01 -5.194354283446700471e-01
1.489292926373240178e-01 -6.711883849922442025e-01 -5.340944873775876900e-01
2.805870155894205631e-01 -8.110214407736808795e-01 -7.842647077561366586e-01
2.142125716043477013e-01 -8.023502160569142561e-01 -6.164592911581423529e-01
2.476260553445603918e-01 -6.021211480802994842e-01 -6.731062695846139476e-01
1.316711876961575989e-01 -5.483467420343037801e-01 -5.239265001796553634e-01
1.512331396282267093e-01 -6.423499875121239100e-01 -2.124994998562237392e-01
1.730968199463558399e-01 -5.582988359917187005e-01 -3.465106325020110845e-01
1.424702319626520719e-01 -4.678889707627602590e-01 -6.617411607113155014e-01
1.699679827231093121e-01 -5.230470523050563258e-01 -6.244532420906945269e-01
1.843980877319095768e-01 -5.097550369142229698e-01 -5.695302722824866493e-01
1.394416079721936264e-01 -6.530289301760512366e-01 -1.917450974496390792e-01
2.583624447886023745e-02 -3.548083186939310352e-01 -4.906244326977207137e-01
9.831691990839974693e-02 -5.644209247569746957e-01 -6.098528983759692323e-01
1.389102853398607174e-01 -5.494394023830109219e-01 -5.188976637840521100e-01
1.907660997981657225e-01 -8.656579389052545537e-01 -5.019866693945016500e-01
2.384200731890540048e-01 -5.873837288611927221e-01 -6.508006578039160495e-01
1.852717371131462620e-01 -6.032833527666161544e-01 -6.479908496712218913e-01
2.042300873015574503e-01 -4.544331845571933925e-01 -5.457938006981986057e-01
3.139271522105913093e-02 -5.396377870023920664e-01 -5.083209294706683146e-01
1.524944547439930354e-01 -7.330447059735853976e-01 -5.273959856600853868e-01
4.959230644834544677e-02 -5.674359018721832904e-01 -5.800659413872497616e-01
2.075366056699490258e-01 -8.741832347256921487e-01 -3.077475070343078656e-01
6.558007402518928330e-02 -5.426134859002500477e-01 -2.379236217560380950e-01
1.196803602837301916e-01 -3.512378565416471865e-01 -6.492402575408791066e-01
1.274636410706007084e-01 -4.677790846635874189e-01 -2.997828918504907847e-01
1.777147318262248810e-01 -5.528078433185212859e-01 -4.853734248150138875e-01
1.415581418247491285e-01 -5.753157193890032772e-01 -4.180200270025435927e-01
2.636461547169726138e-01 -5.723920375477864475e-01 -5.249089172741161491e-01
1.864153953127245522e-01 -4.462029965306637536e-01 -6.788236491675947448e-01
6.666229045706595358e-02 -4.821315210447743027e-01 -4.623846258326271830e-01
2.152469927564237828e-01 -7.075395809178042228e-01 -5.297950100865458367e-01
7.411438249386836929e-02 -6.996064906532799554e-01 -4.405506743166203165e-01
1.861832599302393199e-01 -4.132406282777347784e-01 -7.928388503762402451e-01
1.623214133664934167e-01 -5.638305265923189147e-01 -3.162888518276392169e-01
2.979426101687647765e-01 -8.270672239794993885e-01 -7.902337944526554026e-01
5.879780319321881166e-02 -4.304920276863497541e-01 -4.791840541999023984e-01
1.248439796294094073e-01 -3.696693769615309044e-01 -1.209144833587552093e-01
1.374078315629345681e-01 -6.223825049321489722e-01 -4.272519822586868798e-01
1.155784513976194638e-01 -5.657539979235166605e-01 -4.475813831925625763e-01
1.898360858067680290e-01 -5.165681924127891733e-01 -4.703696453723646975e-01
2.845244645531499472e-01 -7.018407571821292379e-01 -6.184467169147587207e-01
1.881275646715523386e-01 -5.948593041262699721e-01 -4.550117256827843626e-01
7.876470372223831617e-03 -4.094730050748274230e-01 -2.528955948832551925e-01
2.369079282832267097e-01 -5.866123199414117195e-01 -6.312544528538834854e-01
2.017756513806276963e-01 -4.015441789205920209e-01 -7.204584404614631232e-01
1.113123381127167910e-01 -6.811155784572737737e-01 -4.530019158230560450e-01
1.919690805505833708e-01 -8.045430709753098597e-01 -3.987739904818328185e-01
8.130306584720692342e-02 -1.992726429181037595e-01 -4.765410979563311500e-01
2.601755738196587231e-01 -6.962062874844039406e-01 -4.884648197226324484e-01
2.110428858180561917e-01 -8.174669321553382773e-01 -5.467926880021334313e-01
2.394868857520164873e-01 -4.624783616858878510e-01 -7.107154403278412858e-01
1.570918342333711415e-01 -5.493155247351171333e-01 -5.763190970174396632e-01
1.909291131204851055e-01 -7.098015170809781615e-01 -5.860940253534918654e-01
2.482313150040043048e-01 -7.423171553706451320e-01 -6.851117083962359189e-01
4.686507937893846787e-02 -6.548674704663177693e-01 -3.971551411687106459e-01
5.182243228460325923e-02 -6.025661536565354304e-01 -3.443435323536125914e-01
6.224115482290937251e-02 -4.446379141561598303e-01 -3.550798432106527791e-01
2.460958994170590053e-01 -9.158451586611717765e-01 -5.908598116854193449e-01
7.280219418899314121e-02 -4.473971107546987902e-01 -1.962544748851748899e-01
1.358302128816490928e-01 -3.494423002180120363e-01 -4.844504264848530362e-01
3.265201371536363695e-02 -7.581251728552942382e-01 -3.429626449243339259e-01
-1.158774324215361418e-01 -2.117735237902418355e-01 -9.371450267249059607e-02
1.947802581389126431e-01 -5.255600970715823550e-01 -5.425655685690626839e-01
1.443876192617623566e-01 -5.099424144049446994e-01 -3.798832986521816224e-01
5.708561126651456874e-02 -5.371755644921596407e-01 -3.957406747006255721e-01
1.776271571446526032e-01 -7.555898158707088363e-01 -7.653345450679882589e-01
1.337488452270791939e-01 -4.131473889400147925e-01 -7.047481772034509540e-01
2.375747108560184451e-01 -6.839998912386997532e-01 -6.123144059435672304e-01
9.064192537351445367e-02 -4.865027678303182057e-01 -4.798437624824489767e-01
2.143572017281902831e-01 -7.393263792571911353e-01 -6.907977671190788094e-01
1.859007171322057950e-01 -8.330287600325441133e-01 -4.473127986795968347e-01
2.677479831263185339e-01 -7.628945475399584453e-01 -6.859762683160659513e-01
1.679790692677283204e-01 -3.671517314218060157e-01 -6.273393602066619223e-01
1.378586544440572048e-01 -4.304073830423513769e-01 -4.653853224772146469e-01
2.315003550287237921e-01 -7.151009507992567293e-01 -7.798941157241929822e-01
1.304138263249852159e-01 -6.940360055355618840e-01 -5.265910084169593830e-01
1.449071564394435185e-01 -4.505939467615154292e-01 -3.420842956528518108e-01
1.917921596590748123e-01 -3.451400896560015141e-01 -5.825829765954004813e-01
1.101890044923825585e-01 -4.324957570917304928e-01 -3.544614238963852415e-01
2.465465010535741186e-01 -5.580093996656292354e-01 -6.856298573385410933e-01
1.790465929691316127e-01 -6.344947686356108285e-01 -5.686306828676639391e-01
1.230091284444196909e-01 -4.854125870336254422e-01 -5.159869730874957483e-01
9.109206014193116374e-02 -5.824736599907613943e-01 -3.327486573810998216e-01
-7.553079990108013675e-02 -3.777172066654141958e-01 -2.600640487415581958e-01
-1.131015088728077878e-01 -3.823123813499704760e-01 -3.031089730340492672e-01
-2.525854966807461466e-02 -3.229136614664573912e-01 -2.962616392320276404e-01
8.016454660048477621e-02 -6.037456259253466406e-01 -2.758557564029655573e-01
-7.056360485346013789e-02 -2.140564273236109649e-01 -4.948442652280080623e-01
6.539495827205499268e-02 -4.686138160483808157e-01 -5.081632595716127909e-01
1.267066529895504168e-01 -8.370319596368145376e-01 -5.524794109337500814e-01
-3.291685572847846686e-02 -3.074625641176385038e-01 -5.628453220288438530e-01
-1.379463909289890822e-02 -4.431643779272755879e-01 -5.547586055533950677e-01
2.113417398744443787e-02 -5.675748984405921682e-01 -4.407352118987173384e-01
1.655208127534990581e-02 -3.612815391791537323e-01 -5.351916196227457512e-01
3.917893266197980395e-02 -4.517867014267076264e-01 -3.014923103478186484e-01
-5.162420623586960744e-03 -3.794181538900791573e-01 -5.928309130651761016e-01
3.345237767365016879e-02 -4.664352051693971823e-01 -3.840118776274179524e-01
8.118521408749401758e-02 -3.305751311065128206e-01 -4.321983264189981355e-01
-2.045460765348172671e-02 -4.673688357724961051e-01 -4.339311812529009771e-01
1.517218987653414786e-01 -3.752291451351865703e-01 -5.502575723743952096e-01
4.230897921935872219e-02 -2.269462531156629659e-01 -3.305790023836507885e-01
-5.473774385311180879e-02 -3.764911133695947321e-01 -1.541758191081932239e-01
9.628770699469280103e-02 -5.869808992448377616e-01 -3.027506649915308046e-01
5.796162327720466578e-02 -4.523549627388154803e-01 -6.699823005243472629e-01
7.761223763509672580e-02 -4.317703047037575459e-01 -4.469914428861700983e-01
5.831118992273731649e-02 -6.135430248692443911e-01 -4.036417917618346785e-01
6.125489879363987811e-02 -4.350745770056110295e-01 -5.094765644613170608e-01
1.339313574410185836e-01 -5.421716289959119806e-01 -5.459146494480617839e-01
6.251486899856617541e-02 -3.058325839276507807e-01 -2.235664309471743216e-01
3.500339835224330898e-02 -3.621301138647652351e-01 -5.611487697334451852e-01
4.233723577929948689e-02 -5.174604808657954358e-01 -6.010415568438403078e-01
1.721371400689495346e-01 -9.460837563351769397e-01 -5.426525809422875213e-01
-1.291060225560651809e-01 -4.362977877450560094e-01 -2.039126323505033866e-01
1.254647624458744559e-01 -4.714571690569919760e-01 -5.447459680487254374e-01
-2.172995058487714459e-02 -3.403838905674296811e-01 -6.696401511561371755e-01
-1.408420936640060184e-01 -1.785962179833102681e-01 -2.334851923611318547e-01
7.450430212219494308e-02 -5.905181055520629663e-01 -5.637000455244542962e-01
-1.252638495617075520e-02 -3.666085397432579107e-01 -4.333839280525211279e-01
-1.879500245798126912e-02 -3.128223033996908597e-01 -2.290698984662724591e-01
1.817697340257957705e-01 -7.555346776358273786e-01 -8.294181295274163368e-01
9.274122489991976082e-02 -5.196547040102106330e-01 -3.986046246827070760e-01
-5.186965934943588152e-02 -5.877887235009127131e-01 -4.700399608598186951e-01
7.295877694558061677e-02 -8.059203760196105293e-01 -6.695671580292086311e-01
-6.411582677584393153e-02 -6.605581670590860988e-01 -4.690936285238223036e-01
5.158132325408537611e-02 -5.869476769853751996e-01 -3.962949206837849125e-01
7.965210270105815837e-02 -5.734448145683255227e-01 -5.162240277404790412e-01
-3.588684234215877566e-02 -4.386666247123294227e-01 -3.820140233687143727e-01
1.835848437963982782e-01 -7.639783603835184067e-01 -6.303032840699995809e-01
1.003524100926824758e-01 -4.679513663207428564e-01 -4.204169139294640090e-01
3.097693742132046069e-02 -6.009561711854058963e-01 -4.576517694071786657e-01
1.661472792606835114e-01 -6.041353367377970685e-01 -4.706738256370091023e-01
-6.070473333732717691e-02 -2.302817444659002177e-01 -3.150929062567247030e-01
1.960636721290116569e-01 -7.575260911485699467e-01 -4.340777264551278769e-01
6.205885015227741164e-02 -7.165154825988340193e-01 -6.864289847457647475e-01
2.093211185880772263e-02 -3.810106968430946317e-01 -3.515668138530956277e-01
2.382529327828697419e-02 -4.113477173402708686e-01 -2.076298053390641662e-01
4.356617290505759854e-02 -5.442266676702178785e-01 -3.051317282931482744e-01
-2.606145917127644651e-02 -3.531466167389236688e-01 -4.058844988202801041e-01
1.529931476549468705e-01 -6.497082624812917651e-01 -3.248288802837207001e-01
1.231970451078989726e-02 -4.905130421925179007e-01 -3.096050764964295432e-01
-2.490670763497071505e-02 -3.836430682343157095e-01 -5.189693755799202890e-01
-9.239536364243638999e-02 -5.164231809005217499e-01 -2.590926442863676904e-01
9.786563236148371203e-02 -6.139808798698895842e-01 -6.480763058108895969e-01
-2.078237151330242227e-02 -4.368638532563733357e-01 -6.142111307332722703e-01
6.619491482097483726e-02 -4.714576574429067968e-01 -5.341095772713186918e-01
6.636033982713396284e-03 -3.700896884394588859e-01 -4.140500143542293898e-01
1.289487698184439424e-01 -7.849025907462832130e-01 -2.867925093928613833e-01
1.397053442401041679e-02 -4.973229618555534692e-01 -4.671272316907151279e-01
-1.336992539206263153e-01 -4.422259729282256302e-01 -2.953019282738078566e-01
7.111259228251398667e-03 -5.794358868197804213e-01 -5.531685260695686779e-01
1.817192647753174128e-02 -3.281557028975181645e-01 -6.938863270437627406e-01
1.095541579213388239e-01 -4.139061543662472253e-01 -5.472940567300739190e-01
-5.146479390609171034e-02 -5.663252463740908738e-01 -3.875115757220766177e-01
-3.613407527146961229e-02 -3.975567622698634729e-01 -6.072209217639135126e-01
-7.196858390909932623e-02 -3.872427307595418533e-01 -3.489861991640315075e-01
-8.143017952129882886e-02 -5.645816609924594331e-01 -4.285180911218291477e-01
1.128507762035280138e-02 -6.699963069757477463e-01 -6.246221812345065239e-01
-2.545542116773136243e-02 -4.058059586079436620e-01 -1.158898034467639171e-01
7.065361868048780636e-02 -5.756351203799301430e-01 -5.866917389906327607e-01
3.442960929719030005e-02 -4.659179830422908175e-01 -4.515323014983487759e-01
5.301932714416501824e-02 -4.258158183379143757e-01 -3.930353395632035785e-01
1.206854744131171664e-01 -8.136609885517191998e-01 -6.897549246682337376e-01
1.669028418827096516e-01 -5.821499598017827459e-01 -5.430872003954712035e-01
-3.689843791939573237e-02 -2.959873020771737195e-01 -1.259035394012402165e-01
9.995180396964897795e-02 -8.909405477821050745e-01 -6.797877124344675615e-01
-2.054312081117304345e-02 -4.876860087993937221e-01 -3.564724276711905837e-01
2.101602307218866095e-01 -7.230807790384479183e-01 -7.414712311023183844e-01
-6.700067532105169477e-03 -4.394653586728423100e-01 -5.760861778636177100e-01
1.775387545800981570e-01 -6.777801613389926594e-01 -4.394321794608266885e-01
1.592597644390654210e-01 -6.733565952485389694e-01 -6.773277817093195097e-01
1.659609723184609642e-01 -7.388954617588030516e-01 -5.862917088677797040e-01
9.965510418246603663e-02 -7.659641028777763871e-01 -7.332493850932149115e-01
2.105278388962172897e-01 -1.063652901844291954e+00 -4.428213668404126224e-01
9.408862375120419230e-02 -5.431704745780487897e-01 -5.688605162002535742e-01
1.066941621180541588e-01 -5.625517498971399633e-01 -3.925974150765432213e-01
1.434430408654767675e-01 -6.284013886378350122e-01 -6.469843644759967205e-01
2.226236680488127284e-01 -7.279053714546459553e-01 -6.686160284173623403e-01
9.828857369475274552e-02 -5.952448115236497195e-01 -4.378825194476227978e-01
2.049681874508761936e-01 -4.446587263039711857e-01 -6.575000408587263756e-01
5.031635546209711762e-02 -2.803539207764567109e-01 -2.673596519349494827e-01
2.315554536866315516e-02 -6.162172773768830325e-01 -4.420168869976368597e-01
7.137913084295410826e-02 -5.703105877026848347e-01 -5.242668535568117960e-01
1.052097016368729321e-01 -6.873886548286236575e-01 -1.575286134907289970e-01
1.328289358182428437e-01 -4.702074597730603323e-01 -4.046359635634022567e-01
6.303698030674409480e-02 -3.745344563889525524e-01 -5.281304873400030075e-01
1.430342033630322973e-01 -6.548593260371986524e-01 -5.823232913185885096e-01
8.546113130764698695e-03 -3.756944983643180080e-01 -1.619319134964705142e-01
1.279813448126869702e-01 -4.703106209478562505e-01 -3.440146951925999730e-01
9.321885317122280412e-02 -4.046495796056395200e-01 -6.745749358273260832e-01
1.724134219607194041e-01 -5.246077626750045297e-01 -3.674316799243642073e-01
1.221812408295273045e-01 -6.604480329969319996e-01 -5.884467504460575427e-01
3.753181247901693496e-03 -4.481130088929683453e-01 -5.639199412027329217e-01
1.142989105303291453e-01 -6.801737212032561430e-01 -4.438722738760731978e-01
1.221860308874571643e-01 -5.062386949400301539e-01 -5.490892948847214683e-01
1.948539005225016219e-01 -5.439326391791974302e-01 -5.696501661446782272e-01
1.726940141054909006e-01 -6.206970285438693224e-01 -5.770889900241393811e-01
2.130070137770738725e-01 -3.016688987889142304e-01 -6.822871668122565403e-01
8.041261821663558962e-02 -5.148582546493192247e-01 -5.540871352644063386e-01
5.489904213007612555e-02 -5.857418089264880834e-01 -5.904422413189229779e-01
1.777552430187840926e-01 -5.127620211609507095e-01 -5.206981071135676764e-01
7.757952683689506301e-03 -6.060405460633275787e-01 -3.171039857684947449e-01
1.356655740574876923e-01 -4.733224517705041379e-01 -5.729612673828250458e-01
7.972094784332695028e-02 -6.725876346044761256e-01 -2.090149360987409999e-01
4.059008346856396443e-02 -5.321285201800773912e-01 -3.400190248146133243e-01
1.022877313910748320e-01 -7.776819744274146018e-01 -3.154182404854268817e-01
1.818780314468968484e-01 -5.208652837908083200e-01 -3.931620761981315937e-01
1.338104800543580275e-01 -5.357336930651630524e-01 -4.045981500310742440e-01
1.349083211681212369e-01 -5.129240404450081670e-01 -6.630148275478808806e-01
2.998456157275830591e-02 -5.638974334870874294e-01 -4.594258525556500494e-01
1.799761102697838844e-01 -4.460310112478738098e-01 -6.454147803793128801e-01
1.883791489719528478e-01 -7.428139499917647548e-01 -5.601555220399587753e-01
1.439993655992406474e-01 -6.412576627312960298e-01 -3.715279160006161874e-01
2.336499678109440481e-01 -8.924197011746093366e-01 -5.144577371176066727e-01
1.595566683914064754e-01 -6.172992215629018453e-01 -4.589197251891099505e-01
2.237451817705213841e-01 -1.011182683131364612e+00 -6.939490264621914761e-01
2.382357428329546778e-01 -8.162948640629155150e-01 -5.351352396238153730e-01
1.740927195522572468e-01 -6.737727492338407842e-01 -5.165478185669321043e-01
1.841718949030064501e-01 -7.531130614728218653e-01 -6.365200903639873786e-01
1.722391181365945378e-01 -6.837089968455334343e-01 -5.136113491262506159e-01
1.740838101902322244e-01 -6.145492147161126795e-01 -5.765435659334352536e-01
4.926385014304024423e-02 -3.977514394816270560e-01 -4.286525786820130079e-01
1.617243047359560038e-01 -5.450981506058303339e-01 -4.106773346675915981e-01
5.064722103283481047e-02 -4.538689172172585273e-01 -4.939041850169285652e-01
-8.128015738111615818e-02 -5.532235770095357275e-01 -1.047952804297125340e-01
1.561358408502093731e-01 -7.273570173906414027e-01 -2.769578949017375002e-01
9.483268557025814616e-02 -5.573757059471575737e-01 -1.887117404799871778e-01
7.263420748794136017e-02 -5.845930446273799319e-01 -6.007892794693092675e-01
1.557069943884288321e-01 -5.445657257833751430e-01 -5.264946743674525642e-01
1.093725715826501244e-01 -3.995628900631751357e-01 -5.531255238376915351e-01
1.494948310930328539e-01 -4.601239958479323988e-01 -4.859632615028903757e-01
-2.033870475491461605e-02 -2.016332283603965436e-01 -1.413656920199688471e-01
1.542474032039811149e-01 -7.714452298842444655e-01 -4.518537332098828685e-01
1.295531378345144979e-01 -5.529494042882001636e-01 -3.274711566672001695e-01
2.822017177597913040e-01 -5.579215014474980805e-01 -8.285364749821164665e-01
2.680450065846220475e-01 -8.002472684763022315e-01 -8.863262228450907720e-01
1.966786609682080744e-01 -5.295723416868449718e-01 -4.318577210439484837e-01
2.314180614740148911e-01 -7.956097017659065074e-01 -5.683481367571685539e-01
1.320216685451676142e-01 -5.193782087718941121e-01 -5.699989380008614326e-01
2.409371513617935001e-01 -9.642365642348291743e-01 -2.884943153398471516e-01
2.874942531297230985e-01 -6.345081763874893532e-01 -4.824551156940652952e-01
2.498089034617163584e-01 -1.032572968801959146e+00 -7.796082323815087811e-01
1.631562002980002646e-02 -5.141268849651567940e-01 -3.997260833111950795e-01
2.939669713508674675e-03 -3.072447986017574628e-01 -5.020654964628530337e-01
1.701038502308334088e-01 -7.718131338761642368e-01 -6.059565904847263873e-01
2.543084620277418217e-01 -6.870784636989113459e-01 -7.343561548001602546e-01
2.888500029863743102e-01 -6.267821862140650069e-01 -7.877511236230279046e-01
2.122703395886875732e-01 -8.467074448281342036e-01 -6.423047931845586866e-01
2.480668780435792975e-01 -6.687001632051927658e-01 -7.247792223500977293e-01
7.907660518475578826e-02 -4.503351168177012198e-01 -3.652461401281250630e-01
1.476883300842928293e-01 -8.129562652741162410e-01 -6.254468499736582920e-01
2.227306337712224860e-01 -6.597009745182242924e-01 -6.087069946772589724e-01
5.246876503856201523e-02 -4.414089112563250872e-01 -3.839242664342732425e-01
2.322638845939981600e-01 -6.490621078320160109e-01 -5.558688049645930107e-01
2.086274595694934675e-01 -8.122460601084413589e-01 -4.286991173439269609e-01
2.785275277144716455e-01 -3.961230655419245572e-01 -7.644923574559543411e-01
8.218860040241304787e-02 -5.702239783848166432e-01 -3.369279991971474431e-01
2.800865057298529415e-01 -6.244004467653962998e-01 -8.051761284480565273e-01
1.073135707523102944e-01 -4.405064849839193108e-01 -3.196552713343732144e-01
1.862932251892224222e-01 -8.211215522820025647e-01 -6.862952140341738172e-01
6.601450448360646206e-02 -5.746548190796962885e-01 -5.040405130544987067e-01
1.748325307480320667e-01 -5.121908977911404648e-01 -6.070963749545663646e-01
1.755843410596167331e-01 -5.969285700786044480e-01 -6.230876507888205573e-01
1.428710427661332716e-01 -3.692390702885544052e-01 -4.589137434832712970e-01
8.272842644816602586e-02 -6.283069454781116114e-01 -4.858103816934722374e-01
1.519959192992423880e-01 -6.862719456384809291e-01 -3.041317672237733305e-01
1.928149811274781911e-01 -7.688831795913753098e-01 -4.570147022293626904e-01
2.116261500094167580e-01 -8.565881805737478594e-01 -7.061618596268637305e-01
1.148552334138850384e-01 -4.972657623074359101e-01 -5.982314252467060278e-01
2.192013410738171686e-01 -8.451696539984521195e-01 -8.434763324216905112e-01
3.890279952470621083e-02 -4.519956370951980773e-01 -3.536087563273788703e-01
2.359086237589447244e-01 -6.158698070070376396e-01 -4.266949346590886982e-01
3.191546835089158485e-01 -8.019314878403562830e-01 -5.703838506364866667e-01
2.224901856060306216e-01 -7.212974342863525123e-01 -8.157625581057152964e-01
2.981575863828442863e-01 -4.716104184612652794e-01 -7.507664004663263668e-01
1.329506582300399309e-01 -6.301689827325964721e-01 -3.855288700159493764e-01
1.945613367949947659e-01 -1.102232967965034671e+00 -4.731631942285772219e-01
1.811310535740910943e-01 -7.758124123718372900e-01 -5.403508023634246982e-01
2.383192339785447089e-01 -4.128798180626542802e-01 -5.853739503735670979e-01
1.305521161594551671e-01 -4.811410148217740712e-01 -8.355064571494335013e-01
9.026673515309591167e-02 -5.891959041672101272e-01 -4.103068395883595620e-01
1.874816676930359804e-01 -7.247065439488649119e-01 -5.001054308558781081e-01
2.448386395252346581e-01 -6.928979092904228310e-01 -5.234575977458959528e-01
1.342819505420580484e-01 -6.885090367510451337e-01 -4.186610012725142660e-01
2.133058672935899125e-01 -6.244191679553239283e-01 -6.346259217951115694e-01
2.509394322408420308e-01 -7.515354796041742169e-01 -6.605312213897134299e-01
2.053491275230006075e-01 -8.835610049916384767e-01 -4.023368784678411636e-01
2.107856451325029745e-01 -7.927667806824301167e-01 -7.095418097814150116e-01
1.684055703129372361e-01 -6.990701034852802032e-01 -6.300008378984811586e-01
1.587834165762469496e-02 -4.827552279675448865e-01 -2.374566942330127439e-01
1.492381206741022481e-01 -8.383866183272625783e-01 -3.920589454550214015e-01
2.456716921018657906e-01 -7.585874772196263827e-01 -6.131454874489477014e-01
1.711736646362829184e-01 -4.548300586911482313e-01 -6.653626209529313051e-01
1.970964385250981721e-01 -5.513575449133814033e-01 -5.718461882626950654e-01
2.311472676047583441e-01 -4.187588845217269373e-01 -4.711374250863515911e-01
3.338856580235591842e-01 -7.642039301939540508e-01 -9.416851308860185732e-01
5.915012141465192386e-02 -5.611704678823254966e-01 -3.202639312707460384e-01
2.076613624404379799e-01 -7.927642807747674603e-01 -5.240769816787791413e-01
8.822564978867575292e-02 -4.180173471736696733e-01 -6.154590360553240380e-01
1.983558159195215609e-01 -8.339110929777509007e-01 -6.544696242440042333e-01
2.487755654496917046e-01 -7.932637658125689661e-01 -7.535163042791070964e-01
3.031444963167571061e-01 -7.421920829477297588e-01 -6.261421362257242329e-01
2.071404378739334362e-01 -6.444555176040633881e-01 -8.628106807272657441e-01
3.563133691329634090e-02 -4.312617393308739722e-01 -4.292558916725766061e-01
1.449806489277682964e-01 -6.151728303231291939e-01 -5.124300940446517849e-01
1.547985069528321489e-01 -4.294059737760567153e-01 -5.805294294460896509e-01
1.809587941485513163e-01 -5.497715165852112840e-01 -6.255030921000805932e-01
2.930293851559593321e-01 -7.034704812917249583e-01 -5.485940029053062439e-01
2.173511572953632509e-01 -5.435130979899223114e-01 -7.407696088090096609e-01
3.041804730706223481e-01 -9.204331261929352692e-01 -4.828213530401090914e-01
1.554307233441489799e-01 -7.937239257569759232e-01 -3.293502535189536395e-01
2.167803379005253106e-01 -3.990590159786138180e-01 -6.655636990616975446e-01
1.049642942755824038e-02 -4.794134596253130098e-01 -3.423527568364415075e-01
1.182336587520138593e-01 -3.416344906367516643e-01 -5.532145930489966723e-01
1.464049875342046114e-01 -5.451297340293970173e-01 -4.916031499298250118e-01
2.336590305098229514e-01 -8.276502965209298068e-01 -3.295678313359839962e-01
3.008460402738664108e-01 -6.315916914980825858e-01 -7.226520336900770225e-01
4.308695283288743738e-02 -6.429566089914966476e-01 -3.790579931246988998e-01
1.745291029702729091e-01 -6.036334933740179487e-01 -6.077575112069335539e-01
1.467979319788379478e-01 -6.168400127830380164e-01 -5.650292912815597646e-01
2.825253749024887462e-01 -8.639785709583169826e-01 -6.877023892923674886e-01
2.899315971847844509e-01 -7.986157351261766735e-01 -7.380997301576153191e-01
6.128922766717881387e-02 -4.724211872253150091e-01 -4.600355730880520966e-01
1.682002994807585416e-01 -6.269009595162557957e-01 -8.540433508462950130e-01
-5.563174287344141433e-02 -5.259850391158331639e-01 -4.607152862663221882e-02
1.781366058093909466e-01 -6.629137104664248881e-01 -6.269109523893043878e-01
1.535246701939376734e-01 -6.995844018970003297e-01 -4.657984518203197588e-01
1.709533651340753302e-01 -5.153511745399410593e-01 -6.899582142682603170e-01
2.212138627416369019e-01 -6.587763242752773252e-01 -7.173874423198793870e-01
1.844468215382386589e-01 -7.948198049027435097e-01 -7.390765959575040789e-01
1.793647415376531384e-01 -6.621538820103181067e-01 -5.592166922680537056e-01
2.765226074754729702e-01 -5.900044016751717635e-01 -5.637578740463125015e-01
3.654447332861754383e-01 -6.534024803137903348e-01 -8.517755267231303939e-01
1.702088669964250123e-01 -5.351965874338624474e-01 -4.817210966676799266e-01
2.148913252111315231e-01 -7.094017169383595167e-01 -6.442912506158031682e-01
1.071645440517774439e-01 -3.977286400431321312e-01 -3.902414115604297962e-01
1.244996328384844198e-01 -6.325551395440203173e-01 -6.636726431474606613e-01
1.057651406271120642e-01 -3.047288516665092040e-01 -3.702156910686311697e-01
2.702808988405411839e-01 -9.425513058131227417e-01 -6.014104720200577070e-01
1.665235120130570401e-01 -4.230615952711871408e-01 -4.445821101389699770e-01
1.088552553122554833e-01 -6.336471239254999333e-01 -7.391343125678955239e-01
1.295683306748780517e-01 -6.807783869479431260e-01 -4.799111201499171031e-01
2.504629286653803355e-01 -8.524178809471743001e-01 -4.709667674205926247e-01
6.419099177420140023e-02 -4.061257584757904660e-01 -3.090781741712067543e-01
1.861391465168265036e-01 -7.551699138172760506e-01 -5.050789321306661250e-01
1.563050991013601454e-01 -7.549555701715622291e-01 -4.196280904000624368e-01
1.349114561175892568e-01 -7.146919946130321222e-01 -4.852355660746399124e-01
1.242251315090259212e-01 -5.219354306197740989e-01 -6.363042785957433445e-01
2.904179089487417542e-01 -8.827509654206502354e-01 -5.864938154898640121e-01
2.931618388900845140e-01 -8.063656034128952044e-01 -7.346677744249929809e-01
1.175737909401699532e-01 -6.309839993440742312e-01 -5.205272239157223702e-01
2.697172715230693463e-01 -6.044687788882092683e-01 -6.659534544287124547e-01
2.295762954739823947e-01 -6.671835586010916863e-01 -4.373982325628400503e-01
1.171538485023959630e-01 -6.116358912266139924e-01 -2.062398363697295345e-01
1.628885118206055971e-01 -8.225093835739438752e-01 -5.908375900202451625e-01
2.165176920511711067e-01 -6.663931493443553400e-01 -7.769104486863049885e-01
1.961304943413662016e-01 -5.749052500377827002e-01 -4.163473607478449523e-01
2.473388117853483337e-01 -6.592910204319859524e-01 -2.717221179214908133e-01
1.820837360240652458e-01 -5.442792256428621300e-01 -5.703810877674557744e-01
1.524116584140560171e-01 -6.006745707079401697e-01 -6.837647536600077736e-01
1.346446461048991239e-01 -4.680614176414903405e-01 -5.380232315346593630e-01
2.188744829091318067e-01 -5.845242634154108607e-01 -6.232434701192453019e-01
2.554493046677870360e-01 -8.148652894002763603e-01 -5.738410592330107640e-01
1.065799548003636410e-01 -5.230507146461049750e-01 -4.285127340411993835e-01
1.303196150609551296e-01 -6.329646969342630491e-01 -1.493258427447097247e-01
2.317751098339329019e-01 -7.033181436424036370e-01 -6.050261669518146590e-01
1.758602084814522293e-01 -9.019965870898922766e-01 -5.584762371806291092e-01
6.575248499864772000e-02 -3.774368312429250416e-01 -3.052456166330710374e-01
1.406755355517916861e-01 -4.362988600287418528e-01 -6.314607146828721262e-01
2.472077302020214695e-01 -7.665864719456068066e-01 -6.432045276532107891e-01
7.364410064590520832e-02 -3.492017997264071916e-01 -5.850020751651578976e-01
6.978997116408791612e-02 -3.222503960103937359e-01 -4.588272297955184875e-01
1.960961364260520590e-01 -3.950820017870104728e-01 -6.048309168995742446e-01
2.493942882813757755e-01 -7.624489291792477808e-01 -8.148851137185277871e-01
1.273738496844791790e-01 -4.137140087147530565e-01 -4.655427730427947886e-01
2.798896275114470811e-01 -6.107083745334818126e-01 -5.809478759801627312e-01
2.343498184371046733e-01 -7.515888231939364950e-01 -4.612906478605691696e-01
1.437679051899367622e-01 -3.921589782413255065e-01 -5.848894703840081810e-01
2.299248628836587649e-01 -4.768192037666656447e-01 -7.563649749960572599e-01
1.160787810788015406e-01 -6.380242444501882382e-01 -4.828978697818220311e-01
1.213766711943686794e-01 -6.410837457334652711e-01 -7.380286031578577877e-01
4.531133897560879475e-02 -4.753301604619983856e-01 -5.745057544774052616e-01
2.677700483496594508e-01 -5.362048555447831433e-01 -4.856123778357543941e-01
1.987507401656638528e-01 -6.699061526612517525e-01 -5.178233424790970041e-01
1.594880198618957579e-01 -4.400259332234299769e-01 -6.310119626203976040e-01
1.151988841378246420e-01 -4.903800319872200220e-01 -3.960259297903796494e-01
1.862357876218396768e-01 -3.793228187662704975e-01 -5.167170261592834990e-01
2.493681286084394877e-01 -6.191844820182450526e-01 -7.730454500180150568e-01
2.938548395208941955e-01 -8.644372901018226862e-01 -5.729260003524969669e-01
2.007046181603895363e-01 -6.592330306718681143e-01 -5.728168813859531028e-01
1.025924221348604171e-01 -5.622704029364560263e-01 -2.966381839915199770e-01
8.376384269793968329e-02 -2.865688861090927020e-01 -5.576994411482054659e-01
1.271461095157846444e-01 -4.287852540703043225e-01 -5.614404739685339152e-01
2.635179487265597587e-01 -5.388136770668796593e-01 -6.148053754495728107e-01
2.515392483519662825e-01 -6.220274208604870125e-01 -6.635399380889484000e-01
1.819107654170548649e-01 -7.741811269473393153e-01 -4.311628933366518091e-01
9.274104257644077975e-02 -4.944733695633063419e-01 -5.233644226488833873e-01
1.449317914801295792e-01 -5.303772271536484340e-01 -5.758480592356756134e-01
2.159071027939218901e-01 -5.650349442273716605e-01 -5.770449252595035716e-01
1.538842645591542713e-01 -6.390730698462325776e-01 -5.251118488549688657e-01
1.812649976713029965e-01 -5.305091200966929321e-01 -5.527260678373755454e-01
5.897409797477592974e-02 -1.996224197842284553e-01 -4.956918337103974892e-01
2.559932613298601112e-01 -4.544376326469401484e-01 -4.726008366031120289e-01
1.586217483580538712e-01 -5.361881365434468805e-01 -4.555319479707398145e-01
1.323228934689586467e-01 -5.334769949515352216e-01 -3.246849024641860204e-01
1.134494502002705296e-01 -7.891546081919629252e-01 -6.748759535834873979e-01
1.754060813965141463e-01 -7.799895520525161885e-01 -5.393913171684889818e-01
2.022212215674872304e-01 -7.028663733617825926e-01 -5.508463232104419127e-01
1.368901594224305462e-01 -6.388646902113146453e-01 -6.249083418251459854e-01
2.283346868435804922e-01 -6.433278773337414158e-01 -5.474516057136247227e-01
2.190523230209331373e-01 -4.555605494748498074e-01 -6.152823508210416570e-01
1.383591474533103494e-01 -8.437541960958685472e-01 -7.448673922726407604e-01
1.954515764497535280e-01 -5.021564687604964661e-01 -5.568875150388863382e-01
2.008528425222975144e-01 -4.639387385084510207e-01 -4.646710941252396587e-01
1.941769578679926056e-01 -4.821978295935851477e-01 -4.812451188728381624e-01
-5.507015655837221857e-03 -5.446951066438661115e-01 -4.383261739205770446e-01
2.323322624047490237e-01 -6.538511089759166950e-01 -5.523733982323388858e-01
-2.688304485438575142e-02 -3.459384435990187079e-01 -3.142776147546468835e-01
2.375445074091877551e-01 -8.426859845707799224e-01 -6.317597563986372400e-01
2.039544929222305569e-01 -5.247380221167659009e-01 -5.580434463289525304e-01
2.415861022734979713e-01 -4.969671863581703875e-01 -7.030568511741925875e-01
1.652028466924164718e-01 -5.075380336663988246e-01 -4.863005292806055202e-01
2.955774914591855485e-01 -7.256215363042288757e-01 -7.873785947092479809e-01
2.048701320442001261e-01 -7.394539939621322944e-01 -5.652885788500716657e-01
1.243852166305181584e-01 -8.019846283884519700e-01 -6.329918520337947108e-01
5.289374290775139542e-02 -3.912001941831579899e-01 -4.226387244011986510e-01
1.208229566310405900e-01 -5.201037361663622960e-01 -5.476035295355439203e-01
1.992944544281969321e-01 -5.595618018839210173e-01 -6.348207175332079011e-01
2.476035649599728217e-01 -8.986150673528823241e-01 -4.049505835976265899e-01
2.178788499985806482e-01 -6.736781810575518392e-01 -5.530696240707304590e-01
2.274077133087231140e-01 -6.846784560477292558e-01 -6.780755414844348294e-01
4.415742792465993105e-02 -7.767610999246752357e-01 -2.895643891691279670e-01
2.232246359541392167e-01 -5.709865575305501650e-01 -5.862927039420782194e-01
1.392371701868908573e-01 -4.952556273706423262e-01 -4.853252477361444939e-01
1.150203151510189592e-01 -6.336488183990693912e-01 -4.521059511054716928e-01
1.375036922141079643e-01 -6.689813774109683031e-01 -5.961997296206220653e-01
1.034980295915088888e-01 -5.650358563922677213e-01 -3.937165464821439365e-01
1.424047735441695828e-01 -4.243817227817263671e-01 -6.186363328373918336e-01
2.864667566543532828e-01 -6.380255726874834998e-01 -5.047706357070431693e-01
2.128125360279948808e-01 -5.425346089930207505e-01 -6.127214067698325550e-01
2.011251556704825028e-01 -5.232697131234762544e-01 -6.572282225510042153e-01
1.596315501385614510e-01 -5.943194948037704428e-01 -5.988194211525006416e-01
1.520498414794646536e-01 -4.711422244977607754e-01 -4.969981873749049761e-01
1.912608919446894262e-01 -6.897353228634228728e-01 -5.639759639088812726e-01
1.456449497731209242e-01 -5.594566654847703546e-01 -5.418255073498094987e-01
1.230036646245724619e-01 -6.817059309142177170e-01 -5.955841153083611950e-01
1.727780511658481011e-01 -5.517304175422226287e-01 -3.154269865125822747e-01
1.584713814814966426e-01 -6.326292508005515458e-01 -5.365927814707087684e-01
1.602743066974725572e-01 -5.431110602226598694e-01 -6.964913255481954835e-01
2.075519095503479683e-01 -4.735181835795252425e-01 -6.903055491508567343e-01
1.570521381731961874e-01 -3.670353874322365151e-01 -6.344932845864059701e-01
1.139135233668695513e-01 -6.317733737886555012e-01 -4.532349387876339897e-01
1.285987108668775747e-01 -6.598683631774724390e-01 -5.021530260372992771e-01
1.521937193766964569e-01 -5.999067757822293956e-01 -6.044229132407448191e-01
8.821877371463227036e-03 -5.882803901309316963e-01 -4.173728456853900148e-01
1.581253359156509219e-01 -4.732266248070624570e-01 -6.570263540966028160e-01
1.798531753037608816e-01 -7.195804579659572653e-01 -4.579230940437093444e-01
2.046976600984651284e-01 -5.715629666875634562e-01 -6.443313192007718015e-01
1.799773475455865857e-01 -7.277614636082541111e-01 -5.371372109746821444e-01
2.428673676154242678e-01 -7.840547376136766111e-01 -5.305586468344878348e-01
1.161300302942898099e-01 -6.535601550715139929e-01 -5.391946815196915210e-01
1.158943675707480025e-01 -5.713206746051380236e-01 -4.261612191704982067e-01
3.147211466694717075e-01 -7.932098098685784748e-01 -5.321520689106180590e-01
1.696497288155756067e-01 -5.685347327288394759e-01 -5.683392315225326286e-01
1.621161566191600123e-01 -5.886824554245810859e-01 -5.060650836090085924e-01
8.555998576928036670e-02 -4.929703436179595499e-01 -5.991914691724504749e-01
1.760603804960028107e-01 -5.212886958569242779e-01 -5.225042732679399116e-01
2.665076935678754033e-01 -5.019692664935089255e-01 -6.377789449978039649e-01
2.035842010996957718e-01 -5.696892086583904558e-01 -5.761667835604620258e-01
2.500505711748104432e-01 -8.143601405455664910e-01 -4.304728329322706770e-01
1.968383162177769208e-01 -5.690202403659778696e-01 -3.535497186562208682e-01
1.765141575418929243e-01 -4.777844709847784976e-01 -5.050923498667896361e-01
8.595537884093040759e-02 -5.007711099836020807e-01 -3.024723028240234868e-01
2.227811608276151212e-01 -5.946445663957882211e-01 -5.939821174142529969e-01
1.685837347366043737e-01 -4.316169940202736477e-01 -6.000095446152906575e-01
2.942650644348612232e-01 -6.032085688509289945e-01 -9.442180075299884123e-01
2.574933521559996663e-01 -5.843762325268082591e-01 -7.347915531327688932e-01
1.381978095371043658e-01 -4.088474202594838403e-01 -4.387879705075343750e-01
1.011369561854631449e-01 -5.957952018746297540e-01 -3.992384101902368698e-01
1.659508340640969415e-01 -5.358500474200651453e-01 -6.088398887926413927e-01
1.880241998432747863e-01 -4.639511695868074881e-01 -6.935833952920504863e-01
1.473131069684017191e-01 -7.485662521938749592e-01 -3.962612561301699365e-01
2.146669588218261815e-01 -6.740679748389881709e-01 -5.154116736590230730e-01
1.359770819526309182e-01 -4.739677170637577319e-01 -7.477578496672445674e-01
1.824653080776221792e-01 -6.508292426280841703e-01 -7.537270754557003904e-01
3.536273989696914199e-02 -4.348019914476650705e-01 -6.425853550403997083e-01
1.026702813355262478e-01 -6.927081913235242361e-01 -3.409608407351663040e-01
2.423459678032853226e-01 -6.564082664791413002e-01 -5.653273900258990459e-01
1.901672438314281344e-01 -7.891380184618537186e-01 -4.004322398583974874e-01
5.605704015286061548e-02 -4.816755610482195138e-01 -3.865158442004754669e-01
1.537595722373863438e-01 -8.278517585090372499e-01 -5.530605489735771485e-01
3.102801019004921557e-01 -7.605238965029683662e-01 -7.901184196783468394e-01
4.254125238310280110e-02 -6.227170191263748933e-01 -4.289740233058711993e-01
2.389244266908199243e-01 -6.290082314130946983e-01 -6.305226252508395746e-01
3.002037277256355274e-01 -6.936534133339522512e-01 -5.515283672487383271e-01
2.556927975952403287e-01 -7.419242173159239506e-01 -5.468832213172833967e-01
2.014719219241554171e-01 -8.363166886584747495e-01 -6.915370702262273461e-01
2.434311924305108121e-01 -5.886691366517617929e-01 -6.128340753190641976e-01
3.028063074873723615e-01 -1.037476324797440341e+00 -6.257935899909718991e-01
-1.825744692991504436e-02 -5.196945753365955767e-01 -2.762892782454899887e-01
1.541417231291082324e-01 -3.325795310234771485e-01 -5.033355618379529162e-01
1.012225330754130681e-01 -5.331328370704198072e-01 -3.565938696074151260e-01
-1.259350056445729393e-02 -5.238107436142258599e-01 -4.953987619423974031e-01
1.462141510445214010e-01 -6.108604671120452245e-01 -4.997527630284124278e-01
1.994199472063780121e-01 -6.923069996530535342e-01 -7.146308501522891099e-01
1.507051433030741627e-01 -5.550129062907407373e-01 -6.029290174290080628e-01
2.148970156978284862e-01 -9.006072446475026361e-01 -9.119607145654775593e-01
2.301212414548325924e-01 -4.710738798698885788e-01 -6.357125791180595620e-01
1.312349443081490818e-01 -8.615048453182785337e-01 -4.948750760873559251e-01
2.149680424906508236e-01 -5.851163648373698400e-01 -3.429686693682407750e-01
1.563027398115282018e-01 -8.093784778730812590e-01 -7.252345533186725923e-01
2.059446765413297520e-01 -5.663444092778400218e-01 -6.167004852520951985e-01
-4.876342405357991794e-02 -5.101970963706286000e-01 -1.553366473710013906e-01
2.536517621677503165e-01 -6.598593165245127956e-01 -6.249988546924667432e-01
2.880915395324343820e-01 -5.957700447768852214e-01 -6.801750562438098058e-01
2.880971917374908209e-01 -8.037506783110792696e-01 -5.226240353721420817e-01
2.050870950524750214e-01 -5.255905721888796123e-01 -7.871719327253994258e-01
1.455246714386659868e-01 -6.207111930522386523e-01 -3.654741605197036058e-01
2.628316894843125695e-01 -8.239629335716753822e-01 -5.027189395185471810e-01
1.725602444241367550e-01 -5.878551641710565434e-01 -3.813363506386022728e-01
1.728666757571701851e-01 -4.900816017682059211e-01 -8.064634762001103852e-01
2.812351555809451398e-01 -6.511013490587300723e-01 -6.761973839908108630e-01
1.629030178434693887e-01 -6.552456319754114134e-01 -6.129567390496273305e-01
-1.324635263733764390e-02 -3.267923504394985024e-01 -3.573040607690827208e-01
5.565423726799245685e-02 -4.431784451485771825e-01 -3.695235323395835714e-01
2.495395293599820263e-01 -6.283277369165958248e-01 -4.656929659379862585e-01
2.421762727375007529e-01 -7.459542948070918555e-01 -6.758661106105621208e-01
1.703086916577984944e-01 -5.304804546355339490e-01 -7.008791538497383122e-01
2.734943273685965792e-01 -7.909266615269072709e-01 -5.825524409747666610e-01
1.329162458825070559e-01 -5.349266004359258808e-01 -5.523960924066368960e-01
2.705195542408067588e-01 -7.262737968988837167e-01 -7.112398877299934696e-01
2.845357366747971462e-01 -7.264390442334054399e-01 -4.995926887302037933e-01
-4.450259251477906020e-02 -3.670280335613758105e-01 -1.656536125268046611e-01
1.422509139821079849e-01 -5.806490770262602297e-01 -5.445237046116093715e-01
3.390768682741969187e-01 -9.050447831997106007e-01 -7.038751048180174053e-01
1.625158230107084378e-01 -4.740401603618149551e-01 -8.186386978070987475e-01
1.098951172399931231e-01 -5.243619933858498783e-01 -5.886306041301740954e-01
5.425519075885443243e-02 -3.397037563668390270e-01 -6.064982538637342380e-01
1.348010164628652419e-01 -4.203684558991511722e-01 -5.959394611846224876e-01
2.063672760725787647e-01 -5.939799165163686112e-01 -6.609791207159818605e-01
3.247272769002238491e-01 -8.866498988238507017e-01 -7.020378593308742587e-01
9.942233797864830080e-02 -7.286552592691424302e-01 -5.173299627789589294e-01
8.599600272176299853e-02 -5.810089902501704984e-01 -6.241877583264261453e-01
2.682200011476565393e-01 -6.561744691326376611e-01 -8.761498964166776204e-01
1.870720777155256975e-01 -6.605660552580538969e-01 -6.791016209447429119e-01
2.079148174569134255e-01 -6.126303611531032089e-01 -7.392638466388405938e-01
2.483833103954320443e-01 -6.079139994152127358e-01 -5.954262920584416641e-01
9.488268582345815716e-02 -7.725705344550575226e-01 -1.716183586237209902e-01
2.335009622107384608e-01 -6.982154968832468001e-01 -6.930241832611603314e-01
1.944647190183972363e-01 -8.227152665214489957e-01 -5.088098248644459254e-01
6.142974719436145037e-02 -3.962035238536034676e-01 -4.574245068882532017e-01
9.874059272158008937e-02 -5.477987203881293787e-01 -2.122430313333758534e-01
2.444129954823979212e-01 -7.255739177525759587e-01 -5.389986836255835634e-01
3.035832955599024885e-01 -6.325165212595043052e-01 -3.134227323599940718e-01
2.414094173122145470e-01 -5.882149970376877590e-01 -7.635853106491774511e-01
2.938642868632630467e-01 -7.674160123637894237e-01 -6.542415416230498160e-01
2.582676602574180968e-01 -7.496047896156068369e-01 -9.748357274740420131e-01
2.767600955836804211e-01 -7.717252776341805287e-01 -8.502624549669528520e-01
2.279140701013555592e-01 -8.187402443363014370e-01 -4.539994397946340854e-01
2.345515816256233954e-01 -5.127598149206846756e-01 -6.531945645912036191e-01
1.534759655558812774e-01 -4.651914475140945804e-01 -4.960911286760079086e-01
2.717640824727038940e-01 -6.332076731408098347e-01 -7.233260921463355864e-01
3.373019684202720470e-01 -7.650273726487455406e-01 -7.622084741618224690e-01
8.499183989240632897e-02 -7.765833994559607767e-01 -5.358068199320271674e-01
2.529337048991489034e-01 -8.492648049957089995e-01 -7.448983142592968676e-01
7.657152557518909219e-02 -4.112911076711887048e-01 -4.564274394940719404e-01
2.096210287918696125e-01 -5.878773166050210719e-01 -2.615601716399726939e-01
1.048638733021309832e-01 -5.433021354095930455e-01 -4.846011763790745164e-01
7.752497257262680463e-02 -7.456547401953850240e-01 -5.478019042943498285e-01
1.814224105678690080e-01 -4.299965053550156568e-01 -5.437233557391922822e-01
1.261529197286064274e-01 -6.845564559874430799e-01 -4.274114732919245263e-01
9.606239912962788452e-02 -4.689345488607745693e-01 -7.715897127472488570e-01
1.656898259771431015e-01 -4.158464008802322809e-01 -5.494255099568077227e-01
1.841771910766190068e-01 -7.354869652104354394e-01 -7.050974986562774660e-01
1.766057699655507740e-01 -5.455604930023025823e-01 -3.793248191020395232e-01
1.405956402021701912e-01 -5.112364405962988023e-01 -5.768974751484847729e-01
1.766270654022710218e-01 -6.953114286985631054e-01 -5.109924274554087376e-01
2.627898008288167553e-01 -6.843372746016473940e-01 -6.982466906205755386e-01
1.896467754991970622e-01 -6.082947910619038723e-01 -7.278669108134425692e-01
1.549579546468926594e-01 -4.604248062170217537e-01 -6.323105831521584896e-01
9.399068574148916611e-02 -5.190474590326767945e-01 -5.212141518431261389e-01
1.819010175237671945e-01 -5.607218203170591941e-01 -5.991482954886668821e-01
2.679275460722356783e-01 -6.587430433255141438e-01 -6.870761916633716382e-01
1.368605299375458273e-01 -7.067365484204914949e-01 -5.168203795253538679e-01
2.521280557511365039e-01 -7.900277487528102327e-01 -5.286775036777799919e-01
1.744360814807972559e-01 -4.992551522915520401e-01 -7.758509558694450803e-01
2.126066623942435285e-01 -7.096003697048689496e-01 -5.857525487299866107e-01
1.685000483890837231e-01 -7.169347751394283819e-01 -7.019952591008928877e-01
9.515953422875034207e-02 -7.428041376873930624e-01 -5.147135378996430255e-01
1.127278443117356588e-01 -7.901298610406857215e-01 -5.197314606718781427e-01
2.174615934093289127e-01 -6.934659513621461713e-01 -7.314216413221887869e-01
1.778540721961987536e-01 -7.154392596787166880e-01 -6.028607599351705204e-01
2.262686035611349844e-01 -7.925822142033536188e-01 -7.894697430597603649e-01
2.797809627549541212e-01 -7.868585217547425792e-01 -2.604769288074275657e-01
1.733037234140919480e-01 -6.464675924570233434e-01 -4.402863599892437030e-01
3.016935444729114124e-01 -8.614850159599436452e-01 -6.889898787997625895e-01
2.477334564685733653e-01 -4.291127420052545105e-01 -6.406568338297868870e-01
3.717385890353996913e-02 -3.640328940637354016e-01 -4.202039404227426722e-01
2.243089198854724131e-01 -4.306479416084858514e-01 -6.309238446640388354e-01
2.709858798067910080e-01 -8.278709617352997263e-01 -7.130604386331138578e-01
1.667013648917925472e-01 -7.553680243486025070e-01 -7.552572362341183343e-01
3.472736882608362663e-02 -4.476813860430386427e-01 -6.437693192619171612e-01
1.569896714004173077e-01 -6.352324968679412542e-01 -6.239414787978931898e-01
2.043231567073471311e-01 -8.492627131132679530e-01 -7.985074520604276138e-01
9.080287385244911746e-02 -7.012624382336758444e-01 -6.150966630376664135e-01
1.425515294060875071e-01 -5.924101292312302647e-01 -2.989464961290453360e-01
7.896268954408824925e-02 -4.946715617742336590e-01 -4.719430230258709891e-01
1.277360901501571888e-01 -3.166963613387743237e-01 -5.463556646221450208e-01
7.289409086306175567e-02 -4.929631980749045184e-01 -4.500503925576948561e-01
2.135240921657732827e-01 -6.571776779658100587e-01 -3.423189794607006675e-01
1.382489523773049456e-01 -3.278459818812873294e-01 -4.222887476286785180e-01
1.884517590086303152e-01 -6.509925676131103067e-01 -3.554663624989080617e-01
7.327110421146620922e-02 -7.563093362329276204e-01 -4.182028165030544642e-01
5.704821547386451641e-02 -4.346856981584186208e-01 -4.591772198182688669e-01
2.335583486986561041e-01 -7.016404283030821531e-01 -7.260715504359267491e-01
1.658827867325833871e-01 -4.491896221676343615e-01 -6.608225525366751008e-01
5.828915300799408783e-02 -7.020808368004352040e-01 -5.010253914268796294e-01
2.001941054695959288e-01 -7.838152062512206975e-01 -2.495347301188046707e-01
1.756226407944558865e-01 -5.537714001031899258e-01 -3.982453342156806464e-01
2.530307337927348854e-01 -7.340000113200431109e-01 -8.712272445388573594e-01
1.333311056996420163e-01 -5.028615485782905736e-01 -7.131803996505841070e-01
1.117096547826621489e-01 -5.372932142840474157e-01 -4.192990169252195365e-01
1.298229009490170505e-01 -7.056518306234913496e-01 -3.669060699746222731e-01
1.864393259223198207e-01 -4.545467034020274077e-01 -5.887287685906619217e-01
1.502874127073767774e-01 -6.210550080661971784e-01 -3.577838350331123962e-01
1.995091101426633706e-01 -5.820078767700755940e-01 -7.063239639377525414e-01
2.542829117814875417e-01 -8.795215881853102324e-01 -5.225769286480099751e-01
2.667700404847987983e-01 -7.263012813936726708e-01 -6.133577032648602767e-01
2.018607147018762760e-01 -3.657657578779787144e-01 -6.216057188798655986e-01
2.037112570208949869e-01 -8.773614463954406695e-01 -7.921303695413537405e-01
1.312065482120710058e-01 -6.731051412840649562e-01 -6.548719017330357772e-01
2.968453891865463490e-02 -3.253581493749115872e-01 -4.978126858701052981e-01
1.643044443208987460e-01 -7.009436867189768883e-01 -5.424647443377934586e-01
2.614263155749987355e-01 -4.468626481486994706e-01 -5.915429586558826891e-01
2.154089486678678611e-01 -6.520400717252874401e-01 -7.542504153534328459e-01
3.325862311716956121e-01 -5.588886991449446562e-01 -7.657851403368005627e-01
1.863976423967050877e-01 -4.402687164143612719e-01 -4.806526921268878816e-01
2.330716657856517493e-01 -3.444359275130395304e-01 -6.427390433982309581e-01
1.533868265437723366e-01 -6.506902418778119923e-01 -6.482399774149314453e-01
1.172154662650028989e-01 -7.050104142564483922e-01 -5.819288393918746749e-01
2.460456200537026739e-01 -8.984259341231499718e-01 -6.829220250942849013e-01
-1.524734613901790325e-02 -3.510140734495839077e-01 -3.332492170215206606e-01
8.646044776467531889e-02 -5.705504334556539270e-01 -4.613455510908672785e-01
1.166523805866015451e-02 -5.541229823310294123e-01 -2.883704206245307766e-01
1.819278597063642700e-01 -7.595895244083354925e-01 -7.314865094926683575e-01
1.671891951421544675e-01 -5.855534551973446966e-01 -3.318160257230973187e-01
1.739020993828157557e-01 -6.815715058278870586e-01 -6.607969885984612546e-01
2.636589348260440779e-01 -7.287654353904784443e-01 -5.196068263622288796e-01
2.347775832836935805e-01 -5.422684958689143464e-01 -4.865285534981262927e-01
8.585213765084764859e-02 -6.866044537001942949e-01 -4.933567150368554088e-01
2.557247575046299737e-01 -5.769055806820837518e-01 -5.201091758858864544e-01
3.026006708712132287e-01 -6.580683045572652823e-01 -5.940941455146129258e-01
1.400598424338013182e-01 -7.304251578615557072e-01 -5.477469262170058251e-01
2.973896827116586650e-01 -9.680005899103982792e-01 -6.642679920002194649e-01
1.210310264670941827e-01 -7.649865552670962465e-01 -4.597235612226682200e-01
1.036773106074257988e-01 -5.418994574739492975e-01 -4.187111881078435793e-01
9.943058568099072403e-02 -6.587408232817035802e-01 -4.624473117332130734e-01
2.366295312874688861e-01 -8.453442790051850508e-01 -8.028231720468856913e-01
1.170059583911462475e-01 -4.831727452227090325e-01 -3.917409730409704416e-01
2.297974977564871679e-01 -6.865829273742973804e-01 -6.424641606476884093e-01
1.904958732956454348e-01 -7.559796500665387775e-01 -7.161221105038886314e-01
1.647021799751735571e-01 -6.265257487616460175e-01 -5.981168220697203886e-01
-9.415885036836124655e-02 -3.447956867644244028e-01 -2.022121232097502386e-01
2.236468744305502021e-01 -5.967958719425636716e-01 -6.702611446937924988e-01
3.199468621038947802e-01 -7.328246356978911358e-01 -8.221252235363256666e-01
6.188935064623413140e-02 -6.517776461081701278e-01 -5.582790400956998411e-01
1.787577356040976895e-01 -6.220020027013219988e-01 -7.046971612148307251e-01
3.028941284401986955e-01 -7.274283446162126410e-01 -5.854649258903847908e-01
1.206823194711943437e-01 -5.713701520889391539e-01 -3.070907163548648455e-01
1.647279467056859126e-01 -4.016907903360675824e-01 -6.165518685463640125e-01
7.125192938084445871e-02 -4.115218439382473115e-01 -4.137821984878899961e-01
2.796067987559118784e-01 -3.670079815365148157e-01 -4.162926115952383377e-01
9.223543622287344590e-02 -4.998124715166913923e-01 -2.041430386435338917e-01
2.278230869110462464e-01 -4.280915408305432379e-01 -4.139157035533198581e-01
1.718372384701347677e-01 -4.550998042939231603e-01 -1.869024732571662462e-01
8.994263376886202366e-02 -5.637071377739881761e-01 -4.282260401050743681e-01
9.321270432628558922e-02 -6.217698272825571415e-01 -4.072645665318588293e-01
3.658953782367868612e-02 -4.300983326327108003e-01 -3.611804347570548579e-01
1.757729903385487624e-01 -4.599939113774627053e-01 -4.248107930693643119e-01
7.685632040248790986e-02 -3.064036405672920793e-01 -3.139345579257981633e-01
1.198484486806314919e-01 -6.022818323560032994e-01 -1.892935050581345813e-01
2.140461920059641976e-01 -6.744699430975673593e-01 -2.649465877549777026e-01
2.204170580698074922e-01 -7.499741687427290415e-01 -3.935970582301746568e-01
1.057346123484270706e-01 -5.402641388543463208e-01 -4.936370569148835763e-01
2.694257313218986205e-01 -8.127373277859533118e-01 -6.249886004559277453e-01
2.901675379580925807e-02 -3.196477700347855055e-01 -3.434185258781217165e-01
4.057211361300394614e-02 -5.384782285217806219e-01 -1.763970158285892431e-01
2.040707453691394946e-01 -6.123967071288940467e-01 -1.117103973001141171e-01
2.304160245030306697e-01 -5.335384458253180640e-01 -8.034614465630633973e-01
4.103176329551283530e-02 -2.811433802600844523e-01 -1.908612689663926609e-01
1.182929243989017110e-01 -3.105054670178515330e-01 -3.645585312807630984e-01
1.082443486764277374e-01 -3.769944298529317450e-01 -1.639850985454245347e-01
1.473617570322987014e-01 -5.416562341879909148e-01 -4.537408577749708627e-01
7.775983108470141403e-02 -3.446598504997093748e-01 -3.006149970055740361e-01
1.759406091770001623e-01 -5.262717901474913695e-01 -4.520196760802597247e-01
1.334161189990381580e-01 -5.746140466541502789e-01 -3.383429740632029059e-01
1.896101943071144547e-01 -4.576517657907417380e-01 -4.344457221692072935e-01
1.236440199708077614e-01 -4.366901102921367794e-01 -1.857630713725400007e-01
7.326066742645176433e-02 -6.589059731167847822e-01 -2.249490640765512417e-01
1.717229290765183158e-01 -4.737365719000865560e-01 -2.891747813579890192e-01
2.014627033464826411e-01 -8.236781211514454526e-01 -5.038633700509569380e-01
1.581893451768148218e-01 -3.305951932442510177e-01 -4.244948730071422816e-01
1.062605856614609046e-01 -4.049641242794570495e-01 -4.101624361317290912e-01
7.925955672710838229e-02 -5.081036824982891886e-01 -3.731284280867832592e-01
1.983390509359361786e-02 -2.957922937002210872e-01 -2.405648509904261267e-01
1.237001481814536952e-01 -5.461858536095687278e-01 -2.400927585817527188e-01
1.267453363896162699e-01 -2.196111175333670396e-01 -4.028483385740813105e-01
1.845016316775258680e-01 -6.217001062978280146e-01 -3.808725550160585449e-01
1.338250451737144076e-01 -4.314914464248724713e-01 -5.987058607793382947e-01
1.078779969391621130e-01 -3.720475679356178844e-01 -3.750686159533893616e-01
1.983708737546963086e-01 -4.477916125680700965e-01 -6.791508219904360821e-01
3.128332322739422189e-01 -7.447479407015298314e-01 -4.566007498990152236e-01
1.987191066487392632e-01 -5.952386854584972298e-01 -3.024435861650474067e-01
2.454677856926781310e-01 -6.586724899417548684e-01 -4.810521941976544369e-01
2.995848188351661889e-01 -6.048136906580325878e-01 -3.934414705111115573e-01
1.451879964426763259e-01 -1.410937337025690574e-01 -4.273319605140737387e-01
8.296450447616088297e-02 -3.119033514554141462e-01 -4.103683769205779264e-01
1.573162204321962854e-01 -5.323431187273159892e-01 -5.224454616067646384e-01
2.321678330016307967e-01 -5.444519774301062043e-01 -3.131231171510444611e-01
2.263590457685986657e-01 -7.798279894441306759e-01 -7.000084289924770609e-01
2.740432164357846645e-01 -6.273218808602347707e-01 -7.197380693747779112e-01
1.295533110041540148e-01 -3.817121139247889872e-01 -3.859160533740051413e-01
1.493096668065283517e-01 -5.099581965803845485e-01 -5.226772653162448101e-01
5.101398469866103014e-02 -1.867183394450888656e-01 -2.906530144922974124e-01
1.947016046410343648e-02 -3.041737625513403209e-01 -2.056144109741127046e-01
6.509812081642252224e-03 -2.042458600256225054e-01 -2.160794498004787734e-01
7.586978917457587457e-02 -3.010794625781074707e-01 -5.451208013961399423e-01
1.941972746182409892e-01 -5.953074983215844718e-01 -4.036111485362638973e-01
1.612406780173825105e-01 -3.743184292275705261e-01 -2.874929359670375106e-01
1.921854509511371489e-01 -5.633176121268932413e-01 -4.682387081404177920e-01
-6.390898608003725556e-02 -1.478332131495290191e-01 -3.567799023414304216e-01
1.628489599697280354e-02 -3.235984332355279491e-01 -7.851883991251940031e-02
1.627668686085792515e-01 -4.707303159229407896e-01 -3.527456767983778718e-01
1.331659098771091898e-01 -1.985365038453763553e-01 -3.795602741327881446e-01
1.716920145676037457e-01 -4.658936847313213114e-01 -4.237816360283965800e-01
1.577659882024922133e-01 -4.712076029192751037e-01 -4.871677861649974517e-01
2.012336129616554281e-01 -4.395201253727734070e-01 -5.876061227666986575e-01
1.533939280942013816e-01 -4.852436188009749962e-01 -3.534318414108321704e-01
1.723020463702713556e-01 -3.904549066710711891e-01 -3.372826606496288626e-01
4.459848593436266384e-02 -3.754717210830205154e-01 -3.869153250790162701e-01
1.095104865708660391e-01 -4.890712079201180451e-01 -1.235633863680698497e-01
9.085067837173843586e-02 -5.593576577378187586e-01 -2.432060457503575357e-01
1.810524577274321700e-01 -6.926219162927931272e-01 -5.354786412339866963e-01
1.624032452930781467e-01 -5.320012869355865703e-01 -4.994642738723547026e-01
1.114819716088089052e-02 -4.120834290199471006e-01 -3.492395378221968549e-01
1.491342014145309314e-01 -5.458373297075898023e-01 -3.661123780320818533e-01
8.402424034737787650e-03 -5.580848292870412841e-01 -4.866808902300352457e-01
4.091545530747220383e-02 -2.595964674911757086e-01 -3.599389874525824595e-01
1.295769172080696308e-01 -4.618568514934668912e-01 -4.310981433482203862e-01
-1.249296555628420791e-02 -1.555172064912047070e-01 -2.914488735352249726e-01
1.074681820974423552e-01 -2.898412821618752133e-01 -7.219199283780941556e-02
1.267552606599102738e-01 -3.279315020039406114e-01 -3.584857806121024559e-01
1.593303562085197633e-01 -5.239058159756919686e-01 -2.766805898772579653e-01
1.075574005754047491e-01 -3.899456651258765838e-01 -2.206641746279047744e-01
6.067789512399635043e-02 -1.330246897677662687e-01 -2.376757781842409045e-01
1.286829369341893070e-01 -4.956881457916435529e-01 -4.347660442810812320e-01
8.794867303568532080e-02 -7.076265945678947844e-01 -3.823642332962089441e-01
-6.087392006864034144e-02 -2.758653069298011573e-01 -4.040294100167773905e-01
1.266531073200387603e-01 -2.604726865768838273e-01 -4.615395957200743027e-01
1.140890292241025783e-01 -4.283598452765269293e-01 -6.163497805921864803e-01
1.425470431360280621e-01 -4.421767386911708009e-01 -3.371181584678177856e-01
1.042708616278811284e-01 -4.162788222894229229e-01 -4.510263558510443360e-01
1.359929131052379780e-01 -3.593426330884517128e-01 -3.383559767037986887e-01
-1.621778432491405297e-02 -4.664044142523051661e-01 -4.462488807309124006e-01
2.215094246145188350e-01 -4.351713709929789786e-01 -5.743063847624600982e-01
1.492425428966770440e-02 -2.553699090522680848e-01 -1.452460785043325764e-01
1.166821784710676546e-01 -3.880319081261687231e-01 -3.388192641117737658e-01
2.053733482926145548e-01 -2.686409221355061661e-01 -4.724871781266859472e-01
1.079702833998266165e-01 -3.271717166496119766e-01 -4.480385560364306130e-01
8.483623620840763380e-03 -3.722148023903071312e-01 -3.212720862131930311e-01
2.291760468469772327e-01 -3.955171292789936288e-01 -1.951524351163600457e-01
1.969601214213940743e-01 -5.952175318185948250e-01 -5.289816525405384162e-01
6.482917816586031279e-02 -3.356960614293043044e-01 -3.226525067166465810e-01
1.367813398914199396e-01 -4.848735031309008292e-01 -4.088174757454665631e-01
1.515553644065055217e-01 -6.293620426870303319e-01 -3.209790377978563036e-01
2.225542039128920457e-01 -5.264027632430137160e-01 -5.353110899120308019e-01
1.191197174510869594e-01 -4.438701963315363486e-01 -2.640972027212087347e-01
6.522143288985082776e-02 -4.417992308613856167e-01 -1.539888002576077497e-01
-2.267447747342421493e-02 -4.993796171448097176e-01 -2.265574472035329912e-01
1.311353884858648122e-01 -5.053538823028018712e-01 -4.560961655925281910e-01
9.950085607056546877e-02 -4.322936901090579376e-01 -2.339362777133202620e-01
2.676342923661216844e-01 -5.487211089383263740e-01 -4.679359772072575474e-01
2.827471008292796739e-01 -3.743600748725151028e-01 -7.283692194816198118e-01
1.665799130444538534e-01 -6.738015461753983359e-01 -4.078011284153588711e-01
2.898645672189847922e-01 -7.147558909720426179e-01 -3.580254227714143589e-01
1.209840516771580887e-01 -7.560028386488486518e-01 -3.521797836915805391e-01
1.571155287300731729e-01 -5.921118434071668268e-01 -2.153672747147883371e-01
9.493194474434130115e-02 -4.231345413231273334e-01 -5.223603583387150806e-01
9.528387077911881775e-02 -5.181736510530710049e-01 -2.691292786052716934e-01
-8.204745107565214468e-02 -4.488967502995717673e-01 -1.043688095407171446e-01
3.858850956848680624e-03 -2.854725716372450428e-01 -4.146753940215055501e-01
-1.951251436170409193e-02 -3.411272777421179292e-01 5.151546913940885375e-02
2.638983363965241580e-01 -6.829785132462133923e-01 -2.489525274474120309e-01
1.098202261645813138e-01 -5.538193953271179915e-01 -1.003760240223616762e-01
1.675591343608702211e-01 -5.837442834506378908e-01 -4.568621999985991167e-01
1.359383213298643867e-01 -5.290455361082768704e-01 -2.123806875111307058e-01
1.653222590069698406e-01 -5.120159503532084599e-01 -3.939390135333367127e-01
6.915790461416770896e-02 -2.197795258175401223e-01 -2.996396524207893819e-01
8.520193779800511180e-02 -4.914988731405922628e-01 -3.206613360384635847e-01
2.978363530652301527e-01 -1.014847946247276589e+00 -7.650917221445103777e-01
1.091338230804841380e-01 -4.170431250612192109e-01 -3.721215015179759611e-01
1.747285365697948123e-01 -1.412481873052411352e-01 -4.627864362399471965e-01
1.304881453882393849e-01 -4.107060090685075160e-01 -3.167150558385443126e-01
1.444786264524084984e-01 -3.948756719654786806e-01 -5.689805848133979715e-01
4.520416704389784712e-02 -4.979155522510869680e-01 -2.319685295477658116e-01
1.877264870149759624e-01 -6.101856511467556032e-01 -5.389690222129259745e-01
4.124188672648054776e-02 -4.611179920234622642e-01 -4.332890924424743773e-01
1.969577353447951040e-01 -4.817811134061202871e-01 -1.912545004367958157e-01
-1.383641640861004163e-01 -5.306048430305398966e-02 -1.806138916639024039e-01
9.604944439777174381e-02 -4.364218548452014623e-01 -4.497972238508527454e-01
7.515574264268654048e-02 -3.891832047961858443e-01 -8.096298890789999092e-02
2.270784684185751523e-01 -6.095016179529655354e-01 -5.555600843655623677e-01
3.809288442475455838e-02 -4.507312445655995425e-01 -1.008449696355024905e-01
1.361092968447930041e-01 -3.918816568853062954e-01 -3.679537802343419983e-01
-3.360797096679180029e-02 -3.281482714935677336e-01 -3.783814663515263632e-01
1.182451644220807729e-01 -4.905145559299990410e-01 -2.300779192379236449e-01
-2.746266124893237404e-02 -2.577136456610698012e-01 -4.874896247219906442e-01
4.918740292805034997e-02 -3.634971748587876306e-01 -4.890934264029693779e-01
1.251809767368969872e-01 -3.800945200469998397e-01 -4.722877826069833418e-01
1.201531295225430895e-01 -4.341754712081788981e-01 -6.045117154652999147e-01
1.444062781637276416e-01 -4.303749999782664482e-01 -3.198535335479419928e-01
4.368428870874740966e-02 -2.619217538831106751e-01 -3.714340043315642603e-01
-1.495188256188861864e-01 -3.635857227130716574e-01 -2.398713285727795963e-01
-4.730382530075960545e-03 -4.553096460529455491e-01 -1.908137959996878408e-01
2.162240090614226951e-01 -6.335745428390464618e-01 -3.709374037448776029e-01
1.250402524331661880e-01 -2.299352702497827750e-01 -2.520884593857810607e-01
-8.391858493240089700e-03 -5.792416620874711874e-01 -4.050518342069970856e-01
1.150730179663335129e-01 -4.722574481778840649e-01 -3.610426178092183136e-01
1.070193081797063961e-01 -5.422620562745601447e-01 1.942289004141648512e-01
9.751908076668591718e-02 -6.204069704752774861e-01 -2.752943834481014207e-01
1.588557500245357801e-01 -4.340330924742086260e-01 -2.215905604703691800e-01
-4.550191924549107370e-02 -2.487130127523591305e-01 -1.684610578493161981e-01
1.990224532866058382e-02 -1.272837207834016660e-01 -3.083763063281805827e-01
-3.372546356039718418e-02 -1.919123638339663707e-01 -1.147279481929746048e-01
-1.874699163016035897e-02 -3.307323337909862104e-01 -3.807780722032902965e-01
-3.737921132512678213e-02 -2.496039347831100486e-01 -7.790081287153594047e-02
3.628265284823362080e-02 -1.775968014247344406e-01 -1.327173384639448450e-01
1.612353893136742045e-03 -4.004242733939618049e-01 -3.259353542784197977e-01
6.238313458261179889e-02 -4.633305486804140116e-01 -2.724307144122688484e-01
1.250587621319652065e-01 -5.321774487745942750e-01 -3.220428629376255181e-01
1.645462045916339378e-01 -5.480285971128293632e-01 -4.547035765801759055e-01
-6.145541558099765211e-03 -2.378354720285598134e-01 -1.705733791233270402e-01
2.782948108252902841e-02 -4.517250293458068278e-01 -8.028260828679689709e-02
2.112449730073473475e-01 -4.510875763357544699e-01 -2.430365869772703746e-01
2.328149077578443027e-01 -7.640161943586432081e-01 -4.150016530958491323e-01
1.261295704894624947e-01 -3.615531058942491605e-01 -3.930597649529303794e-01
1.035261833466907255e-01 -6.009535797648850597e-01 -1.857926842247663579e-01
-1.624461230156049041e-02 -2.493459540524711748e-01 -1.135128963415916736e-01
1.515104765517150121e-01 -3.814114583022516491e-01 -5.680465281689266455e-01
1.825280376295279616e-01 -6.550494696432247466e-01 -1.737869712391364452e-01
1.259334751925762497e-01 -5.399650957537613927e-01 -5.309360370016529274e-01
6.796114739396319493e-02 -4.243300558495377572e-01 -4.427667103111776470e-01
1.583246185754489943e-01 -4.246328241858323693e-01 -3.287128648883945736e-01
-1.340598864969955173e-03 -4.073855824962784311e-01 -1.862414882278704553e-01
6.710024322850483003e-02 -1.530483758152278995e-01 -3.213114277978417199e-01
3.250229781590840972e-02 -4.538558982552820531e-01 -5.338744641382540124e-01
6.314192484918468296e-02 -3.557417018051509672e-01 -1.760581281979880508e-01
-1.540089322027426988e-03 -3.443482378682731770e-01 -1.972922755728996336e-01
8.643228085012832906e-03 -3.745205896394079303e-01 -1.366673911952980269e-01
7.294642955741759138e-02 -2.620792452423827967e-01 -5.476707027976841502e-01
9.496402607738296808e-02 -2.125167414829922663e-01 -4.892650842671586453e-01
2.110438108747958452e-02 -4.296369253156537837e-01 -2.335877966964563512e-01
1.185236670948448534e-01 -4.248653629195699999e-01 -3.280966342418416559e-01
-5.257415947623256258e-02 -2.973537149426865867e-01 -3.061418390606549522e-01
9.950507872803227016e-02 -5.910401670206772984e-01 -4.253981726433218036e-01
1.527682507786556343e-01 -8.160750603174795614e-01 -5.292916922806960578e-01
9.668045473476638563e-02 -6.341832711061976546e-01 -2.054699996618070124e-01
1.646727486449739430e-01 -4.455277173090776976e-01 -5.589009299923377583e-01
-8.573132208152323130e-02 -3.147596591142596267e-01 -3.345949092339242092e-01
2.646757040707603537e-02 -4.857772121972927515e-01 -2.065251753778700738e-01
1.100014313977766278e-01 -3.293343893470579431e-01 -5.647519389064470374e-01
-1.429501427128343494e-01 -4.245296128126478941e-01 -8.309295135672467580e-03
-1.321202912761814119e-01 -4.136181434711394544e-02 -2.982926736771478460e-01
-8.883214302837671994e-03 -4.263868089630795666e-01 -1.742483470890134889e-01
-2.584716461320679670e-02 -6.357769391971932471e-01 -3.746288650443152513e-01
-1.233890564892403674e-01 -4.453915684074969406e-01 -9.901786959635083818e-02
1.456382054253739788e-01 -5.948425427880064120e-01 -1.965230772638228984e-01
1.861870492074446659e-01 -5.898103824166471831e-01 -5.158951521484591574e-01
-1.332876440292287690e-01 -3.186816951230970751e-01 -2.465773266303803446e-01
3.449567348584059445e-02 -1.357341210903189044e-01 -3.042145888664355979e-01
5.332713620924556253e-02 -4.584279282902703478e-01 -3.624408344890444056e-01
1.123505462973870550e-01 -5.530026142392903132e-01 -1.707248231586513398e-01
3.949122471909305432e-02 -4.436070018099926848e-01 -4.581907897757031556e-01
-3.488905089861571440e-02 -4.462590205040579683e-01 -3.853094878740783713e-01
-1.673399087393439011e-01 -3.510935031729971456e-01 -1.312685617628117640e-01
-5.026747058417635472e-02 -4.158309468395553488e-01 -2.387566198248478599e-01
8.025184006168695205e-02 -4.373315956561469875e-01 -3.077712058976729281e-01
-4.771390856363044719e-02 -4.645565247729752656e-01 6.687460986886506475e-02
1.795608309194482999e-01 -4.480832002083343646e-01 -7.242356744175104666e-01
1.001409180750689742e-02 -3.226107934191508875e-01 -2.865944933626871638e-01
1.021332112163717554e-01 -4.039625770011223693e-01 -5.079619187480362008e-01
1.705423184855905383e-01 -4.474427377607348433e-01 -4.075932981385865794e-01
2.384218757328770977e-02 -4.734506505665194709e-01 -2.774215172565774878e-01
3.099169800446599510e-02 -5.016331433678633545e-01 -2.617720300647023990e-01
-2.016417580502167795e-01 -2.875390267816606560e-01 -1.791034418031292041e-01
-4.769846704818325733e-02 -6.388887070833506598e-01 -2.982984234970742499e-01
2.630492466801559459e-02 -1.614683727292192117e-01 -4.527323450105642522e-01
-3.254503189266033658e-02 -2.915440129050366203e-01 -9.795998304016650948e-02
8.755962492774260753e-02 -3.574160974733424645e-01 -1.714542143813897468e-01
1.417299273166960916e-02 -5.313737951752828259e-01 -4.953942897838152781e-01
9.983152176385479137e-02 -5.600299237668213692e-01 -2.722108005200332137e-01
1.157931949872641475e-01 -5.084143436171970620e-01 -3.250157023595607875e-01
1.867932777943526190e-01 -3.942259789893327593e-01 -3.337488720038286338e-01
1.269093978938098388e-01 -5.856057079729910519e-01 -2.481708165027196600e-01
1.636714106093317689e-01 -3.384599213043664179e-01 -5.731147074680582598e-01
7.263955647974107421e-03 -5.305237817687671331e-01 -2.719303529448833245e-01
-4.557508133137622153e-02 -4.403072534309284691e-01 -4.734530988776044502e-01
1.891373335410451162e-02 -4.072299911798760164e-01 -2.197527795424285557e-01
6.261244987616709778e-03 -2.772409126420201098e-01 -4.070446471266868649e-01
6.929300216633160758e-02 -4.454957866548809875e-01 -1.987894131930310060e-01
-6.552558028047528182e-02 -9.425921756043109667e-02 -3.976378856800111272e-01
-2.766272060615104778e-02 -3.709725550012321627e-01 -3.594701957528267933e-01
6.547516077134085677e-02 -4.929653023106075338e-01 -3.505514633621040765e-01
1.514863018078429491e-01 -6.996934481198975320e-01 -5.628837369514103628e-01
7.272670764540478672e-02 -5.523852161372952985e-01 -2.825997146561696205e-01
6.592621769845186108e-02 -3.067244782623199661e-01 -1.747569229509999822e-01
9.456172589631606229e-03 -4.136633284820891987e-01 -4.908771569908112475e-01
1.415404881156874239e-01 -4.831846299828148616e-01 -3.362566964906616995e-01
8.421219222697828855e-02 -5.137099684851573755e-01 -2.232503838069304081e-01
9.959593234249064508e-02 -5.351755144979111201e-01 -5.090189536903912959e-01
1.280164527816123332e-01 -5.686612567733293488e-01 -1.766776491954611394e-01
1.296003446508118273e-01 -6.401448447408570885e-01 -6.997943368322605551e-01
1.230056977258375817e-01 -1.916162532616372260e-01 -1.819611040113882083e-01
1.792710055535233771e-01 -5.418160369665590004e-01 -3.583926957805037006e-01
-1.139795639235461344e-01 -4.920499218574674316e-01 -1.295934491774994868e-01
8.463617453089034015e-02 -5.144228200065903422e-01 -2.482677090629850092e-01
1.724687421915906960e-01 -5.373695425330065056e-01 -5.506503355969889490e-01
9.161744507335312093e-02 -3.429664802891370101e-01 -2.252255173116033404e-01
-3.867201847916224011e-02 -4.146194530070799189e-01 -1.429266804974846927e-01
1.753934536716381665e-01 -5.214247817642521099e-01 -6.112918169842811444e-01
1.323488133257249011e-01 -6.059645385644629734e-01 -2.431024332803493060e-01
1.838567287613268597e-01 -4.920381426748030584e-01 -4.132543438074329778e-01
-5.546388462614348924e-02 -4.833777764486306694e-01 -2.893105226749037584e-01
8.729614167646726486e-03 -5.407782463864445610e-01 -4.716909282335279840e-01
2.275033062729114874e-02 -6.783572972164568782e-01 -2.701719313114545606e-01
3.151845583735113365e-02 -4.912767315066131069e-01 -4.272945441963345026e-01
-1.576448654659223791e-03 -4.113708824840744960e-01 -2.851114981484790256e-01
-2.007470332635774568e-02 -9.504995614272626625e-02 -4.561412770904889058e-01
1.419083450966516224e-01 -5.548797773827254254e-01 -1.911908810970177619e-01
6.973098480296346935e-02 -6.269937372770124639e-01 -1.446883499251625516e-01
1.722675367985226913e-01 -6.415198609651415751e-01 -3.665360807065889404e-01
6.113565973265888687e-02 -2.369121856484031063e-01 -1.248190423657669079e-01
7.680458193553096891e-02 -2.997836632469663698e-01 -2.622723569106084618e-01
9.779987380017951537e-02 -3.806378636638712010e-01 -1.127258652010127982e-01
1.196561830785087821e-01 -5.298554805690258718e-01 -5.327371414700929897e-01
6.984069216491350929e-02 -2.523411988398294170e-01 -3.615394500402016043e-01
6.476611091079220728e-02 -5.140656927322222458e-01 -5.375593620617626911e-01
-1.666692273243786104e-03 -1.673555310012022623e-01 -2.469182995762961852e-01
2.297275374505489687e-01 -6.538378195607492671e-01 -5.213683057986400193e-01
1.047854708793987122e-01 -6.107578719545809776e-01 -4.228009812308890503e-01
3.341117408498739394e-03 -4.429559942029679398e-01 -2.696934243311566171e-01
4.145244794976354896e-02 -4.338298574148971021e-01 -4.708005723986494750e-01
-1.288302680200414940e-02 -5.176406091048075808e-01 -1.951606443472861940e-01
-3.655033225539838782e-03 -2.961195283015647384e-01 -3.190408950208261096e-01
7.883930751901324641e-02 -3.757804674872655681e-01 -4.964497422111850966e-01
-2.446124901168778010e-02 -2.106582841029136510e-01 -2.940207836598855984e-01
2.571051598782725378e-02 -3.670195834731502238e-01 -3.349810951770026968e-01
2.427220053769829633e-02 -4.775448171819873799e-01 -1.576722385064948107e-01
1.150142918526286806e-02 -3.623224005765717237e-01 -2.587642424930836071e-01
1.939208536040486486e-01 -5.874348390649619667e-01 -5.900034010198251799e-01
1.052619297945098786e-01 -5.110939766228868031e-01 -3.150248308695009491e-01
-1.596618795394144641e-02 -3.410923712235240934e-01 -2.256044211465781935e-01
1.318850329591736426e-01 -4.544435276060525553e-01 -5.790831286222726249e-01
-1.277527977236392331e-02 -2.705192727627534488e-01 1.053572047439921278e-02
1.356532647774688627e-03 -3.493293973205164882e-01 -2.403266595089195157e-01
1.509577414772560466e-01 -4.600516760379247394e-01 -3.994262077327150884e-01
1.678218753392934914e-02 -2.790163422150708783e-01 -2.871793635378114828e-01
-7.405705273918483655e-02 -4.529768903798228052e-01 -1.004916358182059710e-01
1.074177622419592026e-02 -2.357059708168849355e-01 -2.350318493779299800e-01
5.717421307006631537e-02 -5.325167554271499348e-01 -2.178799159865829616e-01
-2.008866388891483723e-02 -4.070275339237761081e-01 -1.383437721874218873e-01
2.003234846960211257e-02 -5.210595998795963801e-01 -1.138042171381816736e-01
2.380620973787919148e-01 -5.640841344626852383e-01 -5.895312544097599528e-01
2.833305836272881351e-02 -3.332934673168188588e-01 -7.701524361797984497e-02
-1.045968074179195462e-01 -3.604907112668840341e-01 -3.831901903700245526e-01
5.732228173719855491e-02 -5.175625215564672033e-01 -2.246539549315715867e-01
-1.010689807044502508e-01 -1.537573114208892200e-01 1.189267997585550241e-01
1.954160342291562102e-01 -7.475102961449642258e-01 -4.204368566432084009e-01
2.155624800078825842e-02 -7.424177698573291018e-01 -1.959773748908215651e-01
1.275383548613873153e-01 -4.929888068862271489e-01 -4.444723130645047426e-01
-3.710705914927325821e-02 -1.219152978507578311e-01 -2.373000256937660701e-01
-7.926118785266345057e-02 -3.071150837258840305e-01 -8.582078044132268602e-02
9.290711422853847878e-02 -5.388365449358443193e-01 -3.596473027307922621e-01
-1.338961545269703457e-01 -3.073487924225881684e-01 -2.181282171634224554e-01
3.215531516456238137e-02 -4.536770658105240273e-01 -3.865630168012299528e-01
6.596014429819252456e-02 -4.732922668248336073e-01 -2.660715373257476202e-01
-1.805741958314666107e-02 -2.699830686464750329e-01 -4.141166768748991700e-01
-1.088781495994428639e-02 -2.187525400823910893e-01 -1.622193059464827058e-01
4.131564117582087192e-02 -4.143037587595261861e-01 -9.005999022873822923e-02
-2.178088135326752273e-01 -2.724762054469729300e-01 1.432712069123911469e-01
-2.706114679468774042e-02 -4.645617474683221282e-01 -1.419165442913468134e-01
-7.641685305407142081e-02 -3.767490792782766107e-01 -2.329173135409026152e-01
1.923788760766740324e-01 -6.221804200634206694e-01 -4.558231811459609872e-01
2.130787872703665542e-02 -6.282251954429387553e-01 -1.432584276155179914e-01
7.473245448449672423e-02 -4.189651196308550318e-01 -1.975962243096494042e-01
4.170167101465782622e-03 -5.514314447300474598e-01 -8.141389355219841306e-02
5.777346180342313176e-03 -2.447841179547838308e-01 -4.926541837558335857e-01
1.415614816387718022e-01 -4.913629810587543112e-01 -4.458839007276398370e-01
4.736107355825902587e-02 -6.836099997993478894e-01 -4.061310665331285819e-01
6.848095681447041727e-02 -4.012168738493278042e-01 -4.188613404187502276e-01
2.563177246248660168e-02 -1.787797326288371735e-01 -2.388553666485728755e-01
-3.527325990466234629e-03 -2.111209677573895327e-01 -3.809921757705194700e-01
1.154630179402094114e-01 -6.601899029136073516e-01 -4.098620577456495440e-01
-9.664901333343500767e-02 -3.251338181771816771e-01 -1.794431039442807574e-01
4.437605126913268805e-02 -4.443903482783437831e-01 -3.646506310134078888e-01
1.551184442288109366e-01 -5.598962131612061910e-01 -5.028824278452637131e-01
2.758959340879085786e-02 -4.884001310112870975e-01 -2.307050844224476371e-01
1.122667182899168559e-01 -4.341106050268894734e-01 -2.421808990129430406e-01
-1.420713021160491252e-02 -2.992487794234306442e-01 -3.500428686290231184e-01
-9.747260921497691299e-04 -6.715711062719891267e-01 -1.558455186607572429e-01
1.443507338956355746e-01 -5.577668639979971310e-01 -4.157980004843411237e-01
1.258309421484855584e-01 -5.304086982390070482e-01 -2.879605161655920398e-01
4.323070582366472792e-03 -3.968991553526124427e-01 -2.992218274209541562e-01
1.129798733818447865e-01 -4.655949009387514437e-01 -2.992743396248287446e-01
5.467583361036920664e-02 -5.111683597587051153e-01 -4.315825559528954081e-01
1.858452827969121479e-01 -4.510882506838904682e-01 -4.961388721255128864e-01
1.744104738189009574e-01 -5.662844293929394368e-01 -4.166848923045751718e-01
4.869337295392028864e-02 -5.408835248747032587e-01 -3.113548578916280896e-01
6.423276444682857189e-02 -4.515180987018614367e-01 -4.222751413660312814e-01
-6.058100087413764712e-02 -2.462175131035180264e-01 -5.396241153680003677e-02
1.880658845248608380e-01 -4.328950095985710789e-01 -2.796579244049044455e-01
5.243430440181073848e-02 -1.805863218842098661e-01 -2.714435157104251317e-01
1.294686693609579109e-01 -4.007114564601268469e-01 -5.215332217106549706e-01
1.511092203906070353e-01 -4.013724644411720277e-01 -3.881097543318450249e-01
1.105014822367844651e-01 -5.517655484048433756e-01 -2.179229091327425927e-01
-8.045514890049476620e-02 -3.083577223129543299e-01 6.724136666953217656e-02
-2.037023507791690946e-02 -2.775943000418772399e-01 -6.339462059410427841e-02
1.307499140444368102e-01 -4.358810077287444962e-01 -4.591538225836355736e-01
1.543488605561638138e-03 -4.050231736697185170e-01 -3.377142070072780555e-01
2.227624112254966704e-02 -4.621493350040646320e-01 -5.856137726983035030e-01
1.417801739853135068e-01 -6.194603949548698196e-01 -6.542539095823842743e-01
-1.145275513403642975e-02 -2.850047677575973104e-01 -2.701016688629045426e-01
1.190364510513468588e-01 -6.989015336392530031e-01 -6.736862139087196333e-01
1.231952370896522986e-01 -6.579625935618937937e-01 -5.191636212019958840e-01
1.984477637062016520e-01 -6.252758077640443446e-01 -5.096148885123858996e-01
1.065124105716974690e-01 -5.507310110806149517e-01 -5.654528080087479758e-01
1.677209820911773619e-01 -2.013153592179359741e-01 -3.124469659152042667e-01
-9.201848405729684544e-03 -2.956126368125420179e-01 -4.671993616235066149e-01
9.952324925430922065e-02 -4.103949590788840140e-01 -4.841454037346775152e-01
1.975486527433631956e-01 -6.970203593597874558e-01 -3.887563095923880496e-01
4.358983338975574995e-02 -4.116006247258341411e-01 -4.109753115547145619e-01
1.381440469907806445e-01 -5.882467382080629470e-01 -4.021207849939392176e-01
1.537716599275027463e-01 -7.850909769539962113e-01 -6.917841663274781894e-01
-1.109835357233324160e-01 -3.902908602358707846e-01 3.636907764149333033e-02
2.193499332025332649e-01 -5.225134628452270391e-01 -6.298869418636821038e-01
-2.492205695439553281e-02 -3.409734936449613230e-01 -3.127280020747451594e-01
6.064889819903385160e-02 -2.103900957256485960e-01 -3.229034606969762855e-01
1.280989472740019508e-01 -6.616502414784291020e-01 -6.381837470620732589e-01
5.790056927716946689e-02 -3.961033458572322807e-01 -5.440582509262439359e-01
-2.742378945028489667e-02 -2.442843191794614732e-01 -9.718084797508019790e-02
1.341340274991700277e-01 -4.106023743363755862e-01 -2.580652084873862329e-01
-1.733678718515374584e-03 -2.404150137467526704e-01 -8.488129842217650989e-02
3.125248186462581401e-02 -4.496471831532962149e-01 -4.106106619922154088e-01
1.941358027537729569e-01 -7.789944945683076050e-01 -5.977529971913488893e-01
1.563601135832195510e-01 -3.381054290336926726e-01 -2.374087578705896817e-01
-3.688787032752927075e-02 2.867996878370293601e-02 -1.883471489981478619e-01
6.966882369615445825e-02 -4.092742732994087973e-01 -3.045493394367131401e-01
6.215603700074456839e-02 -3.964333012918141996e-01 -2.610474104243349913e-01
-9.560258783701058860e-02 -2.575378297875685618e-01 -2.543865653812558136e-01
-9.579146983574204910e-03 -3.868349916760132068e-01 -3.953807070883872399e-01
-4.137998242816465222e-02 -3.562115268088206221e-01 -3.525980608144974049e-01
1.454589173685745251e-01 -5.853561666872000302e-01 -4.491607616173500794e-01
1.499460124227307567e-01 -5.381020817474677642e-01 -3.222451687432386080e-01
1.565736203880079280e-01 -4.698126510131546141e-01 -6.138816190250304672e-01
9.170432511036485934e-02 -5.256819270867501004e-01 -3.352959990811559265e-01
-7.451182714330606416e-02 -4.399040823401341171e-01 -2.867010726549494848e-01
2.220425700004646785e-02 -4.499001308866663607e-01 -2.561959539382652196e-01
1.697574304782398791e-01 -4.293005442906294711e-01 -5.025641535313369879e-01
1.222382520024196673e-01 -4.969978433467607815e-01 -5.369838803507609448e-01
9.703122114307394241e-02 -5.479548733282952888e-01 -2.498624906833750714e-01
-4.146831901284953048e-02 -1.225531425724439849e-01 -2.581487943256131068e-01
3.064486626827589433e-02 -1.647077533388849879e-01 -3.755890197172386813e-01
-1.077778507235072070e-02 -3.563825771113804386e-01 -1.558079553535183237e-01
1.029156211137727261e-01 -4.317623701431778649e-01 -5.900049899055224145e-01
5.165359942003178162e-02 -4.032998716576283726e-01 -3.574204103946763134e-01
8.499303612430697541e-02 -7.618735548378450240e-01 -3.078738457068728174e-01
8.257322521116750025e-02 -8.925829533340103872e-01 -3.048103722852628650e-01
-9.112003368949572746e-03 -5.267154325997935871e-01 -1.975231879637520116e-01
4.153523942537429292e-03 -6.742133559714096336e-01 -2.311454191330071239e-01
2.922982598210310812e-02 -6.572243140704214781e-01 -3.884331306366628489e-01
-2.271200539612872049e-02 -2.908271548255259020e-01 -3.435586587119461299e-01
-4.855603667327823558e-02 -3.254560335784648650e-01 -2.436175726609115522e-01
6.170094522751368160e-02 -3.362890492332808456e-01 -3.634324975032616756e-01
-8.220744365973509105e-02 -3.458143723427626881e-01 -1.874376828878019374e-01
-5.325550594980210661e-02 -4.585298247520781523e-01 -2.660341217338579867e-01
1.223695403725790776e-01 -6.339588374666758064e-01 -2.514121310918420171e-01
-2.977891578067737299e-02 -3.514705751099329589e-01 -1.342097503249028989e-01
7.196694730600050605e-02 -5.780160285010116361e-01 -5.412088278133189156e-01
7.448699380309520279e-02 -4.251528635387917809e-01 -2.740509112230520294e-01
-2.351743713687737269e-02 -5.530094737088302459e-01 -2.253758480486998117e-01
7.066676991839893063e-02 -1.914367233012437275e-01 -2.451088955001115011e-01
1.873226392166760235e-02 -2.422898711850871578e-01 -6.997246525699818420e-02
6.172918734781029926e-02 -3.162553168737254339e-01 -3.538897467837438526e-01
1.519835848848676285e-01 -8.530278829848696454e-01 -3.755390709533470428e-01
1.530599421119260839e-02 -4.966081271002749098e-01 -3.388908751839574407e-01
4.793497370000121549e-02 -5.481040571526709648e-01 -4.110769058505048257e-01
1.941526390331063112e-01 -5.370863753146792874e-01 -2.609249150180805721e-01
9.362603884350351180e-02 -3.789127688298328245e-01 -4.289695412962779564e-01
8.942675785241949171e-02 -3.229899127946906923e-01 -2.624985508699078096e-01
4.003601477877216652e-02 -6.414748859020278360e-01 -3.741682034770059673e-01
1.610267968059231336e-02 -3.799524970266734414e-01 -2.058722979877667392e-01
-4.762505784314363666e-02 -2.135530892726964503e-01 -1.593111915209499685e-01
6.474894679692022592e-02 -5.568805693629763631e-01 -2.023106492431772097e-01
-7.467813071268203373e-03 -4.127745123567061469e-01 -2.621677156525401564e-01
7.665210075566974979e-03 -3.068379824888607388e-01 -1.730878139200906496e-01
-2.086063137851161819e-01 -1.569403778635476421e-01 1.732172175608814868e-02
3.890203467782571423e-02 -4.837028706620931651e-01 -3.084032526535032126e-01
3.030180076294231029e-02 -5.103222224360868253e-01 -1.886129857327900616e-01
1.311284088040349793e-01 -3.728032933652873915e-01 -5.023307446659091013e-01
9.794321111087356257e-03 -3.402511396600096383e-01 -2.889168926217760003e-01
-1.990009921807089910e-03 -3.377936659190936552e-01 -2.608801912613598617e-01
7.541380468803726700e-02 -5.597757527491982188e-01 -3.637030823686169256e-01
6.929252193715562669e-02 -5.585150266394243168e-01 -2.846882225735289929e-01
-2.578669260305099797e-02 -4.481173482199083402e-01 -1.398344911545055247e-01
-1.725017631030567600e-02 -4.927647242967130303e-01 -2.418451736663396190e-01
-5.166855323554209178e-03 -1.737775370435215017e-01 -5.141364053748445073e-01
1.408710809796454022e-01 -4.501588401045153454e-01 -7.307957231606758697e-01
-3.995203453757145695e-03 -3.715777233852852746e-01 -1.612135198432662619e-01
6.187794153961911903e-02 -6.074542264949185366e-01 -4.586756051253479960e-01
-4.165070743582877100e-02 -3.608791251373522080e-01 -1.603104615504147290e-01
1.271402389501883334e-01 -5.262569474226910238e-01 -4.676551311611758521e-01
1.610161032434431760e-01 -7.007068965373357550e-01 -4.874934594989710490e-01
5.631663810772113976e-02 -3.599509011816417470e-01 -5.139016762496111390e-01
1.184320070563127381e-01 -4.167367382511653062e-01 -1.891860650542254163e-01
1.541564325983824091e-02 -4.529704206226847774e-01 -2.090588397498631679e-01
-1.622752697948937062e-01 -2.374595720362866480e-01 -7.872237982162166858e-02
-3.404537703906473922e-03 -3.892432980293367706e-01 -3.304501523042255862e-01
1.764692598145347624e-01 -4.767797247482130629e-01 -4.825368696481202591e-01
3.997562132710674732e-02 -3.316625541876296879e-01 -4.213016286854140979e-01
-3.063781766779349880e-02 -3.349256685407033807e-01 -3.286931735823310774e-01
1.554196049744773767e-01 -4.778359700934822207e-01 -5.310377872164369073e-01
-1.190218785755203790e-01 -3.530319392224638975e-01 -1.002233456763526043e-01
1.054733160667109537e-01 -6.990183155289697581e-01 -3.625890818560182360e-01
2.686286112322111563e-02 -3.939298400911193099e-01 -3.142894853052724535e-01
-2.009072767388220271e-02 -4.301787068392495250e-01 -1.396059303543530916e-01
7.073573745988825934e-02 -3.430349481535248657e-01 -3.270514257623924337e-01
-9.480883385120941753e-02 -4.110328480995368849e-01 -3.600824892749261430e-01
-1.175164259210559337e-02 -3.067051610191464661e-01 -4.347091086733225751e-01
1.952014292908774706e-01 -5.770344663015269937e-01 -5.302705067610409273e-01
1.728424800062544620e-02 -5.299418386786962643e-01 -2.469125257333866230e-01
-1.174910547500207514e-02 -1.645667609530159226e-01 -2.769083503350100450e-01
-6.369724670587828541e-02 -1.410847973209725659e-01 -1.922755667076136987e-01
1.334033821641846806e-01 -5.413784877539526974e-01 -3.997676696566685450e-01
1.323135293536581436e-01 -3.800362483454011731e-01 -4.233793718120746341e-01
1.625780527732301195e-02 -3.847461413076098680e-01 -3.248511135998648491e-01
1.606057786860848324e-01 -5.996701031722584396e-01 -3.173520973368404441e-01
-5.452467264742288933e-02 -4.027353648754568027e-01 -9.307558384827085973e-02
6.117024931096448626e-02 -3.687015631523111736e-01 -3.285689436956249487e-01
2.991876914964741729e-02 -5.997033441206882642e-01 -4.439372638105667512e-01
4.992342042663766577e-02 -4.997387409071096798e-01 -6.723104958982331070e-01
1.005636541888117463e-01 -5.384167875226881783e-01 -4.352378621646826318e-01
3.823041924578918227e-02 -5.048932992036991863e-01 -5.586519554011357691e-01
1.543586810100041617e-01 -6.671757042395527471e-01 -3.175140590303344723e-01
2.423057881646695222e-02 -4.004707525714370497e-01 -1.926536324968797231e-01
4.702663348628854934e-02 -5.485873773796243746e-01 -4.509811477493914644e-01
1.831983210517540428e-02 -4.186455873802135130e-01 8.507491640008524314e-04
4.076736371018041538e-02 -5.735458567049116496e-01 -2.827261090563526480e-01
4.984873338443351898e-02 -4.443923221545502678e-01 -1.753713207674776342e-01
4.291176767555926475e-02 -3.105671512753764851e-01 -3.553925485395881267e-01
1.050243608412682050e-02 -5.482387538997399723e-01 -4.108084117765735677e-01
1.087642865134830217e-01 -4.080860195975168914e-01 -5.794487116122963855e-01
9.510133461973513391e-02 -3.757844263058838230e-01 -4.648103492886259680e-01
-3.743365671824294694e-02 -2.403432813826245074e-01 -2.542385373321178754e-01
-1.342671816803893137e-01 -3.260447471300822464e-01 -2.715935331476604375e-01
1.103492129101142361e-01 -4.587207679113878278e-01 -3.756337238282032587e-01
-3.601982517512691828e-02 -5.641013343196261687e-01 -1.457047033742822073e-01
4.670669465739152315e-02 -6.882125049724860943e-01 -2.807047895887855304e-01
-1.113159997887578356e-01 -3.942259209423535360e-01 -2.534373728508692025e-01
-4.613231397826522695e-02 -3.126982518057959126e-01 -1.822766494182705976e-01
-2.876382371977248553e-02 -4.829358205545637439e-01 -1.893293855558817462e-01
6.385287903431624557e-02 -3.986020127774070332e-01 -3.181658193832279657e-01
-2.533118146235491253e-02 -3.109098692316343282e-01 -1.897032250317112201e-01
3.414633454565230153e-02 -4.233000358746861203e-01 -4.450685592840684102e-01
-1.463545555982737056e-02 -5.415604707722598832e-01 -3.647163749413082634e-01
1.383481709049858566e-01 -5.913360650089112269e-01 -5.326159586732495121e-01
-8.237594103270851065e-03 -5.719711074526472316e-01 -5.134718474833341872e-01
9.162824304030481315e-02 -5.504407752839646228e-01 -3.166848883277966209e-01
7.611925784817286100e-02 -4.281226112460401190e-01 -6.892915975132170026e-01
4.545715932902183454e-02 -4.133491152381059131e-01 -1.252386209922100591e-01
-1.847031113604558072e-02 -3.954940729590781245e-01 -3.751552243964604294e-01
8.246931406419921728e-02 -4.979401786898849380e-01 -3.468249477693170491e-01
4.815042308663208814e-02 -4.517246833891066515e-01 -2.246999429379457069e-01
9.100936785182422994e-03 -2.633522435747690515e-01 -3.935076725162582889e-01
1.470743004293995071e-01 -5.151990708729554669e-01 -6.118420553779269078e-01
-5.357587091437299165e-02 -2.094132977708986765e-01 -1.400233860307849021e-01
4.090665305145968489e-02 -3.096213985112581391e-01 -3.419122478075542482e-01
1.090091408785909266e-01 -5.343906895566710169e-01 -5.844245006983661561e-01
1.178151998361620656e-01 -5.197939546409133804e-01 -3.049448326524673014e-01
-5.411580787647629620e-02 -5.252350065923834244e-01 -2.921739077236518156e-01
3.360091292843314648e-04 -5.158514545103596305e-01 -6.269017038259239172e-02
2.347620573653208531e-01 -7.380089953878439246e-01 -4.216459585744130045e-01
9.934210655107023058e-04 -6.051997451613395640e-01 -1.826843988655322271e-01
4.401343889822317834e-02 -5.839874613984954443e-01 -6.128424018255871353e-01
-4.440498009136994995e-02 -3.714022969991490619e-01 -1.958947770197125848e-01
5.697718517676708672e-02 -5.181592852974010732e-01 -4.471730357491119356e-01
9.864698785809444814e-02 -4.130042884505384926e-01 -5.522251642807014527e-01
4.598526853010653781e-03 -4.482237341478811921e-01 -2.354764680106051777e-01
3.152956371029258520e-02 -4.693339058698717814e-01 -5.047034476729850283e-01
1.141497924321450697e-01 -5.886588220934512172e-01 -1.838969611618903599e-01
6.258729016694797309e-02 -3.645556169252524015e-01 -3.712505769743814632e-01
-5.628694620019913941e-03 -4.530164110900471997e-01 -1.863718920490069486e-01
1.021707119819912357e-01 -3.210282424196706508e-01 -3.907394144924514201e-01
4.490310838677347149e-02 -5.017015447642370063e-01 -3.311415248516107468e-01
4.062717206439003803e-02 -4.618485319680156742e-01 -1.659743313832797718e-01
5.168049575182642741e-02 -3.946604626988396980e-01 -3.728908650440270200e-01
7.446896871777441973e-02 -7.119293437061227081e-01 -4.112015143530305394e-01
5.980490439122387869e-02 -4.603639258582834515e-01 -4.767592763063652761e-01
1.204731413619217761e-01 -4.716721817115807625e-01 -3.413645157749716219e-01
1.044808987361589558e-01 -6.134131311828592281e-01 -5.412438371762222644e-01
3.805164186766418766e-02 -4.150980006537166034e-01 -3.525287698265229253e-01
1.436955379473716654e-01 -5.148544374438959181e-01 -3.187596146093869542e-01
1.275904005786756557e-01 -6.721133093345064147e-01 -5.021197771730490089e-01
1.634811181534319147e-01 -5.537597098753210823e-01 -4.791251042034390117e-01
7.612054429760295449e-02 -3.559669066438586604e-01 -2.302485036672927698e-01
3.137965909966755618e-02 -4.950970920067141456e-01 -3.620897294875087269e-01
1.030451490371149248e-01 -4.458505839964943540e-01 -3.643378627242546131e-01
7.720879763178256638e-03 -5.766866395539409496e-01 -2.936639085841781238e-01
1.477641701338288094e-01 -4.602790065934789787e-01 -3.662603816995004813e-01
4.451097071084353374e-02 -1.859946344138916352e-01 -5.471771520701462777e-01
-2.448162749431892493e-02 -1.928880442115366023e-01 -3.644629107362216125e-01
-8.232654657744475912e-03 -3.631527931698723677e-01 -3.669584409194142083e-01
-6.048119035820320732e-02 -4.171402298612156834e-01 -4.158906691154413693e-01
-7.163951508817945069e-02 -1.156600712365052352e-01 -3.508833346012725229e-01
-8.822178476433206740e-02 -2.445053268116677003e-01 -2.758374707198880671e-01
1.409249787589135217e-01 -6.158990015944580954e-01 -4.618316036720151452e-01
1.103723029443166581e-01 -4.217405558042908176e-01 -5.621049269332663023e-01
2.251295024913080312e-02 -4.841917578275727330e-01 -1.383384801605056502e-01
-4.218181971883128156e-02 -7.158144073043120059e-01 -1.742562386475525749e-01
-8.226772227493395206e-02 -2.283440754362495717e-01 -1.809934956651906290e-01
6.733916276191198591e-02 -3.803921838932877719e-01 -7.190458128721566311e-02
7.456642328847218337e-02 -3.775264360107311035e-01 -4.055411780535105315e-01
-9.576404548061745459e-03 -4.148336069880644850e-01 -1.835019578310697064e-01
7.363203108435278921e-02 -5.185836274145723124e-01 -4.885521019292626832e-02
2.457980480140564694e-02 -3.872276352118042553e-01 -1.009334304315845365e-01
4.564614273867340088e-02 -4.671821115059322516e-01 -1.296266190708981192e-01
9.976497098984049572e-02 -6.925696567030490414e-01 -4.673948743137597006e-01
7.149579984953691181e-02 -5.292774285648556010e-01 -2.600844058132434355e-01
5.184853441637304883e-02 -3.879768436000614606e-01 -5.127842288544313121e-01
-3.525867135807070341e-02 -3.422421892648683794e-01 -4.361857138393063771e-01
1.532391710925216088e-01 -4.282519074894022282e-01 -4.354116603333104685e-01
9.892933565985284616e-02 -5.529440790761213087e-01 -4.074525974465870171e-01
1.137506726516601674e-02 -2.726202204296352960e-01 -5.560747226681370670e-01
6.591685074054831617e-02 -4.054981297414204100e-01 -2.700803752312084249e-01
1.243174651323095681e-01 -3.418589153333808639e-01 -2.547043261949912818e-01
6.777745999672513122e-02 -4.843019026640669189e-01 -3.401913906367250995e-01
1.065149139865053662e-01 -5.422557484426429042e-01 -2.862845037800045844e-01
-3.020850283160747551e-02 -3.010121250519341984e-01 -1.459523606958890163e-01
5.769921051129500711e-02 -3.821710761582668425e-01 -3.916815515105338541e-01
-2.450490156426576860e-02 -3.549207184346228061e-01 -2.624662365279357701e-01
1.147271804080305380e-01 -6.094257275414349806e-01 -2.738822930859958760e-01
-2.220109023790817204e-02 -4.612971297107679725e-01 -3.707519016425195879e-01
1.873223645198374143e-02 -4.185982158577985501e-01 -6.242835645504154485e-01
5.814937796757924104e-02 -3.608476712679200560e-01 -2.428327461398440690e-01
2.063720305376914865e-02 -2.912756670948879467e-01 -2.992686730737275091e-01
3.850370471340625045e-03 -2.102494646466204209e-01 -2.564012353106894793e-01
-1.036423896078897400e-02 -3.901471200055985911e-01 -4.062528179354947255e-01
9.490235778171962622e-02 -5.999493116557621519e-01 -4.556385614636608850e-01
3.115925284479326152e-02 -4.601089615487583551e-01 -3.145021965371204153e-01
-4.985796582129564669e-02 -1.621998333837204598e-01 -2.435178608691090929e-01
-2.031612927347614672e-02 -5.263458245787759893e-01 -5.111665334106278991e-01
2.744597698649364759e-02 -4.457949176833184701e-01 -2.244740387395798287e-01
3.672184913074705293e-02 -3.058941946508517695e-01 -4.790921618702048690e-01
1.910525387339490067e-03 -3.078021822356618031e-01 -3.899691166490080185e-01
4.528297133748004910e-02 -5.025956482642213174e-01 -3.155853530053285283e-01
1.587029915899762500e-03 -5.661295447294523164e-01 -2.296260697556160579e-01
4.543148494148319116e-02 -4.782541705989018510e-01 -4.657107319312392413e-01
-2.856548440567863167e-02 -3.382516526967496162e-01 -2.951238546880112779e-01
-6.434435762162005190e-02 -5.212961999298859617e-01 -2.519467852040815359e-01
2.496645139783737477e-02 -4.821254264132619483e-01 -4.699116480834835130e-01
2.749642334607660388e-02 -5.240976051239241151e-01 -2.103089011039753764e-01
-1.045426774275197701e-01 -3.101442821347748513e-01 -1.034405343719591031e-01
5.438756557152224502e-02 -2.919667104719496642e-01 -3.568758322296772256e-01
6.463456518651700122e-02 -3.540047730098332401e-01 -2.500800506283908931e-01
3.856783440316036149e-03 -3.246398086965958107e-01 -1.882668835542835595e-01
7.501024624928875895e-02 -5.721503090104680389e-01 -4.211342786117189263e-01
1.608835831337449562e-01 -4.095265072355722680e-01 -1.758879814762255300e-01
6.468355652926049970e-02 -3.022212621504900554e-01 -4.386929530668104427e-01
4.381012413314211429e-02 -5.354240026239618366e-01 -4.521340625646281808e-01
6.071526466322918481e-03 -3.455853568557230027e-01 -1.958601813477112152e-01
-1.169586035574314842e-01 -2.232948165668622309e-01 -5.057755949362441328e-02
5.945309019739930534e-02 -4.519958854602017517e-01 -3.569237431328566856e-01
-6.383971974266344773e-02 -5.535277237445486165e-01 -2.557756572828151498e-01
8.740052601299419521e-02 -4.022121631637975980e-01 -5.688325114494729995e-01
9.572083814828635795e-02 -5.647066331279586571e-01 -3.556736194880554258e-01
-7.398556149067569976e-02 -1.340654957733926622e-01 -8.300763421265777708e-02
4.486208659361379247e-02 -5.360751284428433294e-01 -4.443083706250354759e-01
-3.148989429190240941e-02 -3.455861563748587884e-01 -2.019117331710558183e-01
-7.013691930521837037e-02 -4.042239700941538949e-01 -1.850606705147757047e-01
5.340401593829691151e-02 -3.862817676051566451e-01 -5.838115140968036521e-01
-1.159429540984069362e-02 -5.091800521751332909e-01 -2.981819392739115671e-02
7.337290939126939193e-02 -3.254141721090517692e-01 -3.807122804876135191e-01
-2.910317673715745457e-03 -2.792116006479643531e-01 -1.755057631182861400e-01
-3.373640656375576086e-02 -4.320903080090388038e-01 -2.935220099385338344e-01
2.096123691992612947e-02 -5.275566261809632174e-01 -2.579827765108837490e-01
1.086355169325301517e-01 -5.863205456804072568e-01 -3.722599424819650338e-01
7.425203836801763657e-02 -4.947010485322040907e-01 -3.227679366579327969e-01
1.624868124181779727e-01 -6.681797056947034186e-01 -6.723237563857593635e-01
-5.244708008862897231e-03 -3.481279216588717418e-01 -9.125836100717421573e-02
-5.784402775314179124e-02 -2.597279411716311159e-01 -3.418208810430911626e-01
2.730228984682447901e-02 -5.540756175156706931e-01 -3.830634269384178836e-01
6.037121897589292630e-02 -4.964545005081499873e-01 -3.645318074669461339e-01
1.463255561518836956e-01 -4.553690811944011152e-01 -4.338393895916889953e-01
-6.167245366680518259e-02 -5.615285400934482141e-01 -2.231526630054943006e-01
1.070060984474392463e-01 -5.950249313013884489e-01 -4.609020529068823535e-01
4.478996239829813319e-02 -3.130350608772176635e-01 -3.798014929708037890e-01
1.031039029576477084e-01 -7.481997891417551116e-01 -3.337138267984833817e-01
-4.603474317702227481e-02 -3.657676681589614454e-01 -3.331816327933556643e-01
3.216992512921201808e-02 -4.599525094260998870e-01 -2.967632002127968960e-01
6.876268143399766331e-02 -3.784133501471664829e-01 -4.779133431384132713e-01
2.441097561566563101e-02 -3.302000690669926186e-01 -3.091802247599302333e-01
7.488490400849201478e-03 -3.700619447582442767e-01 -3.067071458615937551e-01
-2.937460791545731809e-02 -5.008323773848410987e-01 -2.556351422369642634e-01
6.845955954246951691e-02 -6.650544968358040876e-01 -2.226276425558801897e-01
7.334029789604379346e-02 -5.135105112784748016e-01 -3.608901044949259784e-01
1.186075752961976981e-01 -4.793142140915347404e-01 -3.488079935106314089e-01
1.324666233781712776e-02 -3.477882446477131850e-01 -3.814874039898019653e-01
3.120474027470176992e-02 -6.246734981270694043e-01 -4.271649270191337777e-01
1.029772570014300115e-01 -5.265504379543326507e-01 -5.673199272513880231e-01
3.644598869018578213e-02 -2.948643472949790123e-01 -3.029259313280512345e-01
-1.161416351366995059e-01 -3.891328127710376172e-01 -1.189229145324510739e-01
1.310934604419995431e-01 -4.094315579962666263e-01 -4.095093713599857743e-01
1.894478699874220240e-01 -5.364389290802797916e-01 -5.004961360673076953e-01
8.318043405076558372e-02 -5.322390365739235740e-01 -2.694703150045936191e-01
-2.390376202672417350e-02 -4.093215640784695353e-01 -3.680169200083214243e-01
-5.287355675624283435e-02 -5.167305377192366045e-01 -2.899484946415022968e-01
-1.091152565573341171e-01 -4.609925605680853522e-02 4.514933447707569769e-02
9.720131303712520321e-03 -5.691060958988209961e-01 -2.282444406206551868e-01
3.785754200275670556e-02 -2.858029377288477946e-01 -4.147328504185323617e-01
7.370051342774175396e-02 -5.696139209995743080e-01 -3.750443801016190015e-01
4.488115895030908575e-02 -3.111237813302789590e-01 -3.528043761242525278e-01
1.752392749575593101e-02 -2.685226489043457399e-01 -1.254835368634314996e-01
-1.036790160926681637e-01 -5.512705917592755078e-01 -3.898584606593464841e-01
-2.312002605654273069e-02 -3.227126981031918085e-01 -2.202978098486947367e-01
1.164813701086040432e-01 -6.501679530509587579e-01 -4.233894917017622106e-01
1.546009690135012882e-01 -5.150717957627652943e-01 -2.823214112213432436e-01
1.291791279204801413e-02 -3.894516525045879085e-01 -4.164098422500659424e-01
5.546079219971611352e-02 -3.501014409942104777e-02 -3.108872676257341539e-01
-4.176590623637421729e-02 -1.839244542181512898e-01 -2.585906146715921672e-01
1.581195744768217892e-01 -5.349960037841308136e-01 -5.179467853895762808e-01
7.378085214108809353e-02 -4.665511625206830715e-01 -5.069065353072654823e-01
2.424329672532676838e-02 -1.907191830621872697e-01 -2.393701237754153333e-01
4.651355404541135385e-02 -5.978691949506207415e-01 -4.225576710226062183e-01
1.244892620953490514e-01 -6.934771772920420574e-01 -4.757799715299810828e-01
-2.135775839259812514e-02 -6.571011755295486090e-01 -2.362923562184531256e-01
-4.585555778273642247e-02 -5.951852410694211670e-01 -1.485383124162087398e-01
1.530771420296406227e-01 -5.644720435127732472e-01 -5.359459724808850467e-01
5.401620107667204351e-02 -3.411659483581823693e-01 -4.570149600384025845e-01
9.397514604541834515e-02 -4.110113954358070032e-01 -3.140425250563199100e-01
1.014461840253502167e-01 -2.532889824713291382e-01 -3.207325557921238968e-01
-3.168310747464575527e-02 -4.135869971149852553e-01 -2.344711639090966138e-01
-3.928943610436341771e-02 -5.827584304913528968e-01 -2.026552540338997233e-01
5.637433485381837528e-02 -5.116020429756042986e-01 -1.269893468587794949e-01
4.509878045999204943e-02 -5.795693187409227676e-01 -5.115037614275537159e-01
6.308841155518285504e-02 -3.185800126387658970e-01 -1.982168513932389686e-01
-4.071915333100051271e-02 -3.690256993532647911e-01 -3.005789113049992523e-01
8.496586731718114294e-02 -4.813315371301540857e-01 -2.608290222405642567e-01
5.388487043857059788e-02 -4.796127219197696689e-01 -4.556690412756521091e-01
3.947653614648105602e-02 -6.078783588748857269e-01 -1.132862256628999198e-01
1.677202331552631875e-01 -6.711858663437153538e-01 -3.918620453431920225e-01
3.798311104576024277e-02 -2.797508833819053464e-01 -1.762121725454108834e-01
4.238544923199061287e-02 -4.404425503949438436e-01 -3.015749904526585645e-01
-6.768562984412529460e-02 -3.399462812478994955e-01 -1.044773643555658715e-01
8.691971652306351714e-02 -4.461621648176259392e-01 -3.120330244931035502e-01
-2.838678335617306203e-02 -2.260285809179816141e-01 -1.386689301455499290e-01
-2.787208882284630818e-02 -7.040283888438243487e-01 2.241593882497783241e-02
-1.592114880967647750e-01 -1.600141536250494489e-01 -1.339272238490201161e-01
1.039194875728250977e-01 -1.859380674707593606e-01 -4.789190854283758014e-01
8.140817265253064150e-02 -3.520536385475359076e-01 -2.189944962762346847e-01
-1.152342094656040317e-01 -2.658947548048575804e-01 -6.354933249526695249e-02
1.080572007058635542e-01 -5.703747332924238300e-01 -3.326103451577386849e-01
8.050625771622321736e-02 -5.147633585758168984e-01 -2.524704436901461513e-01
5.252060409797731921e-02 -1.309074923956390357e-01 -4.326933519259821281e-01
1.155770958717425856e-01 -5.327635945073176948e-01 -2.116578060117513260e-01
7.139702914334167261e-02 -3.502614326626902752e-01 -3.905158470292935391e-01
1.544249611367796149e-01 -6.242549325207105149e-01 -6.903767350968914585e-01
4.038059781390446190e-02 -3.894512490107411296e-01 -1.353574588994592709e-01
7.978699408715783647e-02 -4.205107987012830506e-01 -4.362185087352816737e-01
6.446223843982634705e-02 -2.405190951446498637e-01 -1.500268684332919378e-01
1.472116151489784031e-01 -3.223400961794951058e-01 -3.396478983762598602e-01
4.514464811945861911e-02 -3.284812061607462752e-01 -3.790871735152463451e-01
5.505315842661806514e-02 -4.491120414462144161e-01 -3.533999849646725089e-01
-6.715393044181006132e-03 -3.143606574425676925e-01 -3.738578862407151426e-01
1.571220785441531653e-01 -4.068193470651291221e-01 -4.945592267201006642e-01
-4.127903667287613487e-02 -1.909925555595108904e-01 -1.534333417574647029e-01
4.691389847573912419e-02 -2.494958839109151505e-01 -2.403257080623228958e-01
2.624911092836379467e-02 -4.230661393133035020e-01 -2.587480073700176852e-01
-5.627344296895486764e-03 -3.493516024969478551e-01 -1.205040303530120482e-01
1.222699812917706907e-01 -3.498998090897296187e-01 -4.560804994270926116e-01
4.379112366827975222e-02 -2.068734415416448869e-01 -2.784430884353166213e-01
-7.651635333220419000e-02 -1.312357658278964223e-01 -1.062915515948921197e-01
-8.967202864332124435e-02 -2.630050869973059591e-01 -1.118763286233326326e-02
-4.628482376163400858e-02 -3.802382489493587592e-01 -2.086588220734166832e-01
4.393694516170132403e-02 -2.281830847520778249e-01 -3.287695906120027267e-01
1.661864130621020230e-01 -4.127280560121810993e-01 -4.440907147611357075e-01
-1.608354215524254727e-01 -2.419900886111951976e-01 -8.508561172409168094e-02
1.696961123888804934e-01 -6.516824453170904086e-01 -4.455550663499567854e-01
6.917872350728737629e-02 -5.646203883925013933e-01 -3.283288610257217854e-01
7.744355692475091146e-02 -4.440357497647569041e-01 -1.595690904787976372e-01
1.066940248544221426e-01 -4.281274530550600588e-01 -2.105261665108524305e-01
1.168038491273035717e-01 -5.266455902111730758e-01 -4.133597041693777285e-01
1.633789119338118212e-01 -6.230116606396189916e-01 -4.714987435152675488e-01
-1.911369431408882491e-02 -2.267321089409124468e-01 -7.837825571348044917e-02
1.221859226442756352e-02 -3.818704993287025395e-01 -2.368820073731860987e-01
2.929806807554191650e-02 -6.488460653721865867e-01 -2.177873274796953140e-01
4.197843398565304085e-02 -5.064638099025242646e-01 -5.918480291380969760e-01
-1.540212463668177989e-02 -4.601007144500139923e-01 -4.091411039218217915e-01
-7.017694577348354557e-02 -3.684898777752483312e-01 -4.223637162645115239e-01
1.037332540390880631e-01 -4.936654423070154785e-01 -2.871671074407617930e-01
1.310835892968587046e-01 -5.464366886703793114e-01 -4.660369760266482864e-01
1.072102557257741395e-01 -5.015085401944627819e-01 -3.442479465102947778e-01
-3.668667233750833034e-02 -4.081821877097491225e-01 -8.771690397899822855e-02
1.859966612083763238e-03 -4.952128902969801238e-01 -2.944834919003591622e-01
1.326686034054569419e-02 -5.673366682434357600e-01 -3.350832233199634302e-01
4.030912731807356764e-02 -2.753286530990606273e-01 1.029957446686649014e-01
-5.511547595553878409e-02 -1.316997003402970989e-01 -5.005196371351328111e-02
-2.982737266902679707e-02 -4.574554593934689883e-01 -1.267305057719134709e-01
2.059532615014925128e-02 -5.703354741973201136e-01 -1.691032873487805510e-01
2.106789075564075020e-02 -4.730432276630747168e-01 -1.428711561860498414e-01
7.073140957553913921e-02 -2.849574203473292933e-01 -4.300396160297381698e-02
-4.751015511836031990e-02 -2.231254866283580718e-01 -4.376864425488644628e-01
7.939055802022920716e-02 -2.856096526766234156e-01 -1.313069406276774487e-01
-1.392213743593595510e-02 -3.619194433980501557e-01 -2.483412217668883315e-01
7.802225403562434991e-02 -5.331448108610303827e-01 -3.255541950005236274e-01
6.169680690434597992e-02 -4.264903586592430074e-01 -3.425683374079548926e-01
8.858653356099921439e-02 -3.549527734074633400e-01 -5.270884228873193855e-01
1.369797600319633268e-01 -2.801396270043712278e-01 -2.854709685076088910e-01
1.084414494581364963e-02 -2.869294607811281317e-01 -2.568467964239777857e-01
8.463227182702715012e-02 -4.409855818777352887e-01 -2.644661319694323609e-01
-4.822253152776179164e-02 -1.774851197148268334e-01 5.068902528078078618e-02
1.059416880214500978e-01 -4.881213895675049486e-01 -3.650203485612726340e-01
-1.492675691215472611e-02 -4.745879971211230952e-01 -3.360412601386637554e-01
1.482763979473045168e-02 -4.936567191277272393e-01 -2.172569039905662969e-01
-4.295657461293522772e-02 -4.216295958334246308e-01 -3.460793906444235013e-01
7.521223926886344557e-02 -3.363714925682113055e-01 -1.867091217441974038e-01
1.245666436760739515e-02 -3.595996505125964582e-01 -2.037769551680064239e-01
1.128140406713082911e-01 -3.984907472313827803e-01 -4.879542110538901412e-01
8.832157480768065838e-02 -4.988901595127206434e-01 -3.670982719366735481e-01
7.062268659271175864e-03 -7.032290114418051630e-01 2.596584817777936038e-02
1.057780604717053485e-01 -5.259089394180702648e-01 -2.155724801431122550e-01
-1.024385384860426740e-02 -5.116660119770428672e-01 -4.099377964271981867e-01
-4.334179366363644093e-02 -5.082278615549906675e-01 -2.456673481463247377e-01
1.004635607024311206e-01 -2.537837144047236926e-01 -5.160105774264400758e-01
-7.453499334442170721e-03 -2.816748294629598526e-01 -3.042485397425727101e-01
-1.274068917295316794e-01 -1.952686968283323665e-01 -8.376406965683980133e-02
1.198366854171197815e-01 -1.620560552647218877e-01 -4.798844598567346686e-01
6.985604303857861908e-02 -2.301265351335959330e-01 -2.286577959600815113e-01
4.531140399823074816e-02 -3.622250140425706810e-01 -4.144264730572597699e-01
3.083677760937586498e-02 -5.501879845207717779e-01 -4.122432700603040345e-01
2.077086155092016106e-01 -6.712142619303684832e-01 -5.162392358221778998e-01
1.650072472136421275e-01 -8.124627966201449780e-01 -2.730868972649131976e-01
-9.474302391178124338e-02 -2.752036247914699807e-01 -4.070222111516810237e-01
7.766814613802308642e-02 -8.170383599874271319e-01 -3.520494568184751039e-01
1.398615795602862200e-01 -4.327665757865100105e-01 -1.805043234128347329e-01
9.286670259578810871e-02 -5.171496968065372180e-01 -5.180170235952776814e-01
-2.400334027321404662e-02 -4.400935430829608919e-01 -3.944907427960737678e-01
9.345997658764337856e-02 -4.174910148837378543e-01 -5.409191767111947158e-01
9.364774266681674675e-02 -6.950545732470336802e-01 -2.618764805938176288e-01
1.172288411994948376e-02 -2.743759589635557106e-01 -2.497122202652435341e-01
1.168881245108917000e-01 -4.377021628448818369e-01 -2.695208238927540023e-01
1.139246343703916864e-01 -3.788360018218099867e-01 -3.902140172900780968e-01
5.692445280359681448e-02 -5.133654452388269895e-01 -4.050866813894260510e-01
1.708758154077618663e-01 -4.419037750762702110e-01 -4.086421936631734475e-01
1.981356233602582506e-02 -4.994101972413362844e-01 -1.716142863090626136e-01
6.097257554157708981e-02 -6.965960699314663884e-01 -2.882019023926680745e-01
6.061505591332760901e-02 -5.759307475004300514e-01 -4.200214159527595470e-01
2.136745284194185857e-02 -4.033344889891257168e-01 -3.635611641481588663e-01
1.496937023761812924e-02 -2.014451497102922595e-01 -3.088249196108248107e-01
7.380479981926590938e-04 -3.173485642023861075e-01 -4.106471829125526440e-01
1.308100835674950169e-01 -5.235936025353105094e-01 -3.179133409974914670e-01
8.604595689565730510e-03 -2.040428734687886880e-01 -2.818136168229172789e-01
7.201448604385340957e-02 -3.559108641619728175e-01 -3.514658562613037773e-01
1.375876661253832012e-01 -4.380389449891470832e-01 -6.082386956043741577e-01
1.388305987595885860e-01 -3.607662923524461718e-01 -8.939046029765940204e-02
6.956065828346602586e-02 -4.182325186959219288e-01 -4.839007146769698231e-01
-1.773754573080132957e-02 -3.748335783805192278e-01 -3.861379447591866132e-01
4.815102059725973049e-02 -3.744515558601730909e-01 -3.329883371072357434e-01
1.830829792022203861e-02 -4.014547022534706855e-01 -3.272787347662431401e-01
-5.126134103113422213e-02 -2.210044393439636323e-01 -4.245818035645809729e-02
-1.171222963603324452e-01 -2.809830479795150104e-01 -1.594225196569825087e-01
1.378334600918540431e-02 -3.641137325209178321e-01 -2.737031565433842850e-01
7.306291071173065532e-02 -5.600025993804540470e-01 -2.326966264064500578e-01
-1.566691847149082051e-02 -2.121402985772768979e-01 -3.021428855637720012e-01
5.284858110185153279e-02 -5.972657635700504564e-01 -1.912479069193850911e-01
-1.061249267824484477e-01 -2.689030980855333652e-01 -1.462837667375294082e-01
5.988136005130950679e-02 -3.360949861349538104e-01 -3.794333827518125979e-01
1.161931120828452180e-01 -4.413702000070394149e-01 -4.605742008696647183e-01
1.035974761040137082e-02 -5.109554980505350841e-01 -2.301580374582044008e-01
4.849576045539327751e-02 -3.208129740596388224e-01 -1.862439523858623325e-01
9.338890447986214483e-02 -3.304167383683700443e-01 -2.095924308025001181e-01
1.788247331272829754e-02 -4.069926989415773022e-01 -4.171343660081285876e-01
-1.841296489997512609e-02 -4.370511158658634265e-01 -6.120382908488766205e-01
1.393284081378447503e-01 -5.997947052559955416e-01 -3.049142970227607385e-01
1.314599374551934652e-01 -6.714166129013428019e-01 -3.279690645857367137e-01
7.832784000646775269e-02 -4.319740541964058878e-01 -3.945383903293024908e-01
2.214127991559466935e-02 -5.139861267498266884e-01 -4.390528811151495070e-01
2.785527149732347496e-02 -3.431989376963184846e-01 -3.065912049526544614e-01
-2.769782292675460056e-02 -3.205874692396313286e-01 -5.097464873468848801e-01
-5.761751488263833210e-02 -2.708992837881707416e-01 -2.107591594616788910e-01
-3.318500305750626822e-02 -5.182997165513989479e-01 -4.583497734170074445e-01
1.479234698719875674e-01 -3.692021977239319241e-01 -4.156375446761595427e-01
5.240220471272927227e-02 -3.269846103698617057e-01 -3.988313177256119779e-01
7.692025425736392918e-02 -3.196983827867456718e-01 -2.889663950086833744e-01
7.809301288424830290e-03 -2.956362957268408032e-01 -2.364292100999745294e-01
-8.087511140636083340e-02 -3.488407368956396581e-01 -3.951732789442350402e-01
-5.590096006934430761e-02 -3.272296381603894133e-01 -9.198567493739773226e-02
3.545793723517398632e-02 -3.199528453138724693e-01 -5.610353872801692177e-01
-8.129576464323795548e-02 -5.079638760158511346e-01 -2.353110064457428763e-01
5.331975446747749814e-02 -4.879676547540272580e-01 -2.241784230593988347e-01
3.248320305056218160e-02 -5.205928835465130078e-01 -3.713334764709306235e-01
1.085821104074753407e-01 -3.963272476321582083e-01 -5.166319099406924131e-01
1.724641860294577889e-01 -5.729491964262911630e-01 -3.954493685975899453e-01
-5.421672905339303128e-02 -1.981166242961727164e-01 -1.605510081996714966e-01
6.668952674348282983e-02 -3.847030315283817004e-01 -4.977886486990543702e-01
1.080138707294917566e-01 -4.385690880194363928e-01 -4.181986888180109219e-01
2.079306423471516396e-02 -4.875229394378490788e-01 -2.136932993072222509e-01
-1.003286192130348198e-01 -1.997254744272400906e-01 -2.823828041053997318e-01
-1.101676137985183601e-01 -1.384686237678787180e-01 -2.540242120901492484e-01
4.148027772827322934e-02 -3.812721124987556998e-01 -1.956453446638453109e-01
2.419054085066862925e-02 -5.384638705094477729e-01 -2.990146224810406039e-01
7.739359593340466859e-02 -3.312448004223056408e-01 -3.718228762732294079e-01
9.978758445444979586e-02 -4.210986586703202583e-01 -3.252023027000094935e-01
6.991529136139895684e-02 -2.951076359382849290e-01 -2.300323093078464609e-01
1.667602699906467478e-02 -4.347352267949373683e-01 -7.478432783356803171e-02
-1.082769046784926026e-01 -3.096418976528330091e-01 -6.019415648629289350e-02
9.309959638258469283e-02 -5.234855656289059134e-01 -4.149423120988076086e-01
3.824765135534047289e-02 -4.465763705519902871e-01 -1.717514087446820881e-01
-9.373253386717550484e-02 -4.293958447125336697e-01 -4.636793675993060582e-01
6.881136034400903156e-02 -6.045514187027882791e-01 -2.824434307531755728e-01
1.292082246582331173e-01 -4.255094654780133823e-01 -5.056512920198761307e-01
-6.141289720349796255e-02 -3.905824003579225767e-01 -3.193975896405527592e-01
1.152544950946725599e-01 -5.420212381123623580e-01 -1.540805802653455459e-01
6.614130099824278020e-02 -6.197676665427125364e-01 -3.199627171496675082e-01
2.108429959571367363e-02 -3.318586907475209458e-01 -4.031048428444048426e-01
1.438901135650429985e-01 -6.054971567886742179e-01 -3.759334874820776662e-01
1.340980092248571509e-01 -5.442218069737574382e-01 -2.964294455826759211e-01
6.525729316671391445e-02 -2.226796851321637405e-01 -3.604148337784796041e-02
4.797565601334863317e-02 -4.001030201690087829e-01 -2.773418255129644905e-01
4.345291217922753191e-02 -5.196629827916789957e-01 -3.451831956250090983e-01
-1.495392620091617886e-02 -3.440046352147740905e-01 -2.871571323593649083e-01
1.309243136715521061e-02 -2.984721285868667806e-01 -3.217008868256510112e-01
9.598267680685168557e-02 -3.890272769354949922e-01 -5.346318430807830424e-01
1.557798821230269581e-01 -6.541913637078753396e-01 -4.871387459111251594e-01
1.130365675480256016e-01 -5.078648815867494726e-01 -5.908527196451767161e-01
5.148039811827809231e-02 -5.574407539399772737e-01 -3.589790817384814758e-01
8.241292973567482250e-02 -3.345357276095031196e-01 -3.395711352397361438e-01
1.380571294744727950e-01 -6.018261032581682102e-01 -4.128374779520327387e-01
6.332062367660862279e-02 -2.121046028228565916e-01 -3.545847514525477528e-01
1.972307733024432075e-01 -3.363112753744932348e-01 -5.382617068169870400e-01
-2.450232463438295483e-02 -2.076416496672384149e-01 -2.472287793739869066e-01
-9.089434683177133323e-02 -3.219222246652924113e-01 -9.652705003487049851e-02
4.504072958745553024e-03 -4.267566937639339919e-01 -2.950893660381663786e-01
1.174132071706597280e-01 -5.994309809689033486e-01 -3.128249808185228353e-01
-1.138782161174187735e-01 -2.624386311653128523e-01 -1.548461088941843755e-01
-8.115077229062483966e-02 -1.771165468333935067e-01 -3.285381202459878303e-01
1.411764163180917464e-02 -2.999979178786622569e-01 -3.844808627092648479e-01
8.598676754976075642e-02 -3.718000243133205984e-01 -2.919071964935295860e-01
1.015740199580092984e-01 -3.546408630734925183e-01 -2.161956030037406329e-01
-1.472283245102712357e-02 -3.915447970506735764e-01 -3.596443133316591378e-01
1.593185859109524927e-02 -5.815512966978375609e-01 -3.815493020528890611e-01
1.628715021041049482e-01 -6.169054985070401287e-01 -5.407870674721024784e-01
5.164061152586407744e-02 -5.120498055017721484e-01 -5.096122125267004144e-01
3.391421311983000564e-02 -7.011399412887184823e-01 -3.462903121759572933e-01
6.027493751228352181e-03 -5.232481820745880086e-01 -2.721677713332542048e-01
6.980135166796275215e-02 -5.473727346269274818e-01 -3.198691343540094323e-01
7.017911169463975085e-02 -6.107190492894809530e-01 -3.698255406553982994e-01
9.595570825500310264e-02 -6.852943074131765400e-01 -4.288402533866162436e-01
-8.434448369874791851e-02 -2.453432801066668389e-01 -1.835092198814893827e-01
3.092219164055087788e-02 -1.873487337258312735e-01 -2.612109279126215711e-01
8.411254801977463558e-02 -4.437433179650578374e-01 -2.238731274921992309e-01
1.800810472377767368e-02 -6.132287212496927431e-01 -2.481118061276461617e-01
-6.261168804481975769e-02 -4.647230223818010764e-01 -2.927933576454058162e-01
5.335205919362984162e-02 -4.951932348252534588e-01 -1.903051169950185084e-01
4.337584863481680486e-03 -4.342823344459523227e-01 -2.163518812401954428e-01
-2.679970284526298485e-01 -1.897534883242357751e-01 3.992133886836457535e-02
4.186654854173266216e-02 -5.431771881545479630e-01 -3.241360405169815273e-01
-5.752849079421640255e-03 -3.591295427523037986e-01 -2.397570298189219962e-01
1.423573713175585453e-01 -3.684354378386238693e-01 -3.388430570525140517e-01
1.301002561274611224e-01 -4.617780474472557017e-01 -6.257298062709639730e-01
1.430577102234051878e-01 -3.969454293342415951e-01 -4.179593914448425096e-01
-3.802554101456445679e-02 -2.436035491239385564e-01 -1.626784872696656059e-01
1.200320742513349970e-01 -3.688579207151696515e-01 -4.216775460849810919e-01
6.337427769599957017e-02 -4.033338624528530758e-01 -1.857974757439508906e-01
-1.169999278303461843e-01 -3.173382145733838477e-01 -7.598671891441766135e-02
8.977063980249688768e-02 -5.359534754015506941e-01 -2.532085882552341793e-01
-2.408065715722118583e-02 -3.826962577355836892e-01 -2.320279339121325002e-01
-4.945337327573762209e-02 -1.677888254577619698e-01 -1.893528184505166578e-01
1.443146995624555728e-01 -4.371036013185451985e-01 -4.816205806867741579e-01
3.282987376329637996e-02 -4.480612985845127128e-01 -1.663019356943133964e-01
-2.054104803588403527e-01 -9.695117835162614384e-02 1.093060787444670723e-01
1.373614465670445206e-01 -5.148503249197848852e-01 -2.563486067566187465e-01
-6.071742230018273290e-02 -4.389686359432505292e-01 -4.567894453550258582e-01
-9.512717241143109348e-02 -8.094368381003125279e-02 -3.228726893284989963e-01
3.829724562790515208e-02 -4.096156541501962955e-01 -3.213432738039956327e-01
-2.954088242468344561e-03 -3.425532911528614832e-01 -3.437040339287245061e-01
-2.900934306613223157e-02 -5.955661287581301977e-01 -1.138920005966683746e-01
-4.180176940376734152e-02 -3.939599845341388296e-01 4.297971551922508127e-02
9.667189533634168441e-02 -4.272156845872658870e-01 -3.226436265447678586e-01
-2.068900979131393925e-02 -4.163954128266156296e-01 -1.406491120223702929e-01
1.713214333274035717e-01 -4.231337798399232852e-01 -3.662976203834316102e-01
1.545966049143703280e-01 -4.607712998012463146e-01 -4.957245251927240304e-01
5.933738969396928908e-02 -5.450749745575373950e-01 -1.830157766660072127e-01
1.529002310753146965e-01 -3.845656764122273863e-01 -4.920020438192156398e-01
-6.062636100722906818e-02 -1.135469525646564115e-01 -1.524522029692505498e-01
1.240307885320612868e-02 -3.752718294372656693e-01 -4.150853554291251690e-01
9.870087252091108709e-02 -3.255307587862255048e-01 -2.559223224886482129e-01
6.058148432896093283e-02 -4.312828649957509697e-01 -5.477389267517880356e-01
1.452896603613278437e-01 -5.087356709394286192e-01 -4.358537503607857744e-01
2.960195227077599966e-02 -2.342757432684501318e-01 -3.814129923927018773e-01
7.980328357955235319e-02 -5.503892566404791076e-01 -3.090019885645820530e-01
1.508165854047396337e-01 -2.988602696658202440e-01 -4.310498603012473673e-01
8.901825764182191847e-03 -6.309060517534237356e-01 -1.436058198892298243e-01
-6.254715804149713065e-02 -2.784511908535782787e-01 -1.932976577013874042e-01
1.157711075097842546e-01 -3.261880468267497335e-01 -4.588112983628636066e-01
2.385272274878764698e-01 -2.902982349778016058e-01 -3.899945672727973545e-01
9.212132031576025781e-02 -6.181568909351273788e-01 -1.137398872954564766e-01
-6.634619879381142837e-02 -2.298342146727243573e-01 -1.729879813048933457e-01
1.073893491348445473e-01 -6.766489313921368876e-01 -3.714550269256826631e-01
1.633834201979071921e-01 -7.428005993984445610e-01 -4.558616451977552941e-01
1.706904616124784724e-01 -7.282529815967131448e-01 -4.227336903558267522e-01
-6.037164352557677915e-02 -1.998546178973672482e-01 -3.867230412976003784e-01
9.420546379424532546e-02 -3.052432513365426203e-01 -4.433045509211339663e-01
-8.847112919348543159e-02 -2.964279688427122750e-01 -4.103659201790677002e-02
-8.839271341777088509e-03 -2.422387264779439775e-01 -2.170388094113704369e-01
7.043282981913412399e-02 -4.298743424611850550e-01 -4.679205447373573357e-01
3.093637103035895564e-03 -3.576204533241931216e-01 -2.224792754334661282e-01
1.163619189857403313e-01 -5.267407891700957023e-01 -3.619687568701488445e-01
-2.501309533733131474e-02 -3.340190457992329165e-01 -4.586742237348113704e-01
1.236846246705725072e-01 -5.933932363586724712e-01 -4.421805748347420462e-01
6.612950039187825979e-02 -5.838977675942831347e-01 -3.759145868462390183e-01
6.286403504919402252e-02 -6.410323384793579216e-01 -2.594903102745442780e-01
5.117328018168709747e-02 -3.034665877471032225e-01 -1.967180728429149816e-01
8.614161220067551028e-02 -3.084137463524596612e-01 -3.336720073756751503e-01
5.151607354681431161e-02 -5.606316716071284567e-01 -2.169616439418504683e-01
-4.673573817548604126e-02 -3.352796765260670497e-01 -2.098482903772058705e-01
6.515411463817599724e-02 -2.815868129234075923e-01 -5.524813349604773549e-01
-3.573254078210297280e-03 -5.181773473305688604e-01 -2.010278963979299505e-01
1.226486208879946638e-01 -3.229781626804126837e-01 -5.382419595903624732e-01
1.461749443713551422e-01 -5.304138285748911663e-01 -8.551578848981167269e-02
-7.923260930046405193e-02 -4.302697110018516291e-01 -2.064046603885110187e-01
9.065969499297477086e-02 -4.222196636696557981e-01 -2.096499236858822002e-01
-9.077187810457409967e-03 -3.384057958924562293e-01 -2.621908301619240156e-01
1.053073021369397289e-01 -5.493712907526617784e-01 -2.093277068656687057e-01
1.100294148907341452e-01 -5.858158431199624872e-01 -2.780366068894988274e-01
-1.477329208205868660e-01 -1.212482271172290460e-01 2.688876738060383964e-01
-6.134392920855757936e-02 -3.463696323488978379e-01 -1.126892333984050865e-01
1.337186390532481006e-01 -5.568558377781389623e-01 -3.881179958758713688e-01
7.708671066100780678e-02 -4.609245339857910295e-01 -5.052875339853279968e-02
5.069259062113351533e-02 -3.756143633438924212e-01 -1.484561341388332956e-01
9.687315504723370552e-02 -3.642291100340879773e-01 -4.112771886307702296e-01
1.746596693694839608e-01 -6.868404710738329477e-01 -6.596361990715853274e-01
9.770180222363178402e-02 -6.519150034856404652e-01 -5.008469077569808192e-01
1.757021960374327563e-02 -3.774456228977376426e-01 -3.161666593813414750e-01
-2.591906002252919450e-02 -3.388859465559441730e-01 -3.182452378695814765e-01
3.025250390867872952e-02 -2.895050498727402832e-01 -3.193842088802969492e-01
1.148777426757194853e-01 -4.192753755457534481e-01 -3.562524199507448586e-01
-2.025272242043119064e-02 -3.012551301371368950e-02 -2.617930149327927225e-01
3.310846373579323654e-02 -5.610001285763321910e-01 -3.354358212693053787e-01
1.253458841947527880e-01 -7.033238656751978901e-01 -1.956700695026070136e-01
9.413370894994699256e-02 -5.287475642245440532e-01 -4.546905596568415753e-01
-7.018834198488921317e-03 -1.953145594711669375e-01 -6.399105012717720697e-02
8.832515725874134915e-02 -4.105636785265227573e-01 -3.624714139124840528e-01
1.391058015885087151e-01 -2.619983999921080553e-01 -4.305888171171763368e-01
1.499547630588029534e-01 -6.452307072768546092e-01 -3.980217209506227150e-01
5.119840482009108129e-02 -5.046715729840989262e-01 -5.560018013388794422e-01
-1.785193450524324987e-02 -3.996806078256427419e-01 -2.939257062264144515e-01
2.888774083804124260e-02 -5.172849163417900797e-01 -3.753689925783301184e-01
9.195097450692157892e-02 -5.331862057532195109e-01 -3.180779924747336729e-01
-3.846167781198150948e-02 -3.306404536427796081e-01 -9.047334977800591815e-02
1.637810498604519438e-02 -1.945347014433829180e-01 -3.249506285081920076e-01
4.488173615608026523e-02 -5.418194291043647581e-01 -1.209360795352720785e-01
1.122116323365371926e-01 -5.096590071614333084e-01 -2.806208082913661528e-01
-1.569573839915019420e-01 -4.391860243239897876e-01 -2.455291962684706952e-01
2.572380808579577405e-03 -5.622319954902712524e-01 -7.307958203905324801e-01
-2.463533587757833487e-01 -6.698973549953528561e-01 -6.034959218047175611e-02
-1.441338628326742644e-01 -6.804854283676733395e-01 -1.223965188847211394e-01
-1.494613696652176138e-01 -7.341107134939237611e-01 -3.214621400348103286e-01
9.251954860661104618e-03 -8.699750058145001574e-01 -4.244890792122286705e-01
-2.861397066919568744e-02 -6.577117354252695058e-01 -5.132115151510410200e-01
-4.375286422525848096e-02 -8.750547659612393225e-01 -4.254290771524593673e-01
-2.409704680103064156e-01 -4.139944161132933509e-01 -3.566417359753484284e-01
-1.798825271943678139e-01 -3.724274242398157853e-01 -1.775410896760103441e-01
-1.038413955968255920e-01 -6.331548374313329397e-01 -3.655694991876763389e-01
-2.239715897831899838e-01 -5.006933684614836011e-01 -2.844521322458826162e-01
-1.821116925314836266e-01 -5.666317687937842962e-01 -5.717997303403965503e-02
-3.982727074466740902e-02 -7.574462766723026874e-01 -6.175748133701381981e-01
-1.506660244115889391e-01 -6.732885139960211873e-01 -4.070471963441431029e-01
-3.012402167583463353e-01 -4.118895960067425754e-01 -2.791513889635330870e-01
-2.290465089352791139e-01 -6.250778929486742186e-01 -2.427547234987947888e-01
-7.756798132747899643e-02 -6.108671782804320216e-01 -4.904537855268964464e-01
-6.032187158031820928e-02 -6.120829458055854211e-01 -1.066125025501332146e-01
-1.119150636188543935e-01 -3.493615258665254686e-01 -4.525726039445014948e-01
-1.838147364451154786e-01 -5.626401694861722369e-01 -2.690830281106197930e-01
-1.706118989693190535e-01 -4.804045291255154559e-01 -5.015331222522165788e-01
-7.817300251726910787e-02 -5.262998258524067552e-01 -4.192968797607430353e-01
-9.251755323893728900e-02 -5.469853717048094310e-01 -3.394726697693077888e-01
-5.343056131124646058e-02 -8.533312478055981032e-01 -6.391962057378681727e-01
-1.769940648220598156e-01 -6.172558184981600249e-01 -2.945397405968042115e-01
-2.079932898673142461e-04 -7.209888903846022323e-01 -4.033848026372517381e-01
-6.808368727329305869e-02 -5.817163246889212047e-01 -4.119768502511882424e-01
-6.126810332424881267e-02 -4.536158519245714338e-01 -2.931249500629604654e-01
-6.248942446967697961e-02 -5.863636182462612645e-01 -3.854161212795972347e-01
-8.548141805165698770e-02 -7.268333046319508384e-01 -4.983049252128859408e-01
-2.228643701122638987e-01 -6.019449125978826309e-01 -2.529612737420201540e-01
-7.006144934152436221e-02 -5.663920594434195266e-01 -4.896278073164688216e-01
-1.920565102774571820e-01 -5.623812348622490020e-01 -3.837777270413496034e-01
-2.953536120174247159e-01 -3.418356823555810386e-01 -3.570560848456523217e-01
-1.664410514249947681e-01 -5.407921501113972518e-01 -3.879004986316796355e-01
-1.624281098667514911e-01 -4.538271462182836835e-01 -2.336205369258648190e-01
-1.575740380217869330e-01 -3.788182220357554364e-01 -3.697184439149605595e-01
-1.194115514458484739e-01 -7.528449931175322796e-01 -6.754521679742198081e-01
-3.224925213317351158e-01 -5.740532955660082592e-01 -1.606788146360074165e-01
-1.858483257139633693e-01 -4.011992802429205085e-01 -2.392226337991334439e-01
-1.399279872356329335e-01 -3.660320570725867917e-01 -3.108023171862193124e-01
-5.450469433945803743e-02 -6.437359745486150864e-01 -3.696546109322236262e-01
-3.825279630121247720e-02 -6.863080380797383917e-01 -3.387656990585132810e-01
6.892192095037774635e-03 -8.539821596548309302e-01 -4.242268101207522513e-01
-2.204322039890787011e-01 -4.714042076689746175e-01 -4.093296902711509588e-01
-8.791518385498742205e-02 -9.025423532008631788e-01 -3.701877331060994258e-01
-1.426978469653503723e-01 -5.863797545848083992e-01 -3.445433032245497351e-01
-1.989392598918313659e-01 -6.995387981528682353e-01 -4.776896675154418404e-01
-2.059464605537160153e-01 -6.565294525614446819e-01 -2.400306668054654757e-01
-2.790039701486688450e-01 -4.094737098055731828e-01 -3.186659297196410279e-01
-2.863942139345927451e-01 -3.065593577984637719e-01 -1.376647949474540944e-01
-2.171332822636324877e-01 -4.756365354597007489e-01 -2.475666962918059433e-01
-8.801354481509848782e-02 -5.847014695829679809e-01 -3.571182615860641896e-01
-1.186867708382575159e-01 -4.820177841116626283e-01 -2.214790485218318672e-01
-1.140731296478865175e-01 -4.280327646354233906e-01 -1.273294084555534056e-01
-9.688580754589759536e-02 -5.111145912355365972e-01 -3.251555661877034709e-01
-1.618781384895355835e-01 -4.245494194849741554e-01 -3.011454556316439657e-01
-2.627099774265584387e-02 -7.104259092639462203e-01 -3.782684920261591976e-01
-6.768658372401681333e-02 -3.546130790054613513e-01 -4.001811278447040543e-01
-1.070283639304925316e-01 -3.481590313000881842e-01 -5.104250862735719707e-01
-1.058488568690068021e-01 -4.338896097961457698e-01 -1.483192100127070923e-01
-1.147657979892895419e-01 -7.177469070532933593e-01 -3.976085558371491580e-01
-3.612249516531518267e-02 -3.620784606714844145e-01 -4.355233507312914476e-01
-5.592027017819001244e-02 -2.796638597400207260e-01 -3.928990103672544976e-01
-8.325527900776741319e-02 -3.877568440361200963e-01 -3.763141415812336632e-01
-1.951108802375545181e-02 -5.691016157455273117e-01 -8.489262552255749661e-01
-5.270649931360216200e-02 -3.539340512948676576e-01 -5.540011374470621419e-01
-5.652355049173296564e-02 -4.787046758454405193e-01 -3.530792821227137779e-01
-1.093082225838384325e-01 -5.077346179357782319e-01 -2.471462003322399958e-01
-1.105775002494229220e-01 -4.612566756479230534e-01 -6.687322505354855728e-01
5.801931582759856099e-02 -7.028154346486110704e-01 -4.615170633680589773e-01
-1.249343756284422291e-01 -4.793638462112346232e-01 -2.261975270693366014e-01
-9.993888944216910986e-02 -6.030282994499871485e-01 -3.826924620669758248e-01
-9.642592163975871600e-02 -5.068259796711633847e-01 -2.474818407328713832e-01
-9.069358211078126786e-02 -3.365568804706682293e-01 -4.551114432088998463e-01
2.785840698821573369e-02 -4.808458543476619163e-01 -4.577605144842906704e-01
1.044806486089244757e-02 -4.047733361180436695e-01 -5.625503837118439598e-01
-1.829573022641817204e-02 -4.399494578244635967e-01 -3.348154090509876113e-01
-8.889382793750577605e-02 -5.165026555510299211e-01 -3.553961018425177976e-01
-2.461621592972655925e-01 -5.639863931056048330e-01 -2.386907316343749308e-01
-1.623636530920475884e-01 -4.150321836313541901e-01 -1.015997684559599712e-01
-9.509587303053512741e-02 -5.484141606785377654e-01 -3.596270124812734892e-01
6.929332945524002696e-03 -3.687614440403055305e-01 -1.853322191818524978e-01
-4.148692624912131421e-02 -4.147929667615053440e-01 -2.830540080977015371e-01
-1.270245699726655353e-01 -5.079256623640624468e-01 -3.923178855752280647e-01
-3.448242356209796355e-02 -7.052159806959985566e-01 -4.292094034992905982e-01
-1.232050027103976930e-01 -4.108243178985682142e-01 -2.885668161062637793e-01
-2.389214784051940654e-02 -2.740581316744989948e-01 -2.735515841123432601e-01
-9.079844223863720032e-02 -7.964462804724803391e-01 -4.215306277869790286e-01
-1.948796203488214474e-01 -2.669601857625210073e-01 -2.820997436982790596e-01
-1.092689996331634994e-01 -4.659635275805142918e-01 -3.036600600248395843e-01
-3.141336749588541366e-02 -3.807578496238193111e-01 -3.656693967272519608e-01
-4.781107028025033401e-02 -6.141916596216665525e-01 -4.293097361384354826e-01
-1.635017531967970505e-01 -3.651293474771271086e-01 -4.789917843442892398e-01
-4.679349979649005675e-02 -4.240549459161888635e-01 -2.725609018660635208e-01
-1.602897438539021557e-01 -5.412255545464712547e-01 -1.957551540966693260e-01
-1.428014492408369307e-02 -7.490680865116416953e-01 -4.421607701805982948e-01
6.000958805009348751e-02 -4.442169982274717377e-01 -5.051964698677333665e-01
-5.104898302704263813e-02 -4.221899645739450868e-01 -3.937488460274538582e-01
-7.681126475531252495e-02 -5.102434745579742525e-01 -2.678194043095447618e-01
-2.561552183907274127e-01 -2.834551369325382097e-01 -4.653154008382323070e-01
-9.922319934248502449e-02 -2.717823177606644158e-01 -5.242469229411690357e-01
3.289302765776103143e-03 -7.553130114945654228e-01 -2.616442857853038539e-01
-1.472532242806368075e-01 -7.504306409259222654e-01 2.614202629080963902e-02
-1.779592795693436535e-01 -6.368261393970442441e-01 -1.688575527211844118e-02
-1.384566217931348930e-01 -3.381743382835535883e-01 -1.977868841993473126e-01
-1.172687979276956227e-01 -5.261398317114838186e-01 -2.300850647256558190e-01
-4.683482161297414237e-02 -4.363324984463807787e-01 -4.368727468888584653e-01
-1.144800874940101743e-01 -5.291903862974405293e-01 -2.510595518076521593e-01
-1.828505538001681252e-01 -3.363704981162403129e-01 -6.416498934347769634e-02
-1.587523544134508136e-01 -3.551312454021084974e-01 -1.854219876456166816e-01
2.386445876604348371e-02 -5.424714309522231659e-01 -6.725485013668617285e-01
-7.027980672495504066e-02 -6.747394371554453762e-01 -3.452885340000881875e-01
-5.985752804845034802e-02 -4.283567481726744397e-01 -5.415834743882559366e-01
-1.064027615800355875e-02 -3.552129631342952898e-01 -3.904879922291151217e-01
-1.499805887283067740e-01 -4.565218982696337413e-01 -3.249273104327152772e-01
-4.988720827663861712e-02 -3.149433366676421819e-01 -4.942326831951278088e-01
-1.773175049940940440e-01 -3.782760788177195188e-01 -5.623825309323393640e-02
-1.421733472456709890e-02 -4.319237866925655922e-01 -2.912158946269713944e-01
7.945078844227726478e-02 -7.115941672940531149e-01 -2.495535214253234990e-01
-2.233946072391868043e-02 -4.639857258773032456e-01 -4.547437468571642327e-01
-6.357374541313109972e-02 -5.537820747739843341e-01 -4.350869768575935659e-01
-1.489872704796639802e-01 -4.173679007710053845e-01 -3.304204646851127691e-01
-4.661057845306082470e-02 -6.027259408590182055e-01 -3.211682710487355763e-01
-4.984770412039329912e-02 -4.399975200349155458e-01 -3.816637249051351155e-01
-4.543618072626953719e-02 -6.383326897443599712e-01 -3.405405424242577972e-01
-8.627428492636113333e-02 -4.814088220568351062e-01 -3.142708232322495299e-01
-8.167208350356602864e-02 -7.049027132351555203e-01 -7.137806461970974681e-01
-2.400982505365556463e-02 -5.831038116184004139e-01 -4.337529666594823752e-01
-1.074075988532596782e-01 -7.135678469628956577e-01 -1.193729537570469290e-01
-7.344834355557816608e-02 -4.734728651081003825e-01 -3.925582397917226629e-01
-9.450324902253193216e-02 -5.447171842964446675e-01 -4.669160171003263748e-01
-1.952388906042110683e-01 -3.071012436192686046e-01 -2.526535478195324202e-02
-1.629398702784299324e-01 -3.418584956948853559e-01 -8.029963512447313434e-02
-1.738862948392361218e-02 -6.077889830174827424e-01 -5.229221861223511958e-01
-1.785796623547137862e-01 -6.394049500281480114e-01 -1.090951950647980340e-01
-6.920968092173573893e-02 -5.392008503585312695e-01 -6.777696813405156284e-01
-4.360891246907572238e-02 -2.074946565458870573e-01 -4.398163613570753583e-01
-2.033117208542232213e-01 -4.858220563198161202e-01 -2.468926097149206633e-01
-1.926619904122954807e-01 -5.193831369439871892e-01 -1.400186648205385964e-01
-5.847772714233379077e-02 -6.442202432386112676e-01 -5.552046745420713414e-01
-1.406132533791368822e-01 -6.084799123294803991e-01 -3.819631541676811182e-01
-1.658306379422902488e-01 -6.770416844822211289e-01 -4.110953742727612159e-01
-1.885455301488416779e-01 -7.684807525170702647e-01 8.577224332030031206e-02
-1.834098778036463706e-01 -3.151678453729416240e-01 -4.528069610144269674e-01
-1.220960775866379855e-01 -4.760720835782188409e-01 -2.974392720566294557e-01
-1.647243880084583445e-01 -6.317348992127795881e-01 -5.087074071153310229e-01
-1.510173240959944430e-01 -5.016615221420459569e-01 -4.427968882318009669e-01
-2.212140044969310715e-01 -5.990398218592205559e-01 -1.881270547491911138e-01
-8.697453766861107383e-02 -4.449265535499180579e-01 -3.810126823770603188e-01
-3.344363418007509914e-01 -1.880824637998830262e-01 -3.446903317300447078e-01
-2.198335878647958985e-01 -2.260663219700917992e-01 -9.681074667982469961e-02
-1.574164070017096684e-01 -6.511706523632376786e-01 -2.576984920471701024e-01
-1.134834581969639267e-01 -7.707692896560458529e-01 -4.057758721269912883e-01
-1.334168541400284624e-01 -5.569448264852954189e-01 -5.020172962447011500e-01
-1.894726872620684510e-01 -6.552437768305572341e-01 -5.073557410480482588e-01
-1.230033836883279719e-01 -6.465687525036543093e-01 -2.326448372206630921e-01
-1.367293328930765384e-01 -6.441869140900862156e-01 -3.889932813351357765e-01
-1.143437362973922511e-01 -6.435912785507027500e-01 -3.727024273667067789e-01
-8.456701606337269084e-02 -4.066173175356944114e-01 -4.705213475651972566e-01
-3.488494851025287780e-01 -3.479414285570867627e-01 -3.670393890378029766e-01
-2.746399325311159600e-01 -3.749175931395756223e-01 -2.867799460374369502e-01
-1.920032061192800121e-01 -3.971060953297920193e-01 -3.683759353282334281e-01
-2.255627868106326872e-01 -3.804553759929385492e-01 -4.275448603419009785e-01
-1.194242698459402341e-01 -4.617176149378758865e-01 -5.017022022822383853e-01
-1.786365052993730274e-01 -5.827794362885194701e-01 -3.089806681534064126e-01
-2.695666412699297965e-01 -5.167851349793206595e-01 -3.642097442273417585e-02
-6.490710316975523142e-02 -6.117443686560504190e-01 -4.713670894927890487e-01
-2.025120670441902249e-01 -5.239625027035517135e-01 -3.271293096020277957e-01
-1.626213110898038217e-01 -5.551797767758710478e-01 -4.531027975261636698e-01
-8.592587233675441638e-02 -7.688953736238586245e-01 -4.990232144080519738e-01
-7.083039954610326205e-02 -7.234741470801631102e-01 -3.215363961874140308e-01
-1.089956631277799737e-01 -8.381352064049512052e-01 -5.222220661896583849e-01
-3.009827409863765624e-01 -5.632090768759336896e-01 -3.454943182396612578e-01
-1.233557079130149781e-01 -8.489366298919134302e-01 -5.654465575757310347e-01
-2.255696208767110633e-01 -4.627725091597070239e-01 -1.128059316679248525e-01
-2.509159103837275140e-01 -3.690377811286849052e-01 -7.517604146091150241e-02
-1.561404426438630644e-01 -6.631979663747578080e-01 -3.090516450766309653e-01
-2.622780001818632023e-01 -5.283874800277477135e-01 -2.648789727886251555e-01
-5.982902940027923222e-02 -5.656627270498670867e-01 -2.266394120835832915e-01
-1.377267089571012626e-01 -4.942495308182466296e-01 -4.675805999914626199e-01
-1.106722303742859737e-01 -4.669523086613831531e-01 -2.602878848104088760e-01
-1.126244473958877279e-01 -4.521384588066887922e-01 -2.166591928045940030e-01
-1.056383280130948066e-01 -5.055053031892606796e-01 -4.271971801733447371e-01
-1.678739536484705752e-01 -5.861308660400776915e-01 -1.476868456034874377e-01
-2.519434080762934514e-01 -1.720584078684663787e-01 -7.023344607207571144e-02
-2.226319373666156842e-01 -2.720981152620831622e-01 -1.419074104686677273e-01
-1.647530955008682518e-01 -5.420883557575564282e-01 -3.768510103460509519e-01
-1.339247784933608187e-01 -5.409704302303555146e-01 -2.238217138998184197e-01
-1.063340517660251727e-01 -8.569600976164402084e-01 -3.426043379891994256e-01
-1.443359568102957624e-01 -4.234890512379121397e-01 -3.970467974505842434e-01
-3.929155265679762365e-02 -5.848475712819150019e-01 -3.230976582257509833e-01
-1.423028400737234023e-01 -3.819966044763432045e-01 -2.982266296476034917e-01
-1.666431583355896251e-01 -5.057691694251524872e-01 -3.160873858393196123e-01
-2.068908619767833024e-01 -4.140644563916247023e-01 -3.482838409808604041e-01
-1.609617955939754985e-01 -4.159907784316145829e-01 -4.824487880785133243e-01
-2.460841066815229183e-01 -2.414971507802938788e-01 -3.861082867187817236e-01
-1.302278131016105789e-01 -6.662083954263797736e-01 -3.139700519151551461e-01
-1.831557315299119360e-01 -4.846359460411102660e-01 -3.530132846670395175e-01
-2.466026128788394445e-01 -4.211879180567961178e-01 -3.473192297605995904e-01
-6.360679326994800320e-02 -4.542973488472066279e-01 -4.875159280443539522e-01
-1.126898434985377229e-01 -4.847103348460306549e-01 -3.190735882731154938e-01
-2.200627103328316458e-01 -4.884924660046379152e-01 -1.484365720922800058e-01
-9.153373734536618400e-02 -4.001365148766162783e-01 -3.417260604609460017e-01
-1.057167866588013538e-01 -4.387138824073564258e-01 -2.839140359932668112e-01
-7.140593575372600199e-02 -5.405763982843283522e-01 -4.113644349256007082e-01
-1.471434245227372095e-01 -3.842460217129244349e-01 -3.669746018832329426e-01
-1.353006355485377732e-01 -3.667585872442185035e-01 -4.218692924572744474e-01
-1.088639162309106290e-01 -2.620077201223716123e-01 -3.356245415703265067e-01
-1.855495108252105396e-01 -3.117061196101955645e-01 -1.692533142846044392e-01
-1.982318249491639151e-01 -3.033852237912459948e-01 -3.930248670170888303e-01
-1.477924597211397462e-01 -3.185252298752749844e-01 -3.479203932848751180e-01
-4.904684870224373938e-02 -5.948904419261671350e-01 -3.582432880677988152e-01
-7.705602065758476726e-02 -4.451535410156783890e-01 -5.391317154897139474e-01
-7.904731959533828345e-02 -5.580579043878266532e-01 -3.653384797138379270e-01
-7.201734793236758136e-02 -4.122390185946569474e-01 -3.567081981003310531e-01
-5.798310223128133600e-02 -2.442540051825847769e-01 -6.486810123050323895e-02
-4.811126868916293375e-02 -7.622408094765518172e-01 -3.699496397229209421e-01
7.319283199874071499e-03 -7.038541485668790010e-01 -4.706049345400855621e-01
-9.519335255829775022e-02 -4.428204114472542585e-01 -3.221947806647844637e-01
1.897590440074159446e-02 -5.277855657330627892e-01 -3.997628703190163613e-01
-1.525713845623433151e-01 -3.906957221247751022e-01 -1.143180398946719301e-01
-9.355591457480327833e-02 -4.100010941673217779e-01 -4.379113858039134222e-01
-1.913141744708823921e-01 -5.284656518796944091e-01 -4.045148428498617221e-01
-1.307607863294926176e-01 -5.058807809025687163e-01 -3.751999113942026121e-01
-1.088494290553576604e-03 -4.762326784554833381e-01 -5.715507293161081748e-01
-1.491866434661939245e-01 -4.923219294610801100e-01 -1.327144261302066752e-01
-9.939803796607149522e-02 -2.392267288800229430e-01 -2.971732569626102105e-01
-2.328788417145690737e-01 -4.236652827149631761e-01 -3.730920657880032465e-01
-1.188874433057671709e-01 -3.925206574724882103e-01 -3.116622031670437387e-01
-1.336576645459248702e-01 -3.299281707527899066e-01 -1.656473609068522812e-01
6.387258335717271862e-02 -7.768869985662454347e-01 -4.643553213413751379e-01
-7.435899430158743328e-02 -5.424785707175727723e-01 -2.619948255479545018e-01
-1.890731334926005758e-01 -1.962292999206294297e-01 -3.042562623775766362e-01
-1.150631338035550399e-01 -5.263184752669127775e-01 -2.336219184340508903e-01
-1.219737330239518691e-01 -4.741403162764368240e-01 -4.906910012236815888e-01
3.410174990862380184e-03 -5.180560765976118809e-01 -3.665430866306338409e-01
-1.909679504099415226e-02 -2.649516561378360002e-01 -2.051228896372543353e-01
-1.325677343723485890e-01 -2.799002714377878398e-01 -2.104994195444911398e-01
-2.115062413294488408e-02 -4.763367534775468926e-01 -3.183069261221782575e-01
-1.127628388973573870e-01 -3.803567141226196213e-01 -4.946640997310538523e-01
-3.939559366175471311e-02 -6.509095506050637248e-01 -4.876995713713072611e-01
-7.995894972094230724e-02 -4.785702764344348381e-01 -2.277412289580738047e-01
7.452197695844420267e-02 -5.890122413723726247e-01 -4.726982309530969317e-01
-7.191330055729849846e-02 -5.446744886940644292e-01 -1.976868839127403632e-01
-1.406562364487347061e-01 -5.124870441783899722e-01 9.086423969984069871e-02
-1.113426912116284306e-01 -4.293193786064533057e-01 -3.576300404288725865e-01
1.742788390208893645e-02 -4.167975464538185015e-01 -2.410587382235762632e-01
-2.673302183896986151e-02 -5.499591732346664763e-01 -2.228303626979970531e-01
-7.701928107661704104e-02 -7.836129904715138927e-01 -3.346568739897457512e-01
-5.984964433124240202e-03 -5.221665208860071239e-01 -3.355731125173053719e-01
-2.726336703566545339e-02 -5.245267285589405581e-01 -3.565901485162119577e-01
-5.561767980584253479e-02 -3.251458646851084211e-01 -4.559499988735229437e-01
-4.761345454893817219e-02 -5.302764962971506790e-01 -3.535567137865278653e-01
-1.320694984424126694e-01 -3.262882360541556892e-01 -3.772288665192959911e-01
8.132099778931767275e-02 -6.353830461191849466e-01 -7.143402154667608528e-01
2.541845053985491987e-02 -4.137164236339252454e-01 -2.595025840994145128e-01
-5.757905439516708412e-02 -4.453658294821840613e-01 -3.905770059899031921e-01
-3.559795578889923817e-02 -6.016699115296071376e-01 -3.423332585152154550e-01
4.005760402094926675e-02 -5.630257780113332444e-01 -4.722230590732401367e-01
-1.446309371583538450e-01 -3.762299630181553667e-01 -3.351609409327962474e-01
-1.132318534819733991e-01 -5.380308357743799341e-01 -4.442398172711232718e-01
-4.806924241095122952e-02 -3.622527153352099738e-01 -4.980853481196683141e-01
-2.485706778803997707e-03 -6.816215167330752500e-01 -9.980290619419074361e-02
-1.200785590594470875e-01 -4.557942198501021558e-01 -2.715040101633898750e-01
-9.992045375748270786e-02 -6.056491942207040680e-01 -4.008898948528041295e-01
-1.117645399247910731e-01 -3.291692567685013948e-01 -3.613922271190839197e-01
-1.828215052912511851e-01 -3.580419363481532891e-01 -3.540782200999039731e-01
1.895670863142706608e-02 -6.276349572225776718e-01 -3.615101782952909737e-01
-1.953430455901576934e-01 -4.390157846959765742e-01 -2.039510016358616618e-01
-9.748460668511782501e-02 -5.998416915992685894e-01 -4.987743440746226220e-01
4.062733264322737625e-02 -6.995804819225295290e-01 -3.365090740141756243e-01
-1.035804682882144334e-01 -6.314462326499934441e-01 -3.802000760567776361e-01
-5.253326158177262784e-02 -4.657261815544360140e-01 -3.896176074735007155e-01
-2.783444661532286091e-02 -3.250074929317365857e-01 -4.061170391749420183e-01
-1.218864414914548888e-01 -3.852042202194789766e-01 -4.568749942911320971e-01
3.706879774702631636e-02 -6.366509084077880409e-01 -6.528296462017419977e-01
-9.425578521970701118e-02 -1.995041495833342893e-01 -1.909477378784592005e-01
-1.231303616226453457e-01 -4.661474221850552269e-01 -1.804798290644225034e-01
2.001460253291265090e-02 -4.644113684729442859e-01 -4.558053684991367760e-01
-1.169529989139359571e-01 -3.951508673656074500e-01 -2.505741332933690835e-01
-8.482442581823379513e-02 -4.376808893572885495e-01 -2.590255069072608940e-01
2.455528188108591081e-02 -5.045324513788140841e-01 -7.085497486095428954e-01
6.528727785989074661e-02 -6.838591205516122429e-01 -4.299935723206087523e-01
-1.719996151911891147e-01 -2.232378016740779181e-01 -2.958187372898057887e-01
-1.255831729677816533e-01 -6.506999823130703575e-01 -3.199798937783642216e-01
-1.404624643582343957e-01 -4.523882122139162298e-01 -2.285560999689493222e-01
-2.078602802506428482e-01 -3.518428736244296751e-01 -9.574051507804570704e-02
-5.840005422020988490e-02 -5.195931005090055343e-01 -4.740673539722037866e-01
7.143257944695946549e-03 -6.753392563058562281e-01 -4.892145944001491387e-01
-7.015140542784026323e-02 -5.449565969372902607e-01 -4.283760324133831787e-01
-6.898455131254888073e-02 -5.239682248425254762e-01 -3.430095376817594577e-01
-7.338682378378980076e-03 -5.622781492747024323e-01 -5.664999171915439113e-01
-1.580798637884481828e-01 -4.776427672239460520e-01 -4.384667830591020277e-01
-5.275227290202799679e-02 -5.876035801925545421e-01 -4.551450011974256249e-01
-1.005706769227661113e-01 -4.440805266515055472e-01 -3.460629773792214259e-01
-2.651940848086642433e-02 -7.896704063947344032e-01 -1.757238597220576182e-01
-1.021275214532262332e-01 -5.334553441091953729e-01 -2.000151724981473755e-01
-1.811112556341836211e-01 -4.187985104878464426e-01 -2.810002144072663022e-01
-2.108883700161401364e-02 -7.471669705697134845e-01 -6.879528717107104008e-01
-1.300351908119163902e-01 -4.312524088140277101e-01 -4.413166017340013347e-01
-1.233494979681548642e-01 -5.725260152553479642e-01 -4.198469065318120030e-01
-5.299461540811911675e-02 -4.552727720788136700e-01 -4.994769423995748525e-01
-1.164343443486228757e-01 -6.814342459075395375e-01 -2.821551141218905379e-01
-7.675019110533476407e-04 -6.892008165411027676e-01 -4.230078119322415731e-01
-1.283566422203756829e-01 -2.911010919274512609e-01 -1.045939931211332663e-01
-7.191572858699313286e-02 -5.474156392514197833e-01 -4.188593437036276512e-01
-1.005097851703480316e-01 -3.822963671093235760e-01 -3.240097279923541684e-01
-2.209884632170990848e-01 -2.828731771980392828e-01 -4.917488587005003353e-02
-1.066118851144031154e-01 -3.725676332579732630e-01 -5.147835404294061057e-01
-9.006328058826307270e-02 -6.339818812457105324e-01 -4.941690790384507537e-01
-2.480762770306506049e-01 -2.121887442451164674e-01 -5.319895846030231468e-02
1.538611684730462059e-03 -4.426198141603712166e-01 -5.399363924423790095e-01
-6.777019112004634138e-02 -6.289257029560517687e-01 -3.348004968193540876e-01
-7.330193944995588851e-02 -4.384697067489646827e-01 -4.211045948593814536e-01
-2.460782343109153558e-01 -2.337964700557368936e-01 -3.378860263944751807e-01
-1.735579344167912375e-01 -4.065982409813431175e-01 -2.054562696479966810e-01
-3.610298186781513152e-02 -4.988721019414064095e-01 -6.115360807642598040e-01
-9.246195475397023245e-02 -4.672397799898484472e-01 -1.846528928520863033e-01
-2.248827728418634209e-01 -2.510945927543706269e-01 -3.947938663411250104e-01
3.170854312001125663e-02 -6.089702972987756091e-01 -3.975186268128032552e-01
-3.655750171280125471e-02 -4.192767017536667140e-01 -4.825317269086921712e-01
-4.849261318554232147e-02 -6.875874711202665246e-01 -4.362863562569150311e-01
-6.055647666732744128e-02 -5.979423852523080285e-01 -4.824674639030157586e-01
-6.728770060838007439e-02 -5.504892509036878323e-01 -4.113232536502509085e-01
-2.169408932010274960e-01 -4.808931759765546765e-01 1.767911172524017083e-01
-5.621307482405279998e-02 -4.460426405693795893e-01 -3.004812033220654044e-01
-6.831201292385502555e-02 -3.503715275777916638e-01 -2.876937145437956644e-01
-2.200164068823498020e-01 -3.878639799400316335e-01 -8.853607524798867701e-02
-9.311775093267504744e-02 -1.721816635926658456e-01 -4.131860096101092061e-01
-1.095824134659384441e-01 -4.758193746985077688e-01 -5.321305615558382662e-01
-5.757732022397066274e-02 -7.235746806716254476e-01 -6.508612728367602074e-02
-6.331092530659887530e-02 -5.637213059726526865e-01 -4.581969321340251255e-01
-9.852168811796513381e-02 -4.700332217840981208e-01 -4.551645799817802818e-01
-2.092886917701939353e-01 -4.290045758920464358e-01 -6.907257680049605497e-02
-9.774994326567032488e-03 -5.244228572104714381e-01 -5.279374122041260442e-01
-1.076748651099879162e-01 -3.814894586976884661e-01 -5.208803124095933157e-01
-1.308398075137877647e-01 -7.020691327466810350e-02 -3.891266757737539272e-01
-6.988297199666471116e-02 -5.627368468234985599e-01 -3.911429842582605509e-01
-2.071516225209588669e-01 -4.506708739322160540e-01 -1.872738488212233321e-01
-2.228907469213181614e-01 -3.902707321210727720e-01 -1.456709486813916321e-01
-1.886958140196681732e-01 -4.720837580507972753e-01 -3.296303397333084639e-01
-8.185661686505252277e-02 -5.754220871279840388e-01 -2.224322167112484649e-01
-1.301293123258662199e-01 -4.693114042846509015e-01 -3.890561428405447941e-01
-8.984463189999747357e-02 -7.016531534887100463e-01 -2.369792175261067335e-01
-1.366423412101696044e-01 -4.020745208325022801e-01 4.342584109855085472e-02
-1.373731960924606810e-01 -4.987783729158028478e-01 -5.106386022086777388e-01
-9.418426523973000286e-02 -5.168638592978140878e-01 -4.077759579064461626e-01
6.754741348494253117e-02 -5.972122726079911459e-01 -3.676090428660434561e-01
-2.334519729018538214e-01 -4.459444973170225701e-01 -2.539427040781294664e-01
-2.072638298853877181e-01 -3.846440519971543459e-01 -4.251520451726880090e-01
-3.541937208984435870e-03 -7.753769819115738926e-01 -5.680455360029839085e-01
-2.739314240803247813e-02 -6.403976176909891294e-01 -3.422094728052296198e-01
-8.609264717812381562e-02 -4.635792168042534023e-01 -1.199261523744286073e-01
-8.101095389527834811e-02 -5.824174685460610235e-01 -4.075307885316066248e-01
-5.296472623530901203e-02 -3.516187566663604436e-01 -4.129730658241625996e-01
-1.311507151509494484e-01 -1.930948967326573396e-01 -3.574061078131771652e-01
-1.144712710844730807e-01 -5.253213454423253381e-01 -3.715979413717018787e-01
-2.309232879572875596e-01 -2.580323388976681898e-01 -2.402379261638829533e-01
-8.285180757855759026e-02 -7.626681915497668385e-01 -2.068514941191987866e-01
-1.004037583233885478e-01 -6.387325547686861782e-01 -4.512744835922086750e-01
-1.860874979755555714e-02 -6.581338362482145321e-01 -3.582947391942910009e-01
-9.452323582438326710e-02 -3.853477149981112682e-01 -7.241802319189805104e-03
-6.212181883966838569e-02 -6.073598987174335662e-01 -4.951694786068303600e-01
-1.086758012660595796e-01 -4.121454475048751398e-01 -2.919620901995521045e-01
-1.232969819485254526e-01 -4.226253718735972775e-01 -1.334190205254883743e-01
-6.065553906385279248e-02 -7.839131628773539084e-01 -1.404331797062927656e-01
-9.266705688563936505e-02 -3.702899450096235334e-01 -3.670720689962716499e-01
-5.492456829206959767e-02 -5.033568855752776905e-01 -5.071767984398412032e-01
-2.510140455969436246e-01 -2.576182912667981384e-01 -2.863768415655165711e-03
-1.362626668305559896e-01 -3.251760580938611866e-01 -1.298575924180873642e-01
-1.650951280354657769e-01 -5.286947916482951371e-01 -3.868925208191487108e-01
-9.846404595060009868e-02 -4.985420085741081309e-01 -2.828984325033738756e-01
-5.941503038432571770e-02 -2.884422608764216633e-01 -3.995231628815361091e-01
-2.056187771461353009e-01 -4.708941640446075994e-01 -3.700724012082359238e-01
-1.769950225479615113e-01 -5.472854876703370230e-01 -3.247700665768378236e-01
-1.077618639852415683e-01 -3.980091245002665978e-01 -4.142200918144651745e-01
-2.135280932697569689e-01 -3.428118601963694445e-01 -7.862792565649234788e-02
-8.748410307296294874e-02 -5.636825258962177010e-01 -2.582429845289797576e-01
-1.475225125748944599e-01 -3.006779687144982560e-01 -1.193459516493176054e-01
-2.181652261897628620e-01 -1.631934306235756083e-01 -5.164975839132912583e-02
-8.767396993032194885e-02 -4.834660966094763701e-01 -2.627788868941913769e-01
-2.155282890911927041e-01 -1.747338340797139900e-01 -5.605720653476931048e-02
-9.390394023079196018e-02 -3.311251681600619889e-01 -2.866600137221042566e-01
-1.669388117064669608e-01 -1.496547183206891063e-01 -1.281332775051606809e-01
-5.114957052804092186e-02 -1.973929967326468748e-01 -3.519595926201879443e-01
-1.168025915312758123e-01 -3.878485939851863407e-01 -4.743913176862419867e-01
-1.671032481551439908e-01 -4.595126500081838650e-01 -1.727923639530009048e-01
-1.490998423696736630e-01 -2.952829710443483080e-01 -2.705543520481938913e-01
-1.419879784131263811e-01 -4.395809571189071008e-01 -3.649621064874613019e-01
-2.802871605299221969e-01 -1.881905566182306977e-01 -6.797284933590486133e-02
-1.496657324294154989e-01 -3.395750126689969228e-01 -2.907472580979226784e-01
-1.869318976212053229e-01 -3.423575868340069661e-01 -1.977691286906013701e-01
-1.751732256282805267e-01 -1.744781730426412381e-01 -1.982653131980320893e-01
-2.213006784449729203e-01 -1.282866063320629024e-01 -1.831452852986803492e-01
-4.475190481744828475e-02 -4.967033682444101927e-01 -4.179872746039703379e-01
-1.788874844755592441e-01 -6.596990081314499932e-01 8.747487254937613699e-02
-3.133585156189475640e-01 3.155942293303137802e-02 -2.769579449163286355e-01
-9.962565293614211726e-02 -2.471303616788347313e-01 -3.079048399442325668e-01
-2.517691582078649404e-01 -1.599169400669664398e-01 -6.921810293284647031e-02
8.653871557893211275e-03 -5.097656810171713460e-01 -3.587560722288012371e-01
-4.487671705788764953e-02 -7.903607316202068134e-01 -5.547408254607852918e-01
-1.476367289862268173e-01 -3.797477131805488959e-01 -2.731988666729963100e-01
-1.582874465113426332e-01 -5.674210368860634901e-01 -1.347385881174241185e-01
-7.721892917505801535e-03 -4.298931492633379925e-01 -3.849398390014271421e-01
-1.550354987782616156e-01 -3.441489580872798548e-01 -3.045469682290415925e-01
-2.858986258584317319e-01 -1.304235994505842378e-01 -6.866403280687727317e-02
-2.729195835963698080e-01 -3.281274760564554249e-01 -7.039928081730773002e-02
-1.750921973279253585e-01 -2.084554242865817031e-01 -1.596304532479102534e-01
-2.572969490139702664e-01 -3.375429506476397279e-01 -2.132294705822483927e-01
-1.720528116014929942e-01 -5.976388342076419669e-01 -2.663639194127584986e-01
-6.366933208635483510e-02 -4.899943235443333656e-01 -2.667410899571804883e-01
-1.421082445524390891e-02 -5.911462892763896804e-01 -4.464350197220459115e-01
-4.170239270217779293e-02 -6.090549769995723395e-01 -2.488425156545535089e-01
-9.588836762771579814e-02 -3.569959760212246813e-01 -2.597701270509866767e-01
-7.533546668318846784e-02 -2.817116672613462214e-01 -5.801517618715923419e-02
-6.678364062478259200e-02 -4.759065186438125039e-01 -3.371555819856557612e-01
-1.053182937675698483e-01 -4.487100944433484173e-01 -4.732774834639172923e-01
-1.031822509343149896e-01 -5.798812837781426310e-01 -1.277998309052867931e-01
-9.169469449058986754e-02 -5.622179297072182891e-01 -1.123346115578729432e-01
-9.135548884470123809e-02 -5.622835266913144281e-01 -1.671360011725115946e-01
-2.263274785534097333e-01 2.054635822678729795e-03 -3.510590017842871724e-01
-1.811261030675010986e-01 -2.054065372002260581e-01 -1.964320568964987856e-01
-4.184313932200423025e-02 -6.299396419982139506e-01 -5.722845133941554252e-01
-1.189521740091596946e-01 -4.886080798737575392e-01 -2.339168687981394434e-01
-1.600013922411167577e-01 -4.303379076807889447e-01 -4.282245213234512349e-01
-2.577028232045286416e-02 -2.762598410526342363e-01 -3.384948550215667318e-01
-8.390406828903795855e-02 -5.203961845797899777e-01 -4.623930249192826913e-01
-1.083250977687510996e-01 -2.131707608540671650e-01 -5.502823228958773072e-01
-2.102043578948395997e-01 -5.235550973413478637e-01 -2.592535386071630477e-01
-6.717887514450238129e-02 -3.977351653262517495e-01 -3.931183623788268022e-01
-4.924910335333887446e-02 -5.831529599911462469e-01 -2.544740520128616623e-01
-8.969949429592061207e-02 -1.976495926742702913e-01 -3.892388285416878979e-01
-5.591209246832296031e-02 -5.508538527075996782e-01 -5.027279024054798207e-01
-8.644096262226641514e-02 -5.653736476554289681e-01 -2.813782105523956467e-01
-3.864210490617203675e-02 -4.177407462855629028e-01 -1.965557486429139189e-01
-1.254170493075208448e-01 -2.785566800243608476e-01 -2.159897413010201106e-01
-1.038468097872327078e-01 -5.526488223053505067e-01 -2.005770186581594672e-01
-2.000951269132076327e-01 -3.142528956957701958e-01 -1.337549526524366428e-01
-1.522593916410244219e-01 -4.171481591129255762e-01 4.863520838175539041e-03
-1.027740675416612959e-01 -3.422932187600742360e-01 -2.132997489888044385e-01
1.209036071819102887e-03 -5.223125081877291187e-01 -3.839304961304716990e-01
-1.520426328069373056e-01 -3.101812240905550411e-01 -3.094694346518291894e-01
-2.017313803223665936e-01 -4.358140452231906714e-01 -1.012505737341906631e-01
-2.243866425545921750e-01 -5.373527989630315638e-01 -3.275804510387345658e-01
-2.494639813290775443e-01 -3.963556195758477507e-01 -5.090806569905819146e-01
-1.216369685775133824e-01 -3.763380326454406344e-01 -4.288187755674144341e-01
-2.798782069485650226e-02 -5.340000493985677110e-01 -4.453984985425063492e-01
-2.828316077987240718e-01 -3.334923551923902885e-01 -1.033654350249442189e-01
-2.825760983742435783e-01 -3.913096602604411167e-01 -2.814044447530386073e-01
-2.834627802585925060e-01 -2.239670095313184284e-01 -1.542514186197481152e-01
-1.728305176128288601e-01 -4.697191767840234178e-01 -3.041248679827166512e-01
-1.696969840577544630e-01 -3.953296895315867587e-01 1.511376252445302271e-01
-2.396145586293196850e-01 -1.364200111707360996e-01 1.223510075336342595e-02
-1.971021212874903838e-01 -5.696777076547885343e-01 -1.136870551029698362e-01
-1.752288748239800853e-01 -6.161426106976000128e-01 -3.990929944479231217e-01
-2.095001964145812856e-01 -3.728504887053447625e-01 -1.149235381333375550e-01
-1.304922856747561255e-01 -7.125885513537739691e-01 -3.745461442994248991e-01
-2.055785408885331123e-01 -4.726915716741206808e-01 -2.541854483797698627e-01
-1.843741758249888285e-01 -6.566024280763156362e-01 -2.817292098788692911e-01
-3.033817117278796438e-01 -3.319451827149020318e-01 -4.263473314411005965e-01
-9.333670392198190058e-02 -4.197936705581151173e-01 -1.733483134214539589e-01
-2.965060494948024150e-01 -3.502112715688823208e-01 -3.420068916546354920e-01
-3.292752032809289631e-01 -3.829603391516620547e-01 9.326300349171612325e-02
-1.634155239884820254e-01 -4.867759524176737962e-01 -2.519568130929252803e-01
-2.153109141305802332e-01 -4.217396991202964074e-01 -2.446171899095999080e-01
-1.964167371093048509e-01 -3.548871543671050510e-01 -2.881058759234838007e-01
-2.607652766834074320e-01 -5.057944005893566519e-01 -1.036414551503113124e-01
-2.087036935495207857e-01 -4.593748462707054614e-01 -3.298853314794345515e-01
-3.655757228950795579e-02 -6.314488695978481836e-01 -4.830343385305759796e-01
-2.345022601738677714e-01 -3.949754883930429727e-01 -1.396337493808061936e-01
-1.058389981478344843e-01 -4.492868932967160056e-01 -3.817463609974152128e-01
-2.114611989605164055e-01 -2.175927745122581136e-01 -1.837940473994139623e-01
-2.373116492701039526e-01 -3.060288318228407967e-01 -1.602053140346941795e-01
-1.933339576502826063e-01 -4.035684083916453169e-01 -1.178369910813148458e-01
-1.225151270274564830e-01 -6.493748100286840241e-01 -3.294443414669152581e-01
-1.681572081457685108e-01 -7.235615617378923226e-01 -2.455801200765228565e-01
-2.768722168155743901e-01 -4.123636896552893560e-01 -2.309721584602106859e-01
-2.297359823786297994e-01 -3.169601147379381700e-01 -2.496910495332516078e-02
-1.521125650186689882e-01 -4.948135148706471753e-01 -2.244918637978794429e-01
-1.801266756525734536e-01 -4.102963269249122469e-01 -2.618455919830631196e-01
-1.415692011632221359e-01 -4.460461699176287986e-01 -2.746975494669130491e-01
-1.133657832281631528e-01 -3.312474861969123552e-01 -3.767029288328029857e-01
-1.567448886589710710e-01 -5.860860273677128696e-01 -1.634675314102929100e-01
-2.278874005579019091e-01 -3.334745059255705968e-01 -1.857112677563099723e-01
-1.778766066986441352e-01 -3.444894519699657209e-01 -4.025698292134096690e-01
-1.418505890289192273e-01 -7.045781782986324515e-01 -5.108397213100888123e-01
-3.873221939994446750e-01 -1.950374726718089313e-01 3.176263640968035595e-01
-2.219170301345232410e-01 -2.959230570984794362e-01 -3.480169491839428808e-01
-1.807805561194668620e-01 -2.896021440627749577e-01 -4.182872019422054777e-01
-9.671778886428095134e-02 -5.920723838435568709e-01 -4.118627122345666081e-01
-5.114927038195693498e-02 -5.059556474361466272e-01 -3.228359340229065566e-01
-2.453404816825548451e-01 -6.080795568830539288e-01 -1.169592809968840186e-01
-1.971100570394010987e-01 -3.772961256631464089e-01 -9.357359494724803994e-02
-1.012595736668862045e-01 -6.778613376845545879e-01 -2.563975666092552785e-01
-2.154792858882355056e-01 -3.091248915372704076e-01 -7.881781479126148682e-02
-3.105556888845439900e-01 -2.472513893644352478e-01 -1.145918838436856824e-01
-1.838298770684447803e-01 -4.778131803592966520e-01 -1.060838542075361879e-01
-1.599077607575591919e-01 -6.190354979761374388e-01 -4.328470009641023353e-01
-1.455237846916110911e-01 -4.137669435981989885e-01 -2.450833237345833027e-01
-1.800171755921788908e-01 -5.021617928353498961e-01 -1.185726388414369836e-01
-1.110264599000676533e-01 -5.108364901359889743e-01 -4.891240488740313808e-01
-1.588968869048112964e-01 -2.847670373552335654e-01 -4.291433003863152074e-01
-1.505049683247716708e-01 -6.145546229624514467e-01 -2.407975034713851770e-01
-1.905729980915511490e-01 -3.521292090812351283e-01 -8.293260288236892208e-02
-2.659880368013554097e-01 -4.805426952960178966e-01 -2.420586906272634842e-01
-2.102928336701270773e-01 -4.253696275837688390e-01 -1.873190266324131770e-01
-3.313990453348605314e-01 -4.058237099095469702e-01 -1.610904288871921608e-01
-2.702941801208096351e-01 -5.425293784687390541e-01 -1.051420949002825900e-01
-1.333032380744070267e-01 -3.179838998288566643e-01 -4.810202834128136651e-01
-2.654756236565352090e-01 -3.203994375172869447e-01 -2.111363439727038660e-01
-1.927397802959389672e-01 -4.067896410011395680e-01 -3.253881479579674441e-01
-1.606996403905811555e-01 -5.032462721101587100e-01 -2.722808257594127035e-01
-1.318175042351832360e-01 -5.460121441856169433e-01 -2.656952989812060295e-01
-1.612329858548964268e-01 -4.840899246426944025e-01 -6.346476240704168603e-02
-9.152815588489238152e-02 -9.446375308154384420e-01 -2.593619170857994760e-01
-3.231323746328360613e-01 -3.192419349840425191e-01 -1.901581831897769526e-01
-2.976430327475378945e-01 -3.711225631605690189e-01 -6.839067227865491816e-02
-5.420334056921261023e-02 -6.455297722772730395e-01 -3.488310412639883396e-01
-2.357635554565464808e-01 -3.184931362924774412e-01 -3.582950702923026753e-01
-2.597541633636968328e-01 -5.588741819995490800e-02 -7.760548605238781761e-03
-1.967687828887942914e-01 -6.437004015816434332e-01 -1.682192786830136733e-01
-1.798371238747353829e-01 -4.875384458984370895e-01 -1.650130707204069402e-01
-1.788529906130271740e-01 -4.248455218632498642e-01 -4.315630122084330722e-01
-3.352922021263302632e-01 -3.970554097380594172e-01 -1.920068335919844493e-01
-2.567970782046629097e-01 -5.646966115273222009e-01 -1.825371363834031868e-01
-1.232082817178503653e-01 -5.693985212273533492e-01 -4.637867441525771461e-01
-1.770796338429398986e-01 -5.725477594442023310e-01 -3.167378684534094546e-01
-2.716616584272504298e-01 -3.486793050395848859e-01 -1.418428774159647965e-01
-1.865497416090140526e-01 -3.829423952015900134e-01 -3.745839062386826512e-01
-1.483543880888271715e-01 -3.486340823639175746e-01 -3.195500482664161979e-01
-2.444974240774664409e-01 -3.026585800607191068e-01 -2.593111780176204917e-01
-1.162775270079396961e-01 -5.135275126130522949e-01 -4.391477395127334482e-01
-3.865834975876234481e-01 -2.018423743239456947e-01 1.448368398884478658e-01
-1.478314263832971598e-01 -5.107579710780933979e-01 -5.062571707512257824e-01
-2.360037159174863675e-01 -3.834311940961909748e-01 -1.860463475255462740e-01
-1.106245760482158502e-01 -4.706057787758659572e-01 -1.908476400915843918e-01
-2.295793173867610726e-01 -4.888258467840054244e-01 -1.918966981130547644e-01
-2.278278901705017567e-01 -3.894580456544707303e-01 2.003455432336669340e-01
-1.993568049894500760e-01 -2.941455004015498531e-01 -6.986706728644076492e-02
-2.112830764639914705e-01 -5.103353023135457356e-01 -3.903834449399576911e-01
-1.732006154788980901e-01 -2.045505331488146616e-01 -3.930349830756569851e-01
-3.918067430552119035e-02 -5.949538759559045431e-01 -1.570801397247767461e-01
-3.192303530439284387e-01 -4.081297580531448865e-01 -9.445421961532973754e-02
-1.023890318530393806e-01 -5.058947231644528308e-01 -4.033767042191160890e-01
-1.170712759706677986e-01 -6.792721347293562140e-01 -3.094309936642272163e-01
-2.371200788062743925e-01 -3.457429072044249097e-02 -3.227262476701828753e-01
-2.098951339179979669e-01 -3.241556452461034077e-01 -4.308230010288887080e-01
-2.652306657692866665e-01 -4.351606769474218872e-01 -7.226285688597711143e-02
-1.946299648966629547e-01 -3.250269797376512670e-01 -3.498057106629128832e-01
-7.776112071613772159e-02 -4.258555873395151181e-01 -5.863265885503285979e-01
-1.463394389237855364e-01 -6.529625721557450468e-01 -3.737451945502465733e-01
-3.259441109797918124e-01 -3.136456992590610504e-01 9.003701763791127632e-02
-1.191487629757328470e-01 -5.363515263333535898e-01 -3.615858080578666645e-01
-1.565769356326511819e-01 -3.740278486890429299e-01 -2.350881759733671750e-01
-2.619791219680593919e-01 -2.689118891678425882e-01 -2.649730229154760863e-01
-5.098252465511965426e-02 -5.255249465083919880e-01 -4.021036248146954151e-01
-3.682050665695846270e-01 -5.041620756982867491e-01 -4.599942288942848734e-02
-2.385159253873476715e-01 -4.624476707003717380e-01 -2.522216380537432023e-01
-1.353693549619103820e-01 -5.221049420672563279e-01 -2.823260637070603707e-01
-2.602381554254420415e-01 -3.448499449625734847e-01 -5.867551928115144477e-02
-3.003289472721539788e-01 -3.019200952659373272e-01 -2.549949188996056826e-01
-3.923853958503320527e-02 -8.029402832092467079e-01 -3.718072856756684530e-01
-1.381466579352639279e-01 -4.774935912299724805e-01 -4.387251314709650352e-01
-1.994016818576547223e-01 -4.636794034006164189e-01 -2.804479719535253324e-01
-1.723691458243310493e-01 -5.413767365125803366e-01 -1.760632639297403657e-01
-1.680315955785509630e-01 -5.110480929993435062e-01 -2.908450543763900775e-01
-1.854680201751510715e-01 -3.824802217938745308e-01 -3.266833686657131253e-01
-3.559904825868258627e-01 -8.298280019508119665e-02 -1.302817648994216704e-01
-1.689619647215723219e-01 -6.800109530321036821e-01 -3.377586217986672246e-01
-2.596272355446838098e-01 -4.269269837533786749e-01 -9.954454550644209476e-02
-6.406427812607029537e-02 -6.954474294223476072e-01 -3.839406949975145977e-01
-1.582959181062029153e-01 -4.741711974534692509e-01 1.494456360854412580e-02
-1.986180530210730488e-01 -3.960847161134979366e-01 -3.793294076906437162e-01
-1.667902393330886746e-01 -4.389747637812502212e-01 -1.918862482735379515e-01
-2.629600171640262829e-01 -6.126492858347720727e-01 -2.914980993206452986e-01
-1.741816727921072783e-01 -6.929602752382866271e-01 -2.477180317205873727e-01
-1.677773201396748348e-01 -5.353813534591216339e-01 -4.062193820024497803e-01
-1.584407592922048025e-01 -3.722121792067727419e-01 -4.104274961014757750e-01
-7.993316088954260934e-02 -5.985337340877157075e-01 -5.097232040416099785e-01
-5.154651579770685998e-02 -7.555881070553613910e-01 -1.091522403171105715e-01
-1.045545195159900409e-01 -7.473789436825746257e-01 -4.329950984956396631e-01
-1.294452006105406561e-01 -4.010768859693039090e-01 -4.961844153581154160e-01
-2.795721241362727483e-01 -4.404761708368281070e-01 8.538108985405745699e-03
-2.969758005282021607e-01 -2.517848497653223383e-01 -7.613826347296237529e-02
-2.474295100639900546e-01 -2.809548947494011628e-01 -2.394462862920638813e-01
-2.501189953397719989e-01 -1.717695215842867107e-01 -1.492944054052052216e-01
-1.401419729748556442e-01 -5.238666267011100608e-01 -2.046026205947115706e-01
-2.163616490482214161e-01 -1.315876981013035518e-01 -3.799553363956111873e-01
-2.487999013774699897e-01 -3.017147966661850589e-01 -1.824784760466835465e-01
-1.087975764497706166e-01 -4.886284840160106668e-01 -4.031061781838740643e-01
-1.153718691382517036e-01 -5.796275706084981216e-01 -3.656228938997778677e-01
-1.316186851102516542e-01 -4.403087218755210586e-01 -3.855394721046017104e-01
-2.462215839614625423e-01 -3.511216066947495662e-01 -2.705803487801956564e-01
-2.101366539982878479e-01 -3.275805952918489083e-01 -2.247109290711581941e-01
-1.385421102354258416e-01 -4.080449998268553813e-01 -3.950562305731684098e-01
-2.007494465489494395e-01 -3.626114260955253243e-01 -3.684099619776226575e-02
-3.257174053178322204e-01 -2.280956746990123740e-01 -1.586249814670797065e-01
-1.221825431391518890e-01 -5.518260776719534633e-01 -3.560845878406109222e-01
-1.457635602523388307e-01 -5.824822602890411538e-01 -4.182593214140326587e-01
-1.108306631177669033e-01 -5.382469258637216925e-01 -2.080796155232205180e-01
-8.383188884362757776e-02 -6.773509656151732727e-01 -2.523540555005028274e-01
-2.639239234711694415e-01 -3.055441009662360763e-01 -9.128135510041213152e-02
-1.424927731188412316e-01 -5.658478810238909418e-01 -1.296259130970693896e-01
-1.917176405557716734e-01 -4.013391668602372953e-01 -2.174329213126187099e-01
-3.083527318534424744e-01 -4.124659904652299147e-01 -4.930612385515686924e-02
-2.806017057431624551e-01 -2.791816159926425733e-01 -1.204907992241612824e-01
-1.662519065656504758e-01 -3.743858450175094887e-01 -4.404769752089472412e-01
-1.673039220712797537e-01 -1.828868312523010964e-01 -1.214935006476443036e-01
-1.370188475650508941e-01 -4.562285660810294630e-01 -4.061100434523607916e-01
-2.111578057600111968e-01 -4.086028311086016274e-01 -2.290057899622603976e-01
-1.147003718226349278e-01 -5.876010029515996713e-01 -5.177055873871090341e-01
-2.494706879754007289e-01 -5.437432395159089715e-01 -2.486191860713629076e-01
-3.137783735272972052e-01 -2.766576191180636357e-01 2.294404820401485523e-02
-2.171515375423398453e-01 -4.055823094101365101e-01 -3.890419759715015857e-01
-1.767501648828950778e-01 -3.549095721297250705e-01 -2.105799621404229605e-01
-7.225625806712665522e-02 -5.218999953838614481e-01 2.766654040695959438e-02
-2.023832024380487482e-01 -4.793981049162079344e-01 -8.730942178142209187e-02
-2.175438284693256286e-01 -3.564234299766493308e-01 -6.251755690773563856e-02
-1.823471327439021294e-01 -4.495226133933720725e-01 -2.184209086528343668e-01
-2.906596191096393333e-01 -2.723128425774490324e-01 -1.776304282165219739e-01
-1.833549433890047098e-01 -2.851673280476876293e-01 -1.716683051116176806e-01
-2.655254108444435879e-01 -4.362332906214727579e-01 -2.392503540170172194e-01
-1.285870317743635916e-01 -7.423966108604096448e-01 -3.047096733833680737e-01
-1.844736311734922474e-01 -4.308890220529804083e-01 -4.548305885225811807e-01
-1.418099334753843976e-01 -6.309524759254019344e-01 -1.873601451758215575e-01
-1.726379927393679736e-01 -3.802713017209002899e-01 -2.239727408074752013e-01
-3.004124517395276861e-01 1.082276795091186017e-02 -7.297090597596733730e-02
-1.881886131710852617e-01 -5.106007957219760307e-01 -1.444909375857394984e-01
-1.983099037675262188e-01 -5.615108689580643464e-01 -1.545358276046395751e-01
-2.216965090331881605e-01 -5.505597421417562920e-01 -3.797914572201332994e-01
-3.038857842299598211e-01 -2.548545364454493090e-01 -1.841219802270037675e-01
-3.021335529443041068e-01 -3.085478656159561517e-01 -2.783493255287083912e-01
-2.195972610834533434e-01 -3.949465475473514786e-01 -1.849056651411227215e-01
-2.204022783452250778e-01 -4.830316496441366958e-01 -3.214182653189570082e-01
-2.374586653231500755e-01 -2.178065524901402483e-01 -5.068387525457662690e-02
-2.592211647280420195e-01 -3.600437015451585232e-01 -3.284762424319351837e-01
-1.449495480226574706e-01 -5.001287978665138745e-01 -2.003054591576907129e-01
-1.891199486850143607e-01 -4.828495289093774900e-01 -1.176414028120529309e-01
-7.533684810546059651e-02 -7.443111157939270583e-01 -3.078426742263875582e-01
-9.073867804844404361e-02 -5.739759635519625647e-01 -4.547988904286599521e-01
-3.496204134531271102e-01 -2.834556415800024709e-01 -3.352061245583364268e-01
-1.324105170273117693e-01 -4.327785309089335897e-01 -2.701622030526551477e-01
-1.989342294973441838e-01 -4.020404619509836408e-01 -3.157971395580019269e-01
-2.660003639671351117e-01 -3.011532613054561658e-01 2.116219943005854809e-01
-1.831382782925019548e-01 -3.665571608841129425e-01 -2.465524832950514167e-01
-2.623597566409414661e-01 -4.052613393332094027e-01 2.133967501866784744e-02
-1.853248365623842986e-01 -4.551453682401098710e-01 -2.333508714605896373e-01
-3.437674310580165482e-01 -3.940552192446773461e-01 -1.021857920057751556e-01
-3.116612580602597937e-01 -1.952689347062328551e-01 -4.280492685327463853e-01
-1.931910181022744588e-01 -4.402773261732924048e-01 2.367567572178597146e-02
-1.095210347055770583e-01 -6.480830053837185467e-01 -2.409047465633111784e-01
-7.197624725914053556e-02 -5.344968280592090615e-01 -2.175869129579455219e-01
-2.452546324639581776e-01 -2.794328994097874386e-01 -1.823558487257375127e-01
-2.317091525954682041e-01 -4.192679015979288160e-01 -2.835901178527198141e-01
-2.606799937646488985e-01 -3.914137318454860015e-01 8.556405711863845909e-02
-3.067676748331606973e-01 -4.410233165529802157e-01 -2.174485841521809348e-01
-1.928398162902889013e-01 -4.667760721988249983e-01 3.991045978958451812e-02
-2.128359316758055009e-01 -4.244240533786660663e-01 -1.419757084842174777e-01
-1.992188374381584914e-01 -5.555771294147757722e-01 -4.449758696023256022e-01
-2.006642175184585319e-01 -1.577978400647106483e-01 -3.519198726720031978e-01
-1.352971853934947788e-01 -8.171511994081996910e-01 -2.236403387999144066e-01
-3.674849572257414820e-01 -1.297106388651476649e-01 -1.242100338903004975e-01
-1.897199009640444523e-01 -3.728244565793250587e-01 -2.134203998451900119e-01
-3.102775794786380992e-01 -2.130579283069380381e-01 -9.573408114963433135e-02
-1.322976967170657048e-01 -4.979891460018333049e-01 -2.883131883150840125e-01
-3.287024286378410487e-01 -2.083372924804018922e-01 -1.587239643285234258e-01
-1.530828617362880451e-01 -4.155530889619760693e-01 -1.940221184203405613e-01
-1.637897825299097221e-01 -4.318227137607433264e-01 -4.217492025129758737e-01
-2.179190628215978975e-01 -4.218809018538163258e-01 -1.363336738330578335e-01
-1.928256687353000487e-01 -3.336794805385485674e-01 -2.502421617935235432e-01
-2.312172604825168953e-01 -3.454919546511252548e-01 -5.612111894417037838e-01
-1.375779845247411259e-01 -5.213484937466610347e-01 -2.554093733567524005e-01
-1.578893158612499903e-01 -4.033338848828917911e-01 -2.292331001625163012e-01
-2.439275435873224929e-01 -1.955779800160075688e-01 -2.014934561697554471e-01
-2.149543494267471822e-01 -2.860188765502180708e-01 -1.502299817031800266e-01
-1.427622006935371779e-01 -4.037129300163884160e-01 -3.359552816676236731e-01
-2.930528791732407434e-01 -5.105519680226935364e-01 -7.706567037943168330e-02
-3.668010557242986636e-01 -2.344519860847662507e-01 1.026153808203398299e-01
-1.370738611243456084e-01 -5.642218229415947306e-01 -2.848671908551199117e-01
-2.569946204942410439e-01 -4.732649549916509990e-01 -3.972628301050531441e-01
-2.218178923871909625e-01 -3.985738004711327775e-01 -6.287338309785006629e-02
-1.712515827372786958e-01 -3.420850006147353461e-01 -4.366059214655941823e-01
-2.608673560544376713e-01 -3.274797090354772955e-01 -2.712429995453327081e-01
-3.081182588472546335e-01 -4.619934014278221923e-01 -8.092627269327179462e-02
-2.864488327902150466e-01 5.078468151007031750e-02 -9.004326879544288786e-02
-5.103489679402173351e-02 -5.444659140246601581e-01 -5.426671601271979561e-01
-1.266270002621578961e-01 -5.655374603217406815e-01 -2.338685766829562418e-01
-2.224972323303049393e-01 -2.519631789329812577e-01 -5.437223175620915505e-01
-1.729225868532329180e-01 -4.437281746549617267e-01 -2.037220508768213811e-01
-1.025630049068966265e-01 -7.172948077639289544e-01 -3.478391931286632932e-01
-1.202581898690873174e-01 -4.335044571930368740e-01 -4.473573320236527984e-01
8.901744057796756593e-02 -5.047536740023295110e-01 -4.548096080314891765e-01
4.620324373234119264e-03 -5.428639660141185708e-01 -3.722840314107425108e-01
1.051015197627291897e-01 -3.485556471179505067e-01 -2.330289595125836222e-01
-5.714891782111131135e-02 -2.805246130894563095e-01 -3.153707949417836609e-01
6.656861286531956523e-02 -4.827901329432622290e-01 -4.109841263093874097e-01
-6.582578304731079299e-03 -3.625030747249087248e-01 -3.173299540453711209e-01
3.710948900090382807e-02 -3.263234107394739070e-01 -1.368450502131701718e-01
-3.204511201167203893e-02 -3.994018916592669832e-01 -5.518726219839584779e-01
-2.888626453924825199e-02 -3.379539792665888776e-01 -1.647763079204755954e-01
-6.644697299192081630e-02 -3.008520030112658006e-01 -2.033025656569344974e-01
-1.178570568099157612e-02 -4.268524631851020601e-01 -1.399215107165252547e-01
3.536276182795905498e-02 -4.061939570064110328e-01 -4.556781121800734802e-01
7.259195544274765766e-02 -4.135557055576262186e-01 -2.269247489687500341e-01
-1.428705971088559679e-01 -4.297147845632132146e-02 -2.166700000012644622e-01
4.029615225341531826e-02 -4.324483778436203352e-01 -4.198257057044165741e-01
-5.587779783390312005e-02 -2.676016153749904980e-01 -5.179054139912881993e-01
8.576472001712920346e-02 -2.283404496965748542e-01 -4.200793552657171581e-01
-8.002161493017512228e-02 -4.621719453461916594e-01 -4.513025201066471759e-01
-1.094163242189081231e-01 -2.658446954216913127e-01 -1.705793531768518001e-01
5.869700228460938973e-02 -4.232497052469690324e-01 -2.604931683960116651e-01
5.078743336282087739e-02 -4.554560439056820620e-01 -4.858871260346853127e-01
2.860138803369505212e-02 -7.194571656281887329e-01 -3.155138057416388975e-01
-9.578796837254177632e-02 -3.566115984921829352e-01 -2.060786178789175693e-01
9.718752633671234875e-02 -7.093933061758876946e-01 -6.728012176810467260e-01
8.696315254380015958e-02 -5.430939634764246904e-01 -5.284394397724936354e-01
1.648569842585967393e-02 -5.385778398941067913e-01 -3.697891634024825791e-01
6.408665137489943930e-03 -4.306267092792612772e-01 -2.691544517716781826e-01
1.255648801985236318e-01 -4.470085152458671551e-01 -5.000272128681557682e-01
-4.503912887201133586e-02 -3.423098502453236769e-01 -5.306416195410821324e-01
-9.845181631877286677e-02 -2.418829349966618025e-01 -2.124366428948540886e-01
6.313355891421323918e-02 -3.761291190385214200e-01 -1.843821209068390310e-01
-2.752639158823377841e-02 -4.885526236849395687e-01 -1.423646835329339666e-01
-1.719797780585956559e-01 -1.135584584869357982e-01 7.432839875708197042e-03
-1.718287676957124255e-01 -3.614891989086177482e-01 -1.705304353464751621e-01
-5.944924829276709843e-02 -3.123814844422607706e-01 -4.302892404160010287e-01
1.158994001270841068e-03 -4.748154941203681645e-01 -2.097070373971581247e-01
8.145110191080728868e-02 -6.190455512519674741e-01 -3.275579186200867632e-01
6.903491071995482287e-02 -5.110505865083427857e-01 -4.784294508316122574e-01
7.117168842866972156e-02 -4.639009962499800466e-01 -3.803818741181168583e-01
-1.986732670012880675e-01 -2.464817727713786155e-01 8.882498715538789114e-02
-4.758166641718375445e-02 -4.304876434901419024e-01 -5.867375794481555218e-02
-4.900902251119010344e-02 -4.521297014216729693e-01 -1.604497394561912316e-01
9.072146633188360454e-02 -6.133898014212206817e-01 -3.930295391911315939e-01
-4.604695470623454412e-02 -4.734006865670385977e-01 -4.673709161632442211e-01
3.691861783619376780e-02 -3.126764190063409110e-01 -5.371738525691860389e-01
6.380205500978508582e-03 -5.431180868567877518e-01 -3.221546339689211891e-01
1.632897322635251669e-02 -2.501207189904413042e-01 -4.033737372110071107e-01
7.621921690152966278e-02 -2.791739691870018802e-01 -3.734062947976712898e-01
7.270986749342922550e-02 -4.987016919432782913e-01 -1.810890462862695394e-01
1.984099800197247632e-02 -2.250007343944582239e-01 -3.343961744233179267e-01
9.545518611866565806e-02 -6.586375731649503074e-01 -4.640259800240520427e-01
-8.435355026723900806e-02 -2.063165179505488389e-01 -3.090182957095346516e-01
8.330502739093725850e-02 -6.201228594160070884e-01 -3.943566991949798428e-01
5.229470337483022035e-02 -2.855060983887423021e-01 -1.477819512355691423e-01
3.323129003854452534e-02 -4.543134705293052633e-01 -5.312899264700221558e-01
5.063602699288338727e-02 -4.630424695571155880e-01 -4.017995487066032823e-01
-1.570282504452600314e-01 -2.398649346998480425e-01 -1.745182575005732595e-01
-5.853884987132085271e-02 -1.518123177182841843e-01 -1.731468509523224064e-01
8.150268562866358479e-02 -3.964639454155558518e-01 -3.658345337512960427e-01
-3.083944238597258192e-03 -3.433923556270435107e-01 -3.406374916068468650e-01
1.356356288880147254e-01 -7.344157267943081102e-01 -4.182148537401131350e-01
-1.073918061667642476e-01 -2.806599726125895700e-01 -2.591039207394452148e-01
1.174389921901917155e-01 -5.612839499193817971e-01 -5.335523471359464587e-01
-7.409289927839779466e-02 -4.261932631680260819e-01 -2.615616111289926771e-01
-2.966096391690697942e-02 -4.200918128762212156e-01 -2.523412787538865665e-01
7.956157865841673171e-02 -5.668109448849039111e-01 -4.056571696379607239e-01
-1.992312657845678459e-01 1.219388009006059370e-01 -2.257676780922159843e-01
6.552898062262935142e-02 -3.612847981181785961e-01 -3.991829640168429449e-01
5.335557182767125539e-02 -5.835561686881645116e-01 -2.962009011497506172e-01
5.762457202628024078e-02 -5.887659461134631123e-01 -2.049957795934331806e-01
1.265282826260869520e-01 -3.236176118534963564e-01 -4.607658896446098495e-01
-3.089843120025026479e-02 -3.359028118963292009e-01 -3.435140855166674001e-01
3.519366915909927229e-02 -5.561751063609858825e-01 -4.282142115543989824e-01
1.340226502008476928e-01 -6.720333487754377444e-01 -7.246557594916915868e-01
3.818301142794844338e-02 -4.240123356880345362e-01 -1.553125827238535095e-01
8.336861411952911638e-02 -6.394595515027523547e-01 -1.371231499167593348e-01
-7.837051974417974520e-02 -1.921346666602743447e-01 -2.974380770453923795e-01
5.605771558630134876e-02 -5.694678063268758805e-01 -3.214727340580791903e-01
-9.961339134816338259e-03 -3.958279389129844006e-01 -2.651260736635245863e-01
-7.229809627473660072e-02 -2.725792243881612897e-01 -3.574417544971630889e-02
3.289910905220461146e-02 -3.459303098473180960e-01 -4.655633672358354680e-01
4.581458712617170193e-03 -4.842731224833185522e-01 -3.596629916003650784e-01
-8.192031041974123795e-02 -2.948227207054232579e-01 -2.344793660911625999e-01
-2.413424709834499637e-02 -4.278517497042058082e-01 -7.004933470186980315e-02
-1.782136779108070002e-01 -2.110327188058382930e-01 2.696639809326661918e-02
-1.250505897609111017e-02 -3.549338451062111766e-01 -2.776069695709217910e-01
4.149048418889300649e-02 -4.856909456378670775e-01 -2.963117305786351352e-01
2.269434476748655172e-02 -3.728788822451973850e-01 -3.608348484397136957e-01
-2.061761339723542363e-01 -3.497231558253064421e-01 9.454043500976361258e-02
6.285679151616907490e-02 -1.871979286612304172e-01 -3.127334431809902782e-01
3.625370898919921814e-02 -4.307880810833526475e-01 -6.331056689706806573e-01
1.076107681192293164e-01 -5.664588345041594586e-01 -4.252182562460045112e-01
-8.035247094105280041e-02 -4.444484010394060824e-01 2.641909105679030034e-02
-4.905357285089984032e-02 -5.026487287971432849e-01 -2.547237433046873889e-01
3.011136875099929000e-02 -4.809472912223249352e-01 -1.830977410392451432e-01
9.808788610149665743e-02 -4.802499590812576713e-01 -1.746362042580078544e-01
4.545199704114288863e-02 -5.422992685278771319e-01 -2.917325097105134546e-01
-2.593746370040106441e-01 -1.134504257832307239e-01 -2.189366629371876094e-01
-5.948033057791235478e-03 -4.499878594662618525e-01 -4.425101791220562575e-01
-6.630923783650866099e-02 -3.332379894496404482e-01 -2.814903583517600616e-01
-1.356545494660634787e-01 -3.484915877462988476e-01 -3.353266504909053758e-01
1.329290115607641987e-01 -5.160934483301375941e-01 -5.232150581618557617e-01
-4.904961699044907419e-02 -6.169383190094821501e-01 -3.209494668882544310e-01
-1.098187834650130590e-01 -2.244104458793443335e-01 -1.280434221843491649e-01
-2.452740831047073300e-03 -5.898383539274067999e-01 -4.517011488932047847e-01
-1.915139302296773316e-01 -9.813632218455525802e-02 -1.471617387152313050e-01
2.409751970395568321e-02 -2.173520594287068342e-01 -3.888577782807081107e-01
1.351186261452008708e-02 -4.362786870602337608e-01 -2.519672386415172660e-01
-2.710214252374587574e-02 -5.004208959572578053e-01 -2.458843217747408438e-01
4.043503855323882235e-02 -2.989442080483248887e-01 -9.338875593502038441e-02
-1.929003574092025275e-02 -3.990865041255333701e-01 -4.050640830649934188e-01
-1.186998170834709931e-01 -3.617462414079599675e-01 -1.294158856524880719e-01
-1.188749296826845381e-01 -2.486628729587381237e-01 1.021184274190289898e-02
-7.930346914731067898e-02 -4.127993583738631678e-01 -1.987015302223356095e-01
-7.698447512415196314e-02 -3.792305608809449780e-01 -1.151499467631804663e-01
-2.026420885484991885e-03 -3.596925772289520928e-01 -7.475051546737443431e-02
-2.565963057829461214e-01 -4.370522907047678096e-01 -1.515067205095150804e-01
-1.133736403760186029e-01 -6.815232729050721971e-01 -4.368158817229406132e-01
-6.312798931318130968e-02 -6.799650485549944001e-01 -2.734692197717931705e-01
-1.074757920613951256e-01 -3.889657035303599741e-01 -4.204858579625065929e-01
-8.820842240353776731e-02 -3.964793082132378466e-01 -4.811284919529690285e-01
-2.354913682666217589e-01 -2.171511166741670884e-01 -3.071830764338470132e-01
-1.741184504371067199e-01 -1.984022500678102041e-01 -9.146452875899413471e-02
-1.053018556576552633e-01 -4.007036935106516040e-01 -2.893827502968639998e-01
-1.013842219829776958e-01 -3.322433741152694964e-01 -3.981797137562188560e-01
-2.075276852512648595e-01 -4.573368436062916764e-01 -1.528476854674676311e-01
-1.432362300960532409e-02 -4.799575707038488126e-01 -3.826602328293797761e-01
-1.758619709449908974e-01 -4.468917826055562870e-01 -3.063893078050843322e-01
-1.410252226055734859e-01 -4.375134429430125316e-01 -2.972298584640338248e-01
-2.223329838404470848e-01 -3.686531892903510688e-01 -2.813932181703893143e-01
8.511135431805882945e-02 -6.689009905627343322e-01 -4.245642138891723150e-01
-8.820725055205169696e-02 -7.330121227332755396e-01 -3.903360960552064718e-01
-1.563883432000792162e-01 -2.452377363934474808e-01 -1.661824976191419445e-01
-1.433717616645084902e-01 -3.602830741668272552e-01 -6.739791563030195221e-02
-1.765567917660892938e-01 -4.338281155882777185e-01 -2.649485181735706796e-01
-7.699140882974164768e-02 -4.599641878341369505e-01 -4.650534981962648473e-01
-1.452969675768409630e-01 -3.464660972607069844e-01 -1.964162538716323070e-01
-6.583160979816371494e-02 -6.769059570440432161e-01 -1.188645983025371500e-01
-2.235074689936058512e-01 -1.408963986580329397e-01 -1.939411177948198173e-01
-7.926396565408300177e-02 -4.603262010429975959e-01 -4.410102957594932427e-01
-1.065539388886223016e-01 -7.550217851298057781e-01 -4.359776844536389362e-01
-7.248763151800785565e-02 -6.555953803981289241e-01 -2.605748237409462043e-01
-6.555399036957876291e-02 -4.398139595048506933e-01 -2.069088436879340520e-01
-2.093808049934562376e-01 -2.696053520670909087e-01 -2.195239413417136021e-01
-1.847619401446545240e-01 -2.474795262161051390e-01 -2.995385384338278278e-01
-3.908538373145908906e-02 -2.932142400197674803e-01 -5.005166186333189771e-01
-4.478461357774454754e-02 -6.942396330142543981e-01 -2.879295707635156631e-01
-9.764698946344418928e-02 -7.711799054436263567e-01 -4.151226131849354850e-01
-1.674040065234105867e-02 -5.433345984264730255e-01 -5.630909134341646194e-01
-1.616174342051177604e-01 -6.259104193766322766e-01 -4.549814137848202655e-01
-4.371262302224598884e-02 -8.023726392070482660e-01 -4.168118881121665176e-01
-1.609667244602785985e-01 -1.921590103769346136e-01 -2.434800781666508485e-01
-8.734338022193499640e-02 -5.405071585401413081e-01 -4.060976439094625690e-01
-1.715925229183055123e-01 -2.701956793697868342e-01 -2.571221148503455289e-01
-1.779039275826779232e-01 -6.383026447948316751e-01 -1.425213581734046109e-01
-1.207957361385116890e-01 -5.246788823464996199e-01 -4.229061864328369502e-01
-1.000888965403508024e-01 -5.901454720598313664e-01 -5.458545086796875445e-01
4.714257184726733385e-03 -6.813614112326975558e-01 -4.945023958840786271e-01
-4.064525264177243358e-02 -5.609844484893478089e-01 -2.063593675318955434e-01
-1.653768735473497564e-01 -3.407195403113756349e-01 -1.413792722514193301e-01
-2.439063183747300911e-01 -5.188919955673121365e-02 -2.938105739619167878e-03
-4.287938651468881091e-02 -5.655924878868026084e-01 -4.663815557638080200e-01
-1.881654933527587836e-01 -1.879465648504274888e-01 -3.908581468729179775e-01
-1.520076049190417500e-01 -3.242271237335634382e-01 -3.162497465135700736e-01
-1.454872937920796971e-01 -2.997760359481120851e-01 -2.549625307923966133e-01
-1.983074293868458682e-01 -5.578670640794922697e-01 -5.206387508511753914e-01
-7.698065301619738676e-02 -5.703873329972193318e-01 -3.203350043804875646e-01
-5.717697837950730388e-02 -5.418343320628440374e-01 -3.826425972089828598e-01
-5.708743724049414325e-02 -6.657315198445292737e-01 -3.545043455562200130e-01
-1.471960362271746980e-01 -3.282683670037629398e-01 -2.774771002368638939e-01
-5.387828283252327211e-02 -5.070553289819370590e-01 -1.802165306918954713e-01
-5.151206476708214410e-02 -4.633974848749149444e-01 -2.329570064569175258e-01
-1.311052547268487523e-01 -3.956686344285023083e-01 -2.262412977293566385e-01
-1.418514311091056967e-02 -8.030968108442748665e-01 -5.274022068232695482e-01
-2.019604131309371553e-02 -6.457967352818321238e-01 -3.797523754008076402e-01
-1.186969261175567780e-01 -2.684812063828707629e-01 -2.810874516968020487e-01
-1.056033060378513966e-02 -5.633210232256935512e-01 -2.739171410517364791e-01
-9.357444590667762796e-02 -5.631814042368108453e-01 -2.697757058071688085e-01
-2.926281150046383672e-02 -6.082209024589468882e-01 -3.383235955922918592e-01
-1.058647111015615927e-01 -6.409744953903291353e-01 -2.245294899756955509e-01
-2.891197569449355242e-02 -5.787914281758479440e-01 -2.707330135819634442e-01
4.985425522494146833e-02 -4.169253917593054304e-01 -4.307643028640155691e-01
-6.884124238860023226e-02 -5.348370526051056117e-01 -5.076977137410589869e-01
-7.660635720670283533e-02 -7.252920595725620423e-01 -1.541216930251745332e-01
-1.473491234223107682e-01 -3.478994685209255699e-01 -1.443512580854031668e-01
-8.720436751301541278e-02 -5.691435495531345090e-01 -2.338354404696252331e-01
-3.820640256253948763e-02 -5.949777268862868063e-01 -1.920148377509294235e-01
-2.419019959451063073e-02 -4.617973071230854210e-01 -4.326068998215140127e-01
-1.024421187756123786e-01 -5.831297215165225367e-01 -2.320161393335165023e-01
-7.429908363837611773e-02 -3.642252767989111462e-01 -4.342565181898412341e-01
-8.214300749446534766e-02 -4.533608515347382628e-01 -3.216981041280977394e-01
-1.898008632519099237e-01 -3.150160483247832488e-01 -3.040543165270839232e-01
-1.630424454653245370e-01 -6.830700034076269134e-01 -1.493425692650736103e-01
-8.023076483691760075e-02 -2.769983822262682693e-01 -5.646773147777892632e-01
-5.505791745232180290e-02 -7.078130459199485358e-01 -3.852757637863213347e-01
-1.047116382446948712e-01 -6.383239286601050111e-01 -3.211653346295180178e-01
-1.847368495082175599e-01 -3.250605475632073471e-01 -2.172508123351710729e-01
-9.403618777856825872e-02 -3.444438483772551685e-01 -2.775759825803523206e-01
-2.492204889107272336e-01 -5.989894567118003721e-01 -2.084314159386670973e-01
-4.512232517341585591e-02 -5.368320649595035299e-01 -2.371734033417247645e-01
-1.399037822566522316e-01 -4.786078659489136911e-01 -1.701737418854674111e-01
-9.508534310900262909e-02 -5.180967055037939417e-01 -8.507966337827355119e-02
-5.502629350486554216e-02 -7.726941051829068208e-01 -2.615688303437995188e-01
-3.960745604121473917e-02 -5.123695076157410710e-01 -3.556020666482866410e-01
-1.377146070657975230e-03 -6.010967039692118874e-01 -2.609796739188818826e-01
-2.225909458777852734e-02 -2.520315731976867646e-01 -3.095295544331690962e-01
-3.058534915060926451e-01 -3.218415270778258730e-01 -2.998748231333903114e-01
-3.703018555618564633e-02 -5.646546654185478076e-01 -4.759580674468786299e-01
-2.015182688784098453e-01 -4.114401673891641131e-01 -2.957308272307059838e-01
-1.234442816441330137e-01 -2.916344555951266848e-01 -4.138066631206829271e-01
-1.306088164723777645e-01 -2.532241033287849774e-01 -3.434014446409445753e-01
-1.547534460773425380e-02 -4.884763037818022902e-01 -4.822053638884655768e-01
-1.191779525951357499e-01 -5.395088639590852608e-01 -2.349452179609050617e-01
-9.227140848058335010e-02 -5.577879091101394238e-01 -3.142899404556587228e-01
-1.042384984010635840e-01 -4.034127336004047493e-01 -3.124279992227325664e-01
-7.031673503013946558e-02 -4.992669866566310510e-01 -1.752820935029562044e-01
-1.288885873164025142e-01 -5.769713218318801573e-01 -3.075451445110259918e-01
-1.049731279723649102e-01 -2.701564470468023060e-01 -2.159624179364807439e-01
-2.024209980409414911e-01 -3.508348907606113620e-01 -1.424342465254957446e-02
-1.525618060558731059e-02 -7.105868855056973743e-01 -2.978981751964111524e-01
-3.063344058043027118e-02 -4.524265892692005409e-01 -6.420872298649826782e-01
1.363543487442564484e-02 -4.444774047629698188e-01 -2.092981167735996628e-01
-9.567619426440510111e-02 -4.581039997979110545e-01 -2.877962712147343893e-01
-6.894677695099327153e-02 -4.643460989604757394e-01 -5.332776461120483091e-01
-1.567335493492403309e-01 -4.584451541248939499e-01 -4.120965460273273706e-02
-7.991384750807739579e-02 -4.885080883164065746e-01 -3.654373454385839715e-01
-2.161367039352311004e-01 -2.646005658547809780e-01 -3.965827167450983737e-01
-1.254496020957835967e-01 -7.161383104657050858e-01 -1.603637125612404901e-01
-1.286698390203966369e-01 -6.468688010790897280e-01 -2.113718292931836551e-01
-1.550516379072819362e-01 -4.476174515670523490e-01 3.055778967581979089e-02
-1.037023008962800752e-01 -4.421388484571884270e-01 -2.936014251100460548e-01
-1.305172047251570433e-01 -4.704972471932800104e-01 -2.432115690963074783e-01
-1.687392325654082370e-01 -3.481814056336522967e-01 -4.538657791956470788e-01
-2.038248533233990578e-01 -3.498477984490473425e-01 -3.482718839295562141e-01
-4.249897023459991985e-02 -4.475121352611983738e-01 -3.783779793180466200e-01
-7.232878110885732070e-02 -4.862178502849139328e-01 -6.147583806303518195e-01
-1.139458974551006420e-01 -6.494539132281573757e-01 6.994972944606381304e-03
-9.437858672970067531e-02 -2.573529353282975052e-01 -4.288905334133379377e-01
-1.458812730862661944e-01 -5.510634794672171211e-01 -1.968341048830559714e-01
-4.361841913142194826e-02 -8.044607357602981956e-01 -1.686971373794885487e-01
-6.222942098103834141e-02 -5.808433983897902664e-01 -4.462598518782328050e-01
-5.783683418215534999e-02 -5.161955218822886771e-01 -3.477607794138286579e-01
-1.457110872459086437e-01 -7.898793301712161430e-01 -3.360167488091265753e-01
-7.153337229895617710e-02 -4.329414794384267573e-01 -3.947638102435502283e-01
4.553127935662981685e-03 -4.518262851945809011e-01 -6.925994851379657646e-01
-1.819608202192872781e-01 -4.081398915300704644e-01 -3.730534795521234237e-01
-1.245747119609728060e-01 -1.913267275743524287e-01 -3.706549641398382278e-01
-2.810744926221246942e-01 -3.811676649738497957e-01 -2.976525937822671608e-02
-1.719017739249424359e-01 -3.882916183048115144e-01 -1.968835884598205688e-01
-1.277857979134986444e-01 -3.988094696039601317e-01 -2.684474743013782749e-01
-6.807902730362025423e-02 -2.387528631948936386e-01 -1.449520595658930766e-01
-9.368168436069179705e-02 -5.250890446668181610e-01 -4.869965346791276239e-01
-3.087534011945036738e-02 -5.057362263881923781e-01 -4.225945598352383037e-01
-5.476013038272720124e-02 -6.533539579983642653e-01 -4.188824129019463882e-01
-2.161161114057090771e-01 -2.800990855139722235e-01 -2.163683329810028866e-01
-6.299555629427144865e-02 -6.303153021177116955e-01 -2.464488451478579201e-01
-1.214988166776840295e-01 -5.291909812417010528e-01 -4.808181384107461653e-01
-2.041413669131628694e-01 -2.648963402512225507e-01 -4.800458645882783593e-01
5.397395133235916020e-02 -7.732126211253889103e-01 -7.530301053300934022e-01
-1.208508989454157856e-01 -4.336997426827546853e-01 -3.624841966813505678e-01
-1.271480313627249004e-02 -5.088319330919932604e-01 -5.687739867114558479e-01
-5.814631387726620915e-02 -3.624232431940725974e-01 -3.554692982524096934e-01
-1.243971073929035498e-01 -4.668762725074695474e-01 -2.779239497877479259e-01
-9.023636197476569976e-02 -6.227900055088300135e-01 -3.997560542322053934e-01
-2.121949135792400298e-01 -3.110193038495636664e-01 -2.227857547945801819e-01
-7.249495597990485152e-02 -6.893393199836754803e-01 -4.464333193570788616e-01
-3.058037485163067615e-02 -6.469245745709715223e-01 -2.662282781707232537e-01
-5.503037844685643165e-02 -5.873501423742037986e-01 -4.973241996990540592e-01
-2.211621367948306549e-01 -3.800535774498929875e-01 -2.275444811338518392e-01
-2.389778968968649941e-01 -6.204367837729263258e-01 -7.839330972886715543e-02
-1.405906103822451847e-01 -4.304955747806160637e-01 -3.878413974792245256e-01
-1.613523642680707582e-01 -3.089071416547577442e-01 -4.764643969720672168e-01
-8.498271627927378447e-02 -5.375747667866184187e-01 -4.209860699398109141e-01
9.752804324847774708e-02 -7.728270775483991883e-01 -5.691848116803659430e-01
-6.291200863506718477e-02 -5.522091561720317010e-01 -2.615459595338558429e-01
-9.551271133976424466e-02 -5.905981114113072472e-01 -6.139151447553894414e-01
-2.187064603689581332e-01 -3.817455597869585660e-01 -2.627269008336927669e-01
-1.936339355870497769e-01 -5.634193035927159698e-01 -1.079368879702138351e-01
-1.799417576437090105e-01 -4.427811956633802559e-01 -4.950688478288940431e-01
-8.725765118767148110e-02 -6.520017240779347745e-01 -2.867121938756267419e-01
-1.678606444821868493e-01 -2.873238354445390996e-01 -1.720393762654639502e-01
-4.762884198889061338e-02 -5.407112902174291413e-01 -4.097781119759575930e-01
-1.106158658239975168e-01 -6.333644872374541990e-01 -2.913366317841199482e-01
-1.217362372295025530e-01 -4.620776432456983329e-01 -5.704625156528329022e-01
-1.292046634465640054e-01 -4.364163794136901586e-01 -1.639060797022127147e-01
-1.011597567038302614e-02 -7.144240566694959327e-01 -6.577183690447139242e-01
-1.495055454181648535e-01 -3.616422069923861393e-01 -1.120773882561478807e-01
-8.374934688123136795e-02 -6.284178885226912037e-01 -3.009984966207746027e-01
-7.427795379679746901e-02 -6.548270774546334216e-01 -3.311903899679746743e-01
-1.556365660730385514e-01 -4.266598049480814225e-01 -4.109465703949219950e-01
-3.084618850151876757e-03 -3.622275097443288239e-01 -2.828709640228286304e-01
2.501073172423984303e-02 -7.372837274266013097e-01 -4.996727088211225798e-01
-7.721994634603035479e-02 -4.722124428904130866e-01 -2.930951337243525856e-01
-2.166633824039099210e-02 -7.170814558978020337e-01 -4.330896526397749469e-01
-9.400015770464698051e-02 -4.403549527804058172e-01 -1.286048016038550124e-01
-1.838669387689666479e-01 -5.269539785478554172e-01 -1.553427097614328289e-01
-5.330497405067902150e-02 -7.597312456975537920e-01 -4.815020661188555984e-01
-1.965365616144643113e-02 -5.696426923049138225e-01 -5.207529136151629601e-01
-9.299683815181225555e-02 -3.284031317229181290e-01 -4.794495530356992496e-01
-3.045180509171574457e-02 -5.875741979300714846e-01 -4.328667984138525604e-01
-2.260309420427524252e-01 -2.329813105270823748e-01 -1.098758937238089040e-01
-8.986209351450824556e-02 -5.501056544140210391e-01 -4.656395492062994634e-01
-1.848284049220758618e-01 -3.967833438990768791e-01 -1.461812924220118326e-01
-1.111683772765665879e-01 -4.605503120037410802e-01 -3.243179729781218157e-01
-4.986089023582884749e-02 -5.246149592008069185e-01 -3.238682429126065188e-01
-7.594112687661258576e-02 -6.247387724774533524e-01 -2.642132992886221388e-01
-1.603140940863445607e-02 -5.814507619330204768e-01 -5.128355265845030431e-01
-9.112087066500684784e-04 -5.331423258796195164e-01 -3.825407506435456462e-01
1.954538258947646767e-02 -5.289419908360359912e-01 -1.970135870134526179e-01
-2.445488313884496279e-01 -2.370277413164076918e-01 4.302306492967122864e-02
-1.435185682066109081e-01 -4.955556642411789170e-01 -2.183481242397840028e-01
-2.053325424018499490e-01 -2.693016090974929000e-01 -3.054703972132575274e-01
-3.514411913631905193e-01 -4.605597110682246864e-02 8.187160465207377058e-02
-1.153697562980697811e-01 -3.523017169040372210e-01 -4.316594295042346374e-01
-2.599466915955042090e-01 -4.331455001734858534e-01 -6.904729492774697164e-02
1.139164629136146800e-02 -7.603385295786511122e-01 -2.963708734493328834e-01
-1.908801338044217033e-01 -5.968259722037632109e-01 -1.155868848914494151e-01
-6.174064930820355457e-02 -5.645384320072959206e-01 -2.515493791672556156e-01
-1.895749957030674615e-01 -2.271454925862852470e-01 1.054057185785772788e-01
-5.712065214846040462e-02 -5.206697094582759533e-01 -5.742755561274273113e-01
-2.570389872889315974e-01 -3.067798505017544919e-01 -2.199737525049485498e-01
-1.825326642898441598e-01 -3.826457976987884813e-01 -3.889327702540450460e-01
-1.052915305127957168e-01 -5.410018055621104160e-01 -3.372008243050594878e-01
-1.128781716975657545e-02 -4.923424885897151881e-01 -3.023909000497759791e-01
-8.540246829073039336e-02 -3.602383324872442394e-01 -1.663888062975975579e-01
-1.914961936436543333e-01 -4.445425354836709531e-01 2.447288034932171286e-02
-2.593470223630229832e-01 -3.595540003080257563e-01 -9.809756295379878921e-02
-7.668593311997851103e-02 -5.320118282172119351e-01 -3.102260380701356013e-01
-1.224638056953999410e-01 -2.747972551452400047e-01 -2.929913888560666813e-01
-8.186988185378885063e-02 -6.090944800169943996e-01 -3.990510415787560383e-01
-1.772928999389873361e-01 -3.067909716038723644e-01 -2.867916391511848850e-01
-2.086616344615341845e-01 -2.891316915140929034e-01 -2.945619573699382876e-01
-2.590041051855229703e-01 -1.824413696092146431e-01 -8.691109985694778217e-02
3.501285003844234467e-02 -7.023398598679397864e-01 -4.363907375958677726e-01
-2.534033473372137024e-01 -4.379961192305898976e-01 1.890882209601860708e-01
-3.874926591689376032e-01 -1.946852932648406309e-01 6.713916791279839202e-02
2.652651588922694259e-03 -3.484741342624668725e-01 -4.390595364018068381e-02
1.840241149669630261e-03 -5.087810627828761589e-01 -3.296958106376535191e-01
-2.686506123579914806e-01 -5.011707832595915235e-01 -3.364398905506371662e-01
-2.024279986540946652e-01 -3.129919390503346222e-01 -2.980811757391155226e-01
-2.229066173998242029e-01 -1.888182278906045397e-01 -1.279388162887808988e-01
-2.373354411342223358e-01 -3.409421062728563712e-01 -2.384411796023018226e-01
-1.216445577027753799e-01 -4.132650161109978626e-01 3.790880543460906082e-02
-1.348080740058055227e-02 -5.547089854835141054e-01 -3.375799041931424327e-01
-1.159770772751134160e-01 -1.449645081150596759e-01 -3.091540106912211705e-01
-7.608279837587428318e-02 -6.243957487073683588e-01 -3.176109052994595672e-01
-6.980495783879270277e-02 -6.308066621711647670e-01 -2.038251704946176801e-01
-1.513022959325787120e-01 -5.779933300008450736e-01 -2.873202554295954947e-01
-1.060317014993805707e-01 -5.585264227157420436e-01 -2.796302979364111430e-01
-1.586105348376776192e-01 -4.370252647583745542e-01 -2.535202631610662394e-01
-3.798941489036211649e-02 -3.650700927642831495e-01 -3.132387201759376794e-01
-5.016938321434993853e-02 -3.372916119962168224e-01 -4.862279665466906486e-01
-1.679317480845599064e-01 -4.075690123340063309e-01 -4.641539937726992804e-01
-1.833735883859861637e-01 -1.882310532546385140e-01 -1.100047802789112517e-01
-2.716432854643451300e-01 -2.877228603363786164e-01 -1.822172482336430477e-01
-2.241190271219339891e-01 -4.081146663427572818e-01 8.490427876338824120e-02
-8.752109827846643597e-02 -4.762434678156153289e-01 -1.367580868752802381e-01
-9.996160046830038226e-02 -3.673175790300016175e-01 -2.917030991940627871e-01
-2.718696376892149047e-02 -5.078992594152964557e-01 -2.205953320274591789e-01
-1.700024257646881587e-01 -5.310201945530854672e-01 5.018927869850875467e-02
-6.689936795508000245e-03 -6.855749389536902605e-01 -4.167584762853904223e-01
-7.947527367942175403e-02 -2.717360076736023977e-01 -3.910779793198662091e-01
-2.172797620910675853e-01 -2.491453787422228672e-01 -2.485365500066043509e-01
-2.253023200711745666e-01 -2.615229673876005023e-01 -2.732634576191670384e-01
-1.081971851492968817e-01 -3.479036044297241226e-01 -2.045525433254105074e-01
-2.390743812619531283e-01 -4.710323855058811127e-01 1.927422920657173577e-02
7.047536724212477566e-02 -7.860493296315840261e-01 -4.900558644135881714e-01
-1.038499127359582275e-02 -6.576499888403235516e-01 -4.913066537983210580e-01
-1.993138050580887111e-01 -2.805173354607779501e-01 7.427546206270507767e-02
-2.098867866070950328e-01 -2.824961747077203711e-01 -3.041954762378775712e-01
-2.259791618336790542e-01 -4.480327687571508122e-01 -1.453342843523666161e-01
-2.192704781059497954e-01 -4.841649172430937398e-01 -1.478948107283986069e-01
-1.850003130720891953e-01 -3.205622223991606567e-01 3.489152801813721894e-02
-1.785074474201984174e-01 -2.041916472909743874e-01 -1.760416583036485960e-01
-1.340737918645169557e-01 -3.880038657601505570e-01 -1.644224561976281862e-01
-3.223478330972722183e-01 -2.757835426861849903e-01 -2.262925372544533076e-01
-7.042667104139299639e-02 -1.871566553021959400e-01 -4.989903070326442425e-01
-1.595154209553184543e-01 -4.378189900844473570e-01 -4.190518615048954842e-01
-1.583882853686322534e-01 -3.847525485091032316e-01 -1.210687320096015540e-01
-2.442572159690770128e-01 -1.267800020312317422e-01 3.268339439708212169e-02
-2.914298509126882486e-01 -2.894981904640641091e-01 2.450683681330723118e-03
-1.699185724583887058e-01 -2.097586706721679128e-01 -1.551075123864982253e-01
-1.610438041485746652e-01 -4.193573848003069315e-01 -2.663502414955920550e-01
-1.051148896937825761e-01 -3.082836100201640228e-01 -9.721728334914958580e-02
-1.184834621616657202e-01 -4.562474626705039782e-01 -1.365651044176754425e-01
-2.824902345092357159e-01 -3.398789660407643964e-01 -1.252690656765254040e-01
-1.126990156994680525e-01 -5.002601490718836530e-01 -3.608605414646226528e-01
-1.704385664687730895e-01 -5.628756879400076407e-01 1.618107284553360614e-04
-1.968176732293338560e-01 -2.062851012938846651e-01 4.313704574602494901e-02
-2.802400579877377673e-01 -2.956565090644929228e-01 1.688043010156770052e-02
-8.342580423459100558e-02 -3.656867491348427812e-01 -3.073522516982691855e-01
-1.619679632267692071e-01 -5.739884760549851528e-01 -3.939025731867920044e-01
-1.826613002066679314e-01 -2.418440985005489985e-01 -1.066669422129788991e-01
-9.778164050399551499e-02 -4.530832798208210832e-01 -1.111237831898259643e-01
-1.943611468963952760e-01 -3.197662748759366735e-01 -2.945918022050566520e-01
-1.712371915796242483e-01 -1.548783588124682531e-01 -2.972567980970182155e-01
-3.742063463871088125e-01 -1.142729445771801799e-01 3.068884134042271228e-02
-2.237448630876532896e-01 -2.895325885135826560e-01 -6.889622470871126225e-02
-1.593145241329905204e-01 -3.502210634547662238e-01 -3.818583004526461266e-01
-1.744414215437850579e-01 -3.316815246070867751e-01 -1.545040998423177214e-01
-2.491020030971147214e-01 -2.430039170276296900e-01 1.860747654492822534e-02
-2.005152792821012220e-01 -2.542497573873236938e-01 -2.386023001298047674e-01
-5.588001957391330876e-02 -3.861705870605347535e-01 -1.760617915395794597e-01
-1.516246509919301211e-01 -4.083718440073917932e-01 -4.587956341691046269e-01
-6.417217007879916224e-02 -6.566427187871752835e-01 -5.430633252112655462e-01
-2.268945200680740903e-01 -1.387612847413381978e-01 2.059031520085463640e-02
-1.361381426020327190e-01 -3.315225111514372713e-01 -4.582049086345292288e-01
-1.340902718722287723e-01 -5.004561994760239330e-01 -1.195052171206865133e-01
-2.033904738200829065e-01 -2.687558914598744408e-01 -9.321437517314956622e-02
-3.835089397596003202e-01 7.245511831593720586e-03 2.374907056381969639e-02
-1.691031496216517382e-01 -2.549421246084544457e-01 -2.061932757863136345e-01
-2.633159149267951804e-01 -2.136594964681086672e-01 3.729332890919412336e-02
-2.326984473815656429e-01 -5.056226362810112285e-01 -5.211216245185656959e-02
-3.060901581643329372e-01 4.082786510480884701e-02 -3.066161742198847406e-02
-2.845117613632885956e-01 -4.134462433626615585e-01 -8.395711808461703285e-02
-1.712811529075701777e-01 -3.749670284358042061e-01 -1.931029071850933754e-01
-2.932303436401064722e-01 -1.733734193911624644e-01 -1.605946146406034281e-01
-1.124370569835519973e-01 -5.941255775336875544e-01 -5.016522211540039855e-01
2.755702347029487242e-03 -6.713134491389727287e-01 -3.639334326889285265e-01
-2.768642830597389803e-02 -5.308016932603560889e-01 -3.933723932692130276e-01
-1.964586103934538031e-01 -4.241373888031869654e-01 -1.927614556310572880e-01
-1.386352202499865349e-01 -4.914838334001063735e-01 -3.703156349041525353e-01
-6.389191501548241447e-02 -4.136294828410185254e-01 -2.966451380999992615e-01
-2.671651359729438902e-01 -1.281393185036630022e-01 6.425156802426990055e-02
-9.765558843412103229e-02 -2.873133038674264839e-01 -3.249374576153170047e-01
-1.746401349530759539e-01 -4.810442406711166186e-01 -1.282904359880578937e-01
-2.368212681980956802e-01 -3.418810587990392946e-01 -3.248285677890629941e-01
-1.126770771480156696e-01 -5.525786090586786159e-01 -3.163315445454553121e-01
-1.760250246829104803e-01 -4.537389539356935231e-01 -1.258913957845351206e-01
-1.315466956976822921e-01 -7.769542738867110110e-01 -1.614042777742201729e-01
-1.933825519688192607e-01 -3.586640954790993874e-01 -2.987907287326425632e-01
-2.482140751700940839e-01 -5.110573661973538684e-01 -2.241694110636114345e-01
-1.929561854444443725e-01 -5.590042424207224414e-01 -1.383710990631259463e-01
-2.248563310962290451e-01 -3.543709585072232215e-01 -1.810723045549154087e-01
-3.221832175042496083e-01 -3.254689443226519430e-01 -9.244969919627976651e-02
-1.117751756140203945e-01 -3.293149022373316193e-01 -3.680832778992559895e-03
-2.217693762495454024e-01 -1.975437904487975516e-01 -2.625694611436926174e-01
-1.777711701660589227e-01 -3.361729042707501947e-01 -1.188121147068201822e-01
-2.340296426158845478e-01 -3.622876367488196969e-01 -9.578882813893763171e-02
6.286395702399083518e-02 -6.595626856627854195e-01 -2.074835657174451953e-01
-1.009484849005994889e-01 -4.295022797081671229e-01 -4.945082846903674501e-01
-2.472026431280887060e-01 -2.568983312754049564e-01 -2.251814876740279026e-01
-1.502272776016826406e-01 -5.080332838947794194e-01 -3.102702896091522611e-01
-2.520529126193089553e-01 -3.445040934964413992e-01 -3.213156912680403821e-02
-9.463625185267110496e-02 -4.404788719827146259e-01 -1.738972227970947415e-01
-3.022786122950327226e-01 -1.246340448345013563e-01 -1.973924491143432824e-01
-1.609157903050868477e-01 -4.655444328507343243e-01 4.288907064317415418e-02
-1.080464377843757262e-01 -3.696192569349281420e-01 -2.688001842377456541e-01
-1.141838412410205450e-01 -5.082727056248210751e-01 -1.552066203080340046e-01
-7.343821319400190006e-02 -6.089221451929196505e-01 -3.039094737756786735e-01
-1.856260692861160244e-01 -3.483840910828175375e-01 -9.463211938630955444e-02
-8.925973656497721009e-02 -5.658869940830801859e-01 -4.683000728393627021e-01
-1.176293250246156497e-01 -4.350705565472079428e-01 -1.774869469104110031e-01
-2.339992580141303513e-01 -4.446391145035124559e-01 -1.642537990199413045e-01
-2.250347401778958201e-01 -4.971538645302251425e-01 -2.016507089292636223e-01
-3.151074431104339268e-01 -3.666155598428302298e-01 -9.198644632433250479e-03
-2.065640826343062564e-01 -1.395119698557039101e-01 -1.427384876177817397e-01
-1.323355040198981314e-01 -3.370352319732456969e-01 -4.862403668212911256e-02
-1.463025829822095503e-01 -4.381141763857789861e-01 -2.250380035978758464e-01
-1.752899289688234497e-01 -4.571283955107148245e-01 -1.752494227952330341e-01
-3.093230416978842712e-02 -7.260888406085288516e-01 -6.029746453300797171e-01
-1.489202150372648248e-01 -4.847911632144752403e-01 -4.357229936571784812e-01
-1.286549207163667496e-01 -4.126412356343305277e-01 -2.833034460841448166e-01
-5.397522714369396013e-02 -6.061292256922832244e-01 -3.646522059190933085e-01
-2.386129464274615586e-01 -5.278297209459932304e-01 -2.622141793966412671e-01
-1.706615866228347045e-01 -2.780093176068847427e-01 5.965161464834345395e-02
-1.572585456255182201e-01 -4.608385328667354841e-01 -2.533858846531704678e-01
-3.289901487611741615e-01 -3.260250709661418611e-01 -1.102616575780062114e-01
-1.795208444955092020e-01 -4.758164311139241320e-01 -1.373590544967662197e-02
-3.167423387559207271e-01 -4.090431411244432880e-01 1.359494195683668138e-01
-1.880216554168310239e-01 -1.927238588630002525e-01 -2.385682199490593014e-01
-1.943452089424337892e-01 -3.893231246899278020e-01 -3.582171506540143824e-02
-2.697770506127503687e-01 -1.221273476443691663e-01 7.682383357853117545e-02
-2.311005337301645923e-01 -3.321667471228879620e-01 -2.258062265365436971e-01
-1.576458904306599074e-01 -2.353972427007029466e-01 -4.212959685430472945e-01
-1.293516725827643654e-01 -3.927503770552740470e-01 -2.044918928082459786e-01
-2.231147184140307438e-01 -3.356341248500354091e-01 -1.605975348469681485e-01
-2.595635472268265076e-01 -2.169390492973404250e-01 -1.277874994673893205e-01
-1.249374456880847362e-01 -4.329583491997173184e-01 -9.510354055667180617e-02
-1.927041585167841298e-01 -2.235628910574520845e-01 -2.109647794847822055e-01
-2.307575544824764791e-01 -9.618447912810879075e-02 -2.839586529943121107e-01
-1.210348063598791768e-01 -2.598533661235644665e-01 -4.992379201948264900e-01
-2.093258379940197145e-01 -3.180834193742270166e-01 -1.861413367750772707e-01
-7.755723795101365781e-02 -5.209572107920239503e-01 -2.417524758379063776e-01
-1.846455720137978318e-01 -4.034929844276073929e-01 -9.783267166034148588e-02
-1.675757903586911901e-01 -4.495778498155664771e-01 -2.579888511370760362e-01
-3.407537204349542215e-01 -3.890490356707538844e-01 2.584291564679142006e-01
-1.948837276142327823e-01 -2.601082950052955312e-01 -3.029073530501844580e-01
-1.443935053540386093e-01 -5.119431054894016953e-01 -1.213314530829072702e-01
-7.869799349967010471e-02 -4.666186637726075226e-01 -1.590606859732406342e-01
-7.525370829584288046e-02 -3.756910313578809557e-01 -5.887251062304792448e-01
-1.174027792761860312e-01 -3.980471230384159398e-01 5.053259155309763884e-02
-3.317058038605225079e-02 -4.146125828147497749e-01 -2.484033310768820613e-01
-1.234108904304185295e-01 -2.514179874041868601e-01 -4.795341525484171363e-01
-1.755219295894216991e-01 -2.548796138523039545e-01 -2.871503689318855024e-02
-4.009361004713696275e-02 -4.874987056553976572e-01 -9.896853533275784542e-02
-2.274889933902217720e-01 -4.289302508014816162e-01 1.273986496664401002e-01
-1.180420402855677509e-01 -6.183945217890265411e-01 -1.628505880930286587e-01
-1.744433540032370722e-01 -4.796538635260381156e-01 -2.771787249365416095e-01
-1.982410633829556623e-01 -4.879066740406248215e-01 -2.163698379101672842e-01
-2.725590267583495319e-01 -4.795733604517149473e-01 -2.651825692285947333e-01
-3.307399463746696355e-02 -6.503311168147862809e-01 -3.251486400024994339e-01
-1.424078295220398971e-01 -3.033423276135480684e-01 -3.055081494087708016e-01
-1.057617660342176080e-01 -2.228042310350977218e-01 -4.946735216943194402e-01
-1.731461938843463777e-01 -5.186842861747016364e-01 -4.786051234990384984e-02
-2.063480309025473858e-01 -3.495669217547576757e-01 -1.564791138185044339e-01
-1.836816750281355937e-01 -2.974923347753666292e-01 -2.689292363299053967e-01
-1.701680166336010380e-01 -3.913981284687175766e-01 -3.256087061509460590e-01
-1.917850301890204889e-01 -5.428609592336854917e-01 -2.009745337684782918e-01
-1.739940343594841288e-01 -3.412457311275405303e-01 -3.327105842764424004e-01
-1.305695973151568268e-01 -2.760066863930838998e-01 -1.432935675565221167e-01
-5.172769370985408344e-02 -3.709425758268118933e-01 -3.448576155323102022e-01
-2.614003805229043742e-01 -1.834684263939045934e-01 3.971452201331615584e-02
-5.631850093013301972e-02 -4.582885012605983910e-01 -4.171642747565602605e-01
-2.594616630357307052e-01 -1.626746771723759366e-01 -4.288687383819222987e-02
-9.727309821762730735e-02 -5.676621145058873275e-01 -3.102058618133880508e-01
-1.813765827056106339e-01 -2.678242890674553678e-02 -3.229189815262945018e-02
-2.077287874675590729e-01 -4.316935049688153114e-01 1.380838870379657024e-01
-7.616917924365429471e-02 -3.847606816381032857e-01 -3.180246122077456938e-01
-1.504766264990839986e-01 -4.582022003924723919e-01 -4.677296590446555768e-02
-2.537869637999285999e-01 -2.507933785237548285e-01 -3.373129509981920293e-02
-1.925574355731711762e-01 -1.417474165705328026e-01 -2.312790771210071483e-02
-8.629365410928135915e-02 -5.559032320959089724e-01 -3.590135812901120715e-01
-1.053307894675730161e-01 -2.376411894778396316e-01 -2.374741246625218238e-01
-1.301214019706984359e-01 -3.558275979567389058e-01 -1.034753801992502886e-01
-1.994367282278295406e-01 -2.482467857228312091e-01 -2.005897924015132006e-01
-1.621078987680784067e-01 -1.863487604689142429e-01 -5.698990175873586139e-02
-1.817911574751094328e-01 -3.246912815465474722e-01 -1.113022362691675760e-01
-8.431235975582174191e-02 -5.460615447635981390e-01 -1.842092446281209384e-01
-1.678049840739324061e-01 -4.397131424044316006e-01 -1.774509119970213433e-01
-1.520699368022278009e-01 -2.899494252839578401e-01 -8.312936320877462038e-02
-1.561065936292749257e-01 -5.624667173047388502e-01 -1.945222230949017472e-01
-1.100527682921943473e-01 -5.332243190035206304e-01 -6.796001918057381630e-02
-2.643635742094674335e-01 -3.559943315067091163e-01 -3.248585435418851475e-01
-1.264604305030756493e-01 -4.859001122693831221e-01 -3.343524197074048132e-01
-1.942313265029316227e-01 -5.135527704706546182e-01 -1.120182156857771893e-01
-1.039525189203649447e-01 -5.244467918628101799e-01 -2.749088771810521692e-01
-2.799113133936290687e-01 -3.932851716400138642e-01 -2.059502580368479663e-01
-1.476223229089295153e-01 -3.101595239160919171e-01 -2.354962127826651930e-01
-2.985751112671315433e-01 -2.400676751577810464e-01 -6.422189535319589027e-03
-2.532397633199701126e-01 -2.382250702958055300e-01 -1.241653947042471451e-01
-1.439167271670238613e-01 -4.095227946003152653e-01 -1.910371628625848750e-01
-1.579578188812655881e-01 -3.307785887972172212e-01 -2.659439024563012843e-01
-1.096647011714368958e-01 -3.745569228629617164e-01 -2.190190828365530251e-01
-1.398472839839692838e-01 -4.370683232510286231e-01 -2.465129541201571683e-01
-1.213720942651721479e-01 -5.103985602327001381e-01 -3.139514152805080727e-01
-1.596558623489277018e-01 -3.596789223241705358e-01 -1.353599401465954699e-01
-1.224534098308307506e-01 -3.465120104052208383e-01 -3.776796452935426984e-02
-8.647781840995616420e-02 -6.515896270037297988e-01 -2.879071761991789380e-01
-1.227551483395274978e-01 -1.077704682392690572e-01 -2.778651719491547212e-01
-1.865908457758069794e-01 -4.534107727376754937e-01 -6.982878300024131235e-02
-1.581276917738847487e-01 -2.568519061804477310e-01 -3.959453575697247096e-01
-2.490401101150139240e-01 -3.478383562323505984e-01 4.318016829369231147e-02
-1.260292343224787004e-01 -3.071608156024683289e-01 -3.752452848889711312e-01
-3.439498288229261291e-01 -1.575530855436375610e-01 1.288031947965722068e-01
-9.193670038006418466e-02 -4.995131780480308592e-01 -2.763433442194149769e-01
-2.049935185675932914e-01 -3.907237429793775085e-01 -4.589980549200429749e-01
-1.556838631748371782e-01 -5.778470926536511953e-01 -1.763625202423035887e-01
-2.081011094553759655e-01 -4.391777998493258117e-01 -3.934157574064642837e-01
-2.401795012267879947e-01 -2.297997179831132719e-01 -2.858757278041510475e-01
-1.121815562394226085e-01 -6.042614415355895829e-01 -1.436230389525610107e-01
-2.516367223655757712e-01 -2.896036953017802063e-01 -1.040375937522375338e-01
-2.769125570499575417e-01 -2.650119595675528572e-01 -4.075226610525453097e-01
-3.289464145730658373e-01 -6.466100941018737558e-02 -1.511780765178931674e-01
-2.319456321932484855e-01 -2.897584850912866550e-01 -1.034206188718025388e-01
-2.650886401087806377e-01 -4.184106478036491161e-01 -1.231309887312903584e-02
-9.243616257361875199e-02 -6.109316746303261603e-01 -2.161174823797638034e-01
-1.699037776967857738e-01 -2.662262357180154027e-01 -4.381776061811137879e-02
-1.775127673761152103e-01 -2.789211823744155438e-01 -1.056329460643112839e-01
-1.344473626053601656e-01 -4.944066658985963869e-01 -3.755884367874045004e-01
-2.004281050484904014e-01 -2.347549629475511601e-01 6.221781015510252644e-02
-2.026385508193238039e-01 -4.062994897197653721e-01 -2.137538895978869924e-01
-1.893497367684378041e-01 -2.894975547217453204e-01 -1.281850716515418043e-01
-1.554722098637100203e-01 -4.584244707571860644e-01 -1.397593863975221673e-01
-2.596427867537087764e-01 -3.058404727451580207e-01 -5.311351990762558373e-02
-3.041797042134803952e-01 -2.494560218084806991e-01 4.206261474359829222e-02
-1.357484223606273410e-01 -2.984534258385198591e-01 -2.215404933966107492e-01
-2.467479722791403596e-01 -1.507031595528340873e-01 -3.268396472018011423e-01
-2.672593344063987075e-01 -4.439822868145553159e-01 -2.565807393086725341e-01
-2.090904397164572437e-01 -3.364923403419264325e-01 -1.254258781999753047e-01
-2.432606259090674961e-01 -3.676059535085780539e-01 -5.987563345220348054e-02
-2.451684956943065430e-01 -4.546414311205175807e-01 -1.756353839386792792e-01
-3.552217233822085873e-01 -4.815491351655092345e-01 -1.476694363799553322e-01
-3.131880278220084968e-01 -3.686061963972524502e-01 -2.745485513628271868e-01
-2.846670749505095799e-01 -4.524356188955591662e-01 -1.951017942419266404e-01
-4.361175302290996036e-01 -1.173788866858527236e-01 -5.221406545800144627e-02
-2.761027730921759016e-01 -4.108421282583161194e-01 -1.696522082496949579e-01
-4.121182437955099864e-01 -3.273663757207097014e-01 -2.032221261679767466e-02
-2.873217607166558274e-01 -2.171775241606090923e-01 -2.188164844565303468e-01
-2.429088890354749175e-01 -4.265554737452066369e-01 -1.398663028432927113e-01
-2.556069897089265908e-01 -1.961706734506725169e-01 -1.080566765865627055e-01
-2.527785552598618146e-01 -4.324573948022170100e-01 -2.252695764272272250e-01
-4.287390680669540544e-01 -1.897587171701715647e-01 1.774050779556399782e-01
-2.864070136093328500e-01 -2.785840166243964688e-01 7.036942006420687790e-03
-3.291408286054435806e-01 -7.725190705586504336e-02 -2.930067949571504293e-01
-1.911172574228956478e-01 -3.630227195475139723e-01 -3.436114622523223083e-01
-2.557625593628189975e-01 -5.221802002023072653e-01 -3.128543497732825251e-01
-3.402536483583884497e-01 -3.144048020551477585e-01 -2.423433858116674777e-01
-3.558562215528136008e-01 -2.987022306551549988e-01 -1.249228442146228524e-01
-2.136359254513129358e-01 -4.294908687204452846e-01 1.497453070579624068e-02
-2.073966248676097912e-01 -5.547078817194290856e-01 -2.805517288189487424e-01
-2.861067499082645682e-01 -5.310540799943601620e-01 -1.370749202695495939e-01
-3.182809131397323910e-01 -3.168748939640906315e-01 -1.488659979278450507e-01
-3.357073363875073824e-02 -5.499050119199182518e-01 -1.067735725888061538e-01
-1.987375679207494805e-01 -2.183701639779256354e-01 -2.830882487085117916e-02
-1.353229135699867136e-01 -5.848273306928146731e-01 -1.619185117991261968e-01
-1.351293264534323413e-01 -5.036768775738136306e-01 -1.350828033894204694e-01
-2.471857163522046541e-01 -3.057512972927911576e-01 -2.986498121683403006e-01
-3.090491280383069750e-01 -3.224309513107956882e-01 -2.733102415855701572e-01
-2.190701022279371024e-01 -3.784179893643355719e-01 -2.870903304892040708e-01
-1.433959043923542787e-01 -4.334362584630100379e-01 -1.061992512352341045e-01
-2.972840746552440905e-01 -2.370371346108099964e-01 -1.563746439592370585e-01
-2.091409855529038353e-01 -2.767419986341743687e-01 2.081678876266135347e-02
-1.404389015735807433e-01 -3.659105593979354865e-01 -3.225142500335231865e-01
-2.282743984290500627e-01 -3.165552496552561657e-01 -1.172515148929291762e-01
-2.234250845321370527e-01 -2.704667480514784117e-01 -4.309201236554733860e-01
-1.126851600030205347e-01 -3.767667038868323104e-01 -4.259983718062798630e-03
-1.341208887877174405e-01 -3.209865293734459613e-01 -3.647640748625908813e-01
-3.204200698281498561e-01 -2.752973730367402894e-01 -6.242781597397417670e-02
-2.248112544025304693e-01 -2.736419944689227890e-01 -2.622055491303472152e-01
-3.014941005589721890e-01 -4.072455308192943768e-01 2.919465454574070584e-01
-1.888827303578728412e-01 -3.921515234343684320e-01 -3.513438898015692757e-01
-3.476453064311129104e-01 -4.266798009431793659e-01 -6.533036186449026061e-02
-3.047769102563551158e-01 -2.841277364473557832e-01 -1.809555257354613644e-01
-3.612098522310982496e-01 -1.264705072811795894e-01 -1.375947048623826774e-02
-1.132590197288072531e-01 -4.110942921693006014e-01 -3.569809202980733787e-01
-3.339470015383616541e-01 -2.250900379989757560e-01 -8.989756471328780307e-02
-3.225728109821148770e-01 -9.290358600814396794e-02 -3.633046321315092086e-02
-1.503504795725962850e-01 -3.559972573894945036e-01 -3.351838440954031384e-01
-2.043430515966018213e-01 -4.400460860215211767e-01 -3.412244276028832957e-01
-3.388370574697474602e-01 -3.122060022177230998e-01 1.118950787758148380e-01
-2.559475056351030453e-01 -4.123279489760518501e-01 -2.275982592674896665e-01
-2.480541619801477360e-01 -3.667733636629679772e-01 -2.686976905451166076e-01
-2.990075680419885806e-01 -1.774112002503640539e-01 -2.793176019128216225e-01
-3.131164926988159181e-01 -2.583528112456261461e-01 -2.442848607542220662e-01
-2.637029518457119082e-01 -2.868112105358138209e-01 -1.124229949465345157e-01
-2.713452857967455500e-01 -4.369808589453398895e-01 -3.076296634782553774e-01
-2.639186475518968678e-01 -4.789909951476749583e-01 -1.617372339021501126e-01
-2.349145518298185742e-01 -4.476235845164833194e-01 -2.246610565183773112e-01
-2.141796003777378665e-01 -4.798382506533318548e-01 -6.815433499808554174e-02
-2.735400093242135178e-01 -2.756548834443739437e-01 6.048798499898033754e-03
-1.542386477992798710e-01 -6.452759026842782575e-01 -4.504236849116303176e-01
-2.472504924614193911e-01 -2.669153706072373566e-01 -1.355927709387003688e-01
-1.931365709768484429e-01 -3.062147355189841491e-01 -2.842450703807348766e-01
-2.137255490551779324e-01 -4.519111272980445015e-01 -3.494576491864269663e-01
-2.090040058167161874e-01 -4.053447662237301685e-01 -2.319816538722223598e-01
-2.331804719520680358e-01 -4.162409728113147800e-01 -2.884296935836943021e-01
-3.046804442711530392e-01 -3.039088264178344545e-01 6.749753622370402439e-03
-2.459650881666473055e-01 -3.228340804269462794e-01 -1.529470575381033370e-01
-3.272914696909934307e-01 -1.745984774921005567e-01 -1.808605204562896418e-02
-1.305895622276809220e-01 -6.520664168976773034e-01 -1.614097854907949880e-01
-9.992823472208955948e-02 -7.723214572859182780e-01 -5.774247011428870202e-01
-2.151765095985487264e-01 -3.086594450479274165e-01 -2.783148172101115314e-01
-3.219049460551715036e-01 -2.096807481649065608e-01 6.382540326484642534e-02
-1.776055234797611071e-01 -3.552849074939428142e-01 -3.014013336267553633e-01
-2.443030959754959319e-01 -4.872795845530841774e-01 -9.609409471939667213e-02
-2.089641727968309937e-01 -3.008241836441105654e-01 -2.047657619816418695e-01
-2.424957471615942772e-01 -4.027202732210910519e-01 -1.111536536539978748e-01
-2.060829451345447261e-01 -5.806530694857046093e-01 -2.447208368842286319e-01
-2.652040853562631639e-01 -6.290492927853681415e-01 -4.774538967052865956e-02
-1.879026586764647178e-01 -3.155265084244600615e-01 -1.646609786006854037e-01
-2.073610092112998515e-01 -4.854506996472456315e-01 -1.574898876821491100e-01
-2.165453879606045184e-01 -4.692806470910841909e-01 -2.827406235530225409e-01
-2.566616717269267767e-01 -4.693857858273244865e-01 -3.882249920425788758e-01
-3.437230325827704824e-01 -2.509638833458605056e-01 -7.761580904353371224e-02
-1.848706182752288818e-01 -4.066681202230983949e-01 -3.166451107934413756e-01
-2.540553543055996677e-01 2.306453835689787901e-01 -2.918743445907487910e-01
-2.068271537517869518e-01 -3.228756570730331177e-01 -5.947146861141527907e-02
-2.189011233075093266e-01 -4.802817910846775007e-01 -8.312144044155411748e-02
-2.928364082692542780e-01 -2.915195434448425438e-01 -8.924906261043474842e-02
-2.798353222201739321e-01 -1.965469944620146237e-01 -1.714200369169751603e-01
-1.375122922037665951e-01 -6.196431133883750775e-01 -3.483415554391546820e-01
-2.225201607273832316e-01 -3.174358074612118052e-01 -1.123886846346042745e-01
-2.047899575793890037e-01 -2.223552820172942646e-01 -2.825548566815760942e-01
-4.091001872469877121e-01 4.896589965066588945e-02 9.275397652447470165e-02
-3.123257599306064058e-01 -2.095861615964209612e-01 -3.960269308253661080e-02
-2.005564555851293562e-01 -4.591578122136819040e-01 -2.789804226348113758e-01
-1.903867644422430061e-02 -6.369015794454035984e-01 -3.386566962370785028e-01
-2.808498903044776007e-01 -3.745826574592086011e-01 -1.613530111293486335e-01
-1.141790412729712934e-01 -5.780594845365878420e-01 -3.049018896046877813e-01
-2.045464897669186932e-01 -4.054782938477816678e-01 -7.551819668325698842e-02
-1.753380987268577940e-01 -5.610521931471197377e-01 6.167139460305248733e-02
-3.462697475143938775e-01 -5.404863454142465606e-01 -1.481849097987528729e-01
-2.707989520877460699e-01 -1.366036997381758766e-01 -1.208235250077702716e-01
-1.822599559009479009e-01 -4.516552966615292597e-01 -2.650874278978823106e-01
-2.185546372055768849e-01 -3.844563366531863480e-01 -2.706094968265628786e-01
-1.914840985569101761e-01 -4.637265359848683488e-01 -3.586330373157928797e-01
-2.049243663938113968e-01 -2.705328255317405173e-01 -4.742669493806235259e-01
-2.112502618914513519e-01 -4.038119384238183507e-01 -9.746333127010098352e-02
-1.855401259843554307e-01 -2.217329560420528978e-01 -1.493953354272550271e-01
-2.849361888996280179e-01 -1.897957289561902350e-01 -6.060955029053172183e-02
-2.053560380950751885e-01 -4.116155794607312401e-01 -3.382772407383578539e-01
-2.507995517023320353e-01 -2.138250937060570678e-01 -6.736673115416991209e-02
-3.631963666642441524e-01 -2.979156988995015354e-01 4.778397763145436627e-02
-3.100392897626904620e-01 -3.816221846625520442e-01 -5.125511475941868511e-02
-2.162415905418177964e-01 -3.438830119278235564e-01 -2.464862482858016790e-01
-2.001078124010065018e-01 -5.402886158061344091e-01 -1.790356839675220080e-01
-3.337145780170209797e-01 -4.927323258447855459e-01 -1.349973783437921071e-01
-3.822485590344593120e-02 -3.959745849695122111e-01 -5.902110689043609248e-01
-3.030274121524998421e-01 -4.899446854559070808e-01 -7.222644385709742210e-03
-2.821215663651419625e-01 -1.946772522312669729e-01 -1.936568388657908812e-01
-2.021906487093678706e-01 -3.137619995549316698e-01 -2.856340008763535998e-01
-1.719853898548233673e-01 -4.127513330129071178e-01 -2.479890905500377052e-01
-1.862499143786271460e-01 -2.940151736603060506e-01 -4.864715262781125205e-01
-1.625175085885408599e-01 -2.235176603747661694e-01 -9.907915761898911100e-02
-2.097152593151134781e-01 -2.856528732323191377e-01 -2.802649684011537801e-02
-1.531252274373522404e-01 -4.660062734761223346e-01 -3.843377659381630451e-01
-2.902452899581851042e-01 -4.073546663298417414e-01 7.328318663428756707e-03
-1.962663281117018599e-01 -1.192036728903107523e-01 -6.221232080161969158e-01
-2.612890429331509168e-01 -2.926988982162210817e-01 -3.889718609641308333e-01
-2.844844358425788755e-01 -2.714443526284946451e-01 -7.145255364313651825e-02
-1.481235784275152234e-01 -1.965199075949568552e-01 -1.754006769963853962e-01
-2.460501168012201312e-01 -1.494356546157593613e-01 -2.484853578193684243e-01
-1.964595701478653034e-01 -2.929356093602146771e-01 -2.472527666359418674e-01
-2.843432394640230676e-01 -1.974506778896292225e-01 -1.210876892173122776e-01
-1.719486129772374028e-01 -2.395723383815102636e-01 1.655285648027833290e-01
-1.923300013297719602e-01 -2.453373437281824998e-01 1.588159192830351785e-01
-2.173673091596564078e-01 -3.312933186655437900e-01 -9.241048477693691865e-02
-1.181707912457108378e-01 -6.024775468609231410e-01 -1.630966744119186629e-01
-3.197209415978110592e-01 -2.377706466854880851e-01 -1.242354209746583393e-01
-1.563630334225538654e-01 -6.605973928869390832e-01 -3.439831444117538162e-01
-2.440979817598654122e-01 -3.658381309397316095e-01 -2.318063276346720158e-01
-3.090819393668771120e-01 -1.036535052024887271e-01 -2.261612804382826525e-01
-1.756938089472903641e-01 -5.850532359203999277e-01 -2.988032123195010215e-01
-2.833493106353808244e-01 -3.675544142197839648e-01 1.440732914251885433e-02
-1.528090956255261368e-01 -5.806438524655623823e-01 -2.311159864915928175e-01
-2.761589585809001157e-01 -4.547805570558214328e-01 -3.269731972096940886e-01
-1.864140313446038810e-01 -2.881870499686356446e-01 -1.885837699421850644e-01
-2.057391371274235325e-01 -4.784820829174472046e-01 -1.213032538929574855e-01
-3.281557634271656809e-01 -8.854398087631620839e-02 -1.231333935517167077e-01
-3.094222400271897655e-01 -3.800456392208508838e-01 -1.976456671782877983e-01
-3.054795506956464735e-01 -2.649676950341373072e-01 -1.138812574991083792e-01
-1.618290910638982005e-01 -3.914202669118291844e-01 -2.882620245485054689e-01
-8.050426963549295323e-02 -4.340545938077204902e-01 -2.359582161337923090e-01
-1.313646775556533974e-01 -4.436240471195822543e-01 -1.736073411611793738e-01
-1.595876261650213124e-01 -4.809951179312452751e-01 -3.581798666275748388e-01
-3.565239658255507926e-01 -2.276283532835261525e-01 -3.560464820557429633e-01
-1.823593966389194243e-01 -8.519729463888636722e-01 -2.251816349782034266e-01
-3.754074507488898149e-01 -2.467909475488330173e-01 -5.545417245552730634e-02
-2.437219084969504124e-01 -4.564437506716725323e-01 -3.812409311627211750e-01
-2.258405814532626898e-01 -2.642977154327077471e-01 -1.881995087361261199e-01
-1.003631527733346296e-01 -4.648913049692247057e-01 -3.979500921368548383e-01
-2.321441075745847016e-01 -1.003116500548562051e-01 -8.236167596129906343e-02
-2.855510379966408330e-01 -1.930930343834695861e-01 -2.255746910892750812e-01
-1.458737226070816462e-01 -2.865047826363817940e-01 -2.445138568236466803e-01
-3.130099679891182873e-01 -4.272505990054953351e-01 -1.386704995672669583e-01
-1.608431017119902329e-01 -3.291402671237477762e-01 -3.897150090607448547e-02
-1.651204953118203811e-01 -3.300649573388390046e-01 -5.822911153525955896e-02
-2.403477436010619250e-01 -5.182794953929974469e-01 -1.385170381342799573e-01
-1.904356852792252752e-01 -2.447362061599509531e-01 1.252060623918156423e-01
-1.773429399488146707e-01 -4.847096053996109433e-01 1.394210290896813476e-02
-2.081986994721858331e-01 -3.064663004665670876e-01 -1.227674961277451793e-01
-1.685400084602735049e-01 -4.201706969146870030e-01 -4.046576428114634361e-01
-2.016207673380141507e-01 -4.627955208146485866e-01 -3.528299387183002622e-01
-2.699928974504017809e-01 -3.667958584955433032e-01 -1.489022633915877414e-01
-2.405058370675132728e-01 -2.699032084402173126e-01 1.394090661457734193e-01
-3.155262955379871670e-01 -3.553034467800171292e-01 -1.960635362757079392e-02
-2.361298081935823134e-01 -1.682601495984559214e-01 -1.673689350753200245e-01
-9.546954329767931569e-02 -5.814750201900067417e-01 -8.108140623533754976e-02
-3.092930550518806498e-01 -1.433441384520928175e-01 -3.458765028957824228e-01
-2.325444587299889676e-01 -4.697560222246828232e-01 -1.598808627560446283e-01
-1.035093932989883392e-01 -5.240479044089711991e-01 -2.925622262156735154e-01
-2.349693645845474244e-01 -2.916220941714011694e-01 -1.439935791912083651e-01
-1.324976036046288108e-01 -5.879892653851666040e-01 -3.337637079302511189e-01
-2.687740314810347364e-01 -2.149105982964849559e-01 -6.780233688368930700e-02
-1.287140134699940042e-01 -5.851298876238377744e-01 -5.810162176876154660e-02
-2.269858007240013187e-01 -3.968876858361363169e-01 -1.067595891741892622e-01
-2.573184131894197257e-01 -3.660644178368324120e-01 -3.641111978794207005e-01
-2.651622180192125811e-01 -3.116653963383644310e-01 -3.517552680454461012e-02
-1.821159535079130976e-01 -5.986405478367271549e-01 -2.110954092935366511e-01
-6.702335249658331051e-02 -4.744429947974118100e-01 -3.242154590667745140e-01
-8.384091127125925524e-02 -2.706501074058560441e-01 -2.642142755100906903e-01
-1.147530436132870868e-01 -4.251065486067524546e-01 -1.634210371163407061e-01
-1.572646748344594947e-01 -3.821770554041723500e-01 2.391900079872488760e-02
-7.020225113307310139e-02 -4.327074322530259920e-01 -2.370869848230121590e-01
-6.387462656838094333e-02 -4.248703103000099901e-01 -2.465645691630875547e-01
-8.107279598983252455e-02 -6.283224532977906840e-01 -5.241653110477737521e-01
-1.131413974403092659e-01 -4.057705259209885007e-01 -3.382342849557655740e-01
-2.578619361867451332e-02 -5.642145398566995596e-01 -6.486851801622903757e-01
-1.213298682792673944e-02 -1.891064745067412289e-01 -4.638094369265730599e-01
-2.138821861887398867e-01 -1.965453041227962494e-01 3.321103606658848406e-02
-1.122829430591605337e-01 -2.916625802237762244e-01 -3.365860369794808626e-01
-9.277770132124629754e-02 -5.403104044054440891e-01 -3.473111440201761546e-01
-2.025389767615721759e-01 -4.102316094911553357e-01 -2.053429547949741085e-01
-1.291980976495481492e-01 -4.239127441598493640e-01 3.161640349475725031e-02
-2.212529635912034998e-01 -5.656370684466835996e-01 -3.646752039333782669e-01
-1.888530489697286541e-01 -2.019816360450925607e-01 -3.705601830408813413e-01
-2.782919310680620484e-02 -4.479553937304623368e-01 -8.031065134922243942e-02
-1.437645103780060829e-01 -3.236529386563811173e-01 -2.788875642196395610e-01
-2.566124039373258725e-01 -2.595518107412289055e-01 1.243249622067366111e-01
-8.497171869611142014e-02 -2.708762042630974420e-01 -2.115472952342387636e-01
-2.417242894181979018e-01 -1.161425606858084159e-01 1.169949610019571651e-01
-2.702939623505211664e-01 -4.266222831351389466e-01 -1.453068098186713897e-01
-1.246708032595260640e-01 -4.332405900380549291e-01 -3.258538005759654688e-01
-7.260886877753902624e-02 -3.589093381302990160e-01 -1.647540383519454643e-01
-2.315179632753427974e-01 -3.711053217860729170e-01 -3.396923505488964601e-01
-1.107560929509432412e-01 -4.772740156385859578e-01 -7.764348282207977903e-02
-1.558620692589856027e-01 -2.981888268410388676e-01 -4.440537231656938033e-02
-1.146199528754205943e-01 -6.013182812031829805e-01 -3.899439720434467738e-01
-2.289521167823016512e-01 -2.486891278509815173e-01 -1.113051406724472336e-01
-1.702668008642729269e-01 -3.173080101632188565e-01 -1.550593095691641388e-01
-5.241763253369891018e-02 -3.164154262732545853e-01 -3.834965449329192921e-01
-1.744571820806037898e-01 -3.869354826396098623e-01 -1.951713097272538278e-01
-1.982171734576385624e-01 -3.539343514141757296e-01 -3.877401956725923249e-01
-1.816231866687938457e-01 -3.272985224358149203e-01 -1.277728966044677783e-01
-1.250821569870566030e-01 -3.333528144918500580e-01 -3.267189438812221347e-01
-4.318103143577678438e-02 -6.330384899180381275e-01 -4.008904172524418996e-02
-1.664147761017513716e-01 -6.611206230584425469e-01 -9.668071292104452041e-02
-2.522797535836742711e-01 -2.686913602505405230e-01 1.375747049159481428e-01
-4.022851030565810504e-02 -4.734467226005523166e-01 -2.381588346955565427e-01
-1.476567802466766111e-01 -5.890243788399205371e-01 -1.787940952928170901e-01
-2.082685341853562910e-01 -1.461414013263193645e-01 -2.901560751280745087e-01
-8.740294239705370671e-02 -6.610783632232752893e-01 -3.167039258044526129e-01
-1.622656732957894476e-01 -1.639801857024631992e-01 -1.261461080267749502e-01
-2.172108168723001498e-01 -3.177709153409575826e-01 -2.707856866947992991e-01
-1.149089584162412692e-01 -5.828861111404983752e-01 -1.249979818934727760e-01
-2.254859281822216843e-01 -4.171996485526334730e-01 1.210217156745851952e-02
-1.125859785108973554e-02 -3.761725675868197172e-01 -3.889724834385317465e-01
-1.403936333855289043e-01 -4.836951903049122592e-01 -2.795972198568414946e-01
-2.750219061011289767e-01 -1.114918647378511096e-01 4.332843516494744307e-02
-1.690112673688486389e-01 -4.433302789732902482e-01 -1.986788421863763254e-01
-1.476054288635335610e-01 -5.414207688821743858e-01 -2.313416653317545979e-01
-2.492407815381580960e-02 -5.710760118644686578e-01 -7.215113957792680388e-01
-2.564458339288173683e-01 -3.974765583487851472e-01 -4.260647251065252661e-02
3.133725497357131573e-02 -4.515296930255603414e-01 -5.104734900777398998e-01
-9.978492836920249687e-02 -4.637493897097950679e-01 -2.016821565201221134e-01
-4.061710859943623575e-02 -8.594388368468370842e-01 -3.619169230054719577e-01
-1.706704185988128231e-01 -2.029333377133966110e-01 -1.937125527324923269e-02
-4.779365418567715906e-02 -6.531611255356368773e-01 4.645684634125402113e-03
-1.027117898739917656e-01 -4.938957695157513150e-01 -2.831249731867293562e-01
-2.646197471151325864e-01 -4.898635242535931411e-02 -1.097055450866069037e-01
-1.532337034823494371e-01 -2.064912847486191083e-01 3.511532302940434391e-02
-1.944753880662544177e-01 -8.402458836893922367e-02 -2.295739763778894549e-01
-1.015401344827373542e-01 -6.301224511827028252e-01 -1.591859822604315688e-01
-1.767925156820489008e-01 -5.879148884970684108e-01 -2.700253375599253047e-01
-1.260998941042394961e-01 -5.356647814769806004e-01 -3.348424460849508399e-01
-9.542745651382622540e-02 -6.257978727498074711e-01 -4.780107452631980891e-01
-1.850540528277053731e-01 -4.757464154759381003e-01 -1.384907617807908942e-01
-1.896479828548058855e-01 -1.062278963450884461e-01 4.890392797718057238e-02
-7.357314769057721193e-02 -5.834499955579750541e-01 -2.132383238223773958e-01
-2.047190881062084244e-01 -3.462795945941778974e-01 -9.576591252208821459e-02
-2.581583154957356463e-01 -2.157074658257553956e-01 -7.414556619802725734e-02
-1.640786036768560052e-01 -2.844558364011882112e-01 -1.849193357966250062e-01
-1.995476766617931830e-01 -1.558023673453932112e-01 -1.951296106913518180e-01
-9.749401919238254166e-02 -1.619095232810052742e-01 -2.521340236751528074e-01
-2.213524089327192357e-01 -3.130113107872096734e-01 -6.867454228504410452e-02
-3.139291225998568358e-01 -1.156536644192538432e-01 2.701439397213256655e-02
-2.749813136937677704e-01 -2.587425908037457312e-01 -9.854570365950765520e-02
-1.491577065958757942e-01 -3.506375335756231060e-01 -2.553651624089137151e-01
-1.713994685642616922e-01 -2.147856457813128728e-01 3.672659821977042327e-02
-2.826996997057467098e-01 -2.273766906559235856e-01 -5.967992822214407411e-02
-1.969411271770065142e-01 -4.483070749615016837e-01 -1.773540836275406818e-01
-1.825923315766555532e-01 -3.461606219885684510e-01 -1.996671518064006001e-01
-2.133676941364117674e-01 -2.632494485223082492e-01 -1.885963193757578260e-01
-2.590532563912750774e-01 -3.003640535862341920e-01 -1.565982561749290625e-02
-1.818793318730480557e-01 -4.906878514355783594e-01 -1.819281834718431412e-01
-1.630479742572301660e-01 -5.363909993274313948e-01 -3.557825372583520718e-01
-1.917353314825542832e-01 -4.002303204006683046e-01 -1.721155738260087276e-01
-9.555384215741025145e-02 -2.662499834089415707e-01 -3.491463813546298312e-01
-2.930365732725448424e-02 -4.930033409822187629e-01 -2.397896851556415854e-01
-2.026015975824839721e-01 -3.527440203831568866e-01 1.408464762747665411e-01
-1.699046607698364575e-01 -4.584681167616344588e-01 -1.335806674047068654e-01
-3.189570952930806946e-01 -1.100821423458793191e-01 -6.551297312556725316e-02
-1.375682972966383311e-01 -4.127693111703165663e-01 -1.073767546580439713e-02
-1.532355224009784855e-01 -3.533527360695640773e-01 -2.009596975052363454e-01
-1.424925062145616650e-01 -2.811228936024243730e-01 -2.722267541998952822e-01
-1.735377643050961538e-01 -5.240267790617463284e-01 -1.560548023981711552e-01
-1.343233368728036226e-01 -5.976485887725955237e-01 -4.125098962010023129e-01
-1.143613117557893410e-01 -4.996435337597393556e-01 -3.992364550472355944e-01
-1.649072005421503562e-01 -2.380594536337259370e-01 -1.963322233439530606e-01
-1.446413853823087514e-01 -2.519182923240799177e-01 -2.475399915561862230e-01
-1.492010684564362144e-01 -4.594953960822509842e-01 -3.403669273024667596e-01
-3.104021248026902491e-01 -1.156637368426887136e-01 2.315406402224162719e-03
-1.965208828712854405e-01 -3.653565496233088794e-01 -3.828835658595197700e-02
-2.007980259001960199e-01 -6.594082832152050599e-01 -2.737600796908146172e-01
-1.539137891339739106e-01 -3.323025866305799880e-01 -1.562677794875515502e-01
-1.790673003759102322e-01 -2.314766834268202622e-01 -1.309472207396997767e-01
-1.690644992971117588e-01 -5.270506807245771697e-01 -2.148658685328772577e-01
-1.789732951058651267e-01 -2.919260952503535123e-01 -2.256737511909796545e-01
-1.707029148728924639e-01 -1.758941469428063620e-01 -1.957072588999997365e-02
-1.046858426990469049e-01 -4.511117816440988193e-01 -2.487933842654226346e-01
-9.464574501897660141e-02 -5.304863668232058238e-01 -5.628425321462371400e-02
-2.163908292674481260e-01 -4.130550944393585056e-01 -1.211566963839505462e-02
-1.939590901802836775e-01 -4.093126004167033649e-01 -1.137976987782622906e-01
-6.201980440971510689e-02 -4.975158165944320032e-01 -3.538942505861966126e-01
-1.163388694376643606e-01 -5.168684242954570962e-01 -2.318040473315874372e-01
-1.821078941239875348e-01 -1.945540463401447262e-01 -1.637278732181326468e-01
-1.545541731314852285e-01 -1.417952848795511755e-01 -2.676705336354818776e-01
-1.460485625521630304e-01 -4.666078255946417563e-01 -2.866890446593277630e-01
-8.337046693874317072e-02 -5.531525568090809308e-01 -4.685091129968337320e-01
-7.037926882950218399e-02 -4.957128060324103025e-01 -3.684605485535330516e-02
-2.259360033744028939e-01 -1.792458030980292882e-01 -4.831229555460359038e-02
-1.882193329782033686e-01 -5.523489939752921352e-01 -1.455456329320519160e-01
-1.926200515282348036e-01 -2.712113803272178103e-01 -3.132387043152062844e-02
-2.376494475216772706e-01 -5.099193929971805872e-01 -4.187387315106860797e-02
-2.373642090266518956e-01 -2.736116311938068257e-01 -1.581255933441432227e-01
-7.688146059507472430e-02 -4.736943426138702229e-01 -2.912316923149016468e-01
-1.637756323253070079e-01 -3.120006791125060630e-01 -2.334908018049399736e-01
-1.589926731737723031e-01 -3.345750932902222807e-01 -3.714244452085480042e-01
-2.537599074373408925e-01 -2.434970419888928816e-01 -2.096737586208274884e-01
-2.075131383547348385e-01 -2.646293988092445204e-01 -1.865662761183153329e-01
-1.818117088903932199e-01 -4.286673063852357579e-01 -2.981844448825254901e-01
-1.200191857166261755e-01 -6.527772976271002392e-01 -3.114950437903578617e-01
-1.503685268618779602e-01 -2.399414645536555035e-01 -2.238624249890284190e-01
-2.700595593048795706e-01 -4.749049284265955961e-01 6.138696832391810077e-02
-1.445169623253503843e-01 -1.411121409615727629e-01 -1.648658687418254054e-01
-1.041850524362879504e-01 -3.409857099573625483e-01 -9.183917185536083494e-02
-5.709752019268599099e-03 -6.047441026808022535e-01 -3.419545172459481641e-01
-8.058291840105891168e-02 -6.021315854928275257e-01 -3.597678404105835170e-01
-2.419853437391710216e-01 -2.885616155113717163e-01 5.179070587582845775e-02
-6.470493847632985407e-02 -5.928882121060121690e-01 -2.771740007960064034e-01
-2.717822916752377083e-01 -6.765416589885315801e-01 1.343938552321777280e-02
-1.462756603102262076e-01 -5.850048361292943255e-01 1.646154660965244432e-01
-1.412704623482659017e-01 -4.140367757369833868e-01 -1.312963428084392703e-01
-2.322766372168354465e-01 -7.485858836659042836e-02 -1.462447907726271978e-01
-2.663037289286043219e-01 -2.711652833999043111e-01 -2.897035469582043277e-02
-1.346320192971499630e-01 -3.832778147207136499e-01 5.084143763231718793e-02
-3.354921759093869582e-01 -3.906214193717074679e-01 -2.082026330646868928e-02
-2.213004399552702672e-01 -2.902667870860025090e-01 -1.585866425579220973e-01
-8.721730160984897395e-02 -3.397522779423871597e-01 -3.201405865778035320e-01
-1.249952934244995539e-01 -4.135928153189114553e-01 -3.428107809761140601e-01
-2.359644351949348184e-01 -2.961783056101356948e-01 -9.052163884396513538e-02
-2.617079991569464248e-01 -2.615447495571716630e-01 -8.109436451358886799e-02
-4.996827919696977816e-02 -5.720670223197625859e-01 -3.258784184401535278e-01
-2.096627946212108462e-01 -1.638647144952938284e-01 3.330201905413643360e-02
-2.211980676409930346e-01 -2.963301082708276191e-01 -1.698477324634932728e-01
-2.934947919167747443e-01 -8.136424759256177808e-02 -1.016286660955034726e-01
-1.883736402555191702e-01 -3.864725952572674039e-01 -3.586429923690914734e-01
-2.101886958210434919e-01 -1.315146547124008691e-01 -2.127107195248396643e-01
-1.711727201038133472e-01 1.010974706497691500e-03 -3.055326416862835792e-01
-1.633884420787405922e-01 -4.204913788893369642e-01 -2.051864750077929678e-01
-2.503385625402216874e-01 -2.750851815166770464e-01 -1.281637767138956718e-01
-1.952670244488934337e-01 -3.303212875807481907e-01 -2.005847729010774572e-01
-1.940728132571982734e-01 -3.779434786129818313e-01 -1.084066456079013641e-01
-1.132550214084417917e-01 -5.641664229098268812e-01 -1.812155975064118074e-01
-1.225615251658029869e-01 -3.366160014910182241e-01 -2.878909913410967469e-01
-2.538052298986568367e-01 -2.939069503416171791e-01 -1.977968181430256323e-01
-1.542277457880740776e-01 -3.842346469068962378e-01 -3.142140317548274275e-01
-2.292924918648497901e-01 -4.980283802640750324e-02 -8.490121306015296909e-02
-1.600684454783505295e-01 -3.813185715895484051e-01 -2.083673409586488390e-01
-1.719657954935804867e-01 -2.276320239687161795e-01 -1.748051859935459973e-01
-4.837713839093726875e-02 -3.438893057615199922e-01 -3.688715306807281991e-01
-8.914347128440214263e-02 -4.235220121454115194e-01 -3.219418766944364130e-01
-1.714630897051976355e-01 -3.172842048463579978e-01 -1.987995828138382493e-01
-1.240223913217897156e-01 -4.738202001664029162e-01 1.450389213309088987e-02
-1.617959203373575683e-01 -5.123669779914274969e-01 -2.123149578458480846e-01
-1.186492673021186661e-01 -3.533335805187305390e-01 -2.905238714927014243e-01
-1.111650091380549377e-01 -3.981858687937362973e-01 1.907585444838844069e-02
-2.104222199042742325e-01 -3.104452506116270882e-01 -2.130597981024573428e-01
-2.883510896026844073e-01 9.110731133902927326e-03 -1.808543099465889092e-01
-5.555789713552261588e-02 -6.172914536722031720e-01 -3.368084329584193348e-01
-1.848290162526895486e-01 -4.414079941717359290e-01 -1.599035278877130040e-01
-9.362310592925959796e-02 -4.980643017472021761e-01 -1.764070116839544511e-01
-3.418023335454192235e-01 -4.231547183172894577e-01 1.695529912883935175e-01
-1.281633647293078937e-01 -2.142160958193617404e-01 -6.632300101129873227e-02
-2.156776301456639899e-01 -3.213490705992034790e-01 -2.843080190981419619e-01
-1.861995227622492699e-01 -2.010647093887696357e-01 -1.224767133235347139e-01
-1.747070754741533172e-01 -1.058834142539413214e-01 -1.076423470006804273e-01
-1.604323456883696153e-01 -5.187217026592207958e-01 -1.017640222691889029e-01
-1.060065228727444797e-01 -2.440549960065925283e-01 -1.568879021312574729e-01
-1.255496741829005281e-01 -4.097617501937111939e-01 -3.685158320776671381e-01
-2.778682465633899312e-01 -2.342523495731230199e-01 5.935961420564250801e-02
-2.055349916195559068e-01 -4.152243506502135695e-01 -2.761694539167374174e-01
-1.235531026062246518e-01 -2.854762554324459245e-01 -3.082173933336691540e-01
-2.151235512274900508e-01 -1.991668668069537240e-01 -1.603233254195486346e-01
-1.543048906456339076e-01 -3.400789071380132533e-01 -5.193174595915546199e-01
-1.640642486963361790e-01 -4.064457617341914464e-01 -9.407325638398900125e-02
-9.355359423286468967e-02 -1.998686976793289105e-01 -7.282300916192774309e-02
-2.072657193948446164e-02 -3.278521462470367354e-01 -2.234559387954875298e-01
-2.811457500395220244e-01 -2.806339928946250950e-01 -2.054484958294828800e-01
-1.702427004607520722e-01 -3.609816085277306463e-01 -1.806208411801280000e-01
-1.997984199358735502e-01 -2.171402907662618453e-01 -1.191905295823838529e-01
-2.354336556039884343e-01 -4.490538052864985197e-01 1.401166276366927477e-02
-8.803664651067899527e-02 -2.447774870256451685e-01 -2.384140768814244637e-01
-1.536484936664583856e-02 -4.987352349204177138e-01 -3.485845801518197007e-01
-1.248909840159049267e-01 -2.454877093249798747e-01 -2.880198475255246748e-02
-4.943975501344644030e-02 -4.434142283986450828e-01 -1.499119000965372095e-01
-2.083870359100576941e-01 -4.073064604649503373e-01 -2.424719993601223145e-01
-9.651154638199344049e-02 -4.645454546868279522e-01 -2.221693433567053511e-01
-9.006252370628420323e-02 -5.518315286449544388e-01 -2.034555729047129446e-01
-3.091263728632194230e-01 -2.184294328236036087e-01 3.489379676871395830e-02
-1.848234739897067769e-01 -2.435551383990950391e-01 -1.564432850639150274e-01
-3.314749755145385279e-02 -5.404160705019642741e-01 -5.095757185666953681e-01
-2.821063194198738522e-01 -6.782835080637772407e-02 1.481827847257255470e-02
1.134995508825520361e-02 -6.247141120477830434e-01 -4.156583347925679739e-01
-2.375161960744676115e-01 -1.292957470373572448e-01 -8.209715630931935237e-02
-1.618656463474024143e-01 -2.366472447238971988e-01 -2.366303584544091621e-01
-4.068549728395534082e-01 -1.059750054301926703e-01 9.996452717308246250e-02
-1.565200801673518605e-01 -3.983250492205447912e-01 -1.051462530602673695e-01
-1.385920776994620240e-01 -3.426982238879952014e-01 -1.193037815334210272e-01
-6.935129371084958194e-02 -5.308547748823251311e-01 -2.765414359346887174e-01
-1.299709717945205512e-01 -3.357349331101455725e-01 -1.054058263081016911e-01
-1.210108116612413909e-01 -2.880936730847460936e-01 -3.519227902448553991e-01
-1.952329679036797216e-01 -3.866629219164829934e-01 -2.050460852351441154e-01
-1.053686296566866964e-01 -3.379123369005365696e-01 -2.291230424147934208e-01
-2.730069768853344847e-01 -1.931834226904749485e-01 -1.677868769360277845e-01
-2.521556181190836021e-01 -2.543100519476917398e-01 -1.066608189129931716e-01
-1.107293210830726515e-01 -5.224411717913994835e-01 -2.364098709199811132e-01
-2.076981734515843669e-01 -2.340665427996380110e-01 -2.532053897969896994e-01
-1.151719711478880193e-01 -2.737604270210893809e-01 -5.071811160827404130e-01
-2.792668635548878342e-02 -3.519985401892760102e-01 -2.862375370595473534e-01
-8.960782692514746017e-02 -2.175035569832846072e-01 -3.339340517183271295e-01
-2.641449677827467646e-01 -1.158546679191396755e-01 -1.209978461598568700e-01
-1.445054915377572691e-01 -2.487977177177982391e-01 -1.121942304340630692e-01
-2.059626598124251196e-01 -3.531212320053125353e-01 -2.361779597685185195e-01
-3.643823337506200133e-01 -1.247087486539921741e-01 -2.909320085173119352e-01
-1.384773108213783743e-01 -3.938678844799849976e-01 -3.955802913724548731e-02
-1.858393754841825007e-01 -3.655111302293607700e-01 -1.886129686255881843e-01
-1.341361452261664589e-01 -6.422140619108840376e-01 -2.981220918975799883e-01
-1.352215287253804021e-01 -5.312121912530183288e-01 -1.172470818577617813e-01
-2.452175444695146034e-01 -1.708687574883969162e-01 -1.986517429569909510e-01
-1.804428727216755846e-01 -3.887552249768635448e-01 -1.629034646463183300e-01
-1.820584193502616799e-01 -5.012308796759503693e-01 -3.393635130223193741e-02
-1.079328511095285492e-01 -2.041792652959673049e-01 -2.734642192959855223e-01
-2.005109313568556040e-01 -3.484777868066561979e-01 -2.035846261508100774e-01
-2.615180705294108954e-01 -2.657040635389233962e-01 -3.058431493910029886e-02
-9.497578108507243044e-02 -5.573399267910330579e-01 -6.209321550855873006e-01
-1.643572260191024093e-01 -4.684590880401380275e-01 -1.990921471601536652e-02
-2.277068180468195813e-01 -3.604754353154984159e-01 -1.284920926063568558e-01
-1.245203517675141924e-02 -5.184058743573931594e-01 -3.255135782444500414e-01
-1.853863338135961492e-01 -3.704729963065518383e-01 -1.165405996994413051e-01
-1.693220876131085184e-01 -2.481818384167118197e-01 -6.647456620054148502e-02
-2.048744721450335149e-01 -4.456345934314733803e-01 -4.251861553902047675e-02
-1.098350351468773134e-01 -6.170489724669874221e-01 -3.133140232358400112e-02
-1.808510229062711971e-01 -3.990360665627470382e-01 -2.016605439538832201e-01
-1.569273545884191101e-01 -4.433793920060109528e-01 -2.944712550489629876e-01
-2.645130779072522031e-01 -6.065315475771906328e-01 -2.914561736856362550e-01
-1.589121378518658645e-01 -6.219022363677968457e-01 -1.233484503674016075e-01
-1.427526902248454910e-01 -3.765419849484228365e-01 -3.236551633676740813e-01
-1.609010937873835978e-01 -1.578450990266606624e-01 -2.654320691161253798e-01
-2.610070093270131508e-01 -2.028492365172041012e-01 -1.965313615719161966e-01
-2.166360315902604583e-01 -2.362135579382296235e-01 1.913166655617022371e-01
-1.534367338628097599e-01 -2.850386996901468351e-01 -3.008860416805974047e-01
-1.531168443006105662e-01 -3.998039489021705251e-01 -1.683608250207786483e-01
-2.529149234206986563e-01 -4.517348120730551031e-01 -8.990519358215598444e-02
-1.995122676853640087e-01 -3.154602857897610413e-01 1.835850314694749130e-01
-2.387236825772576232e-01 -4.320383818414290644e-01 -1.777562016752023411e-01
-1.313825835668209763e-01 -3.779700906959906348e-01 -2.270668223016358844e-01
-2.432058807241892495e-01 -3.703641276870945909e-01 -1.352213230125234311e-01
-2.818018175693022265e-01 -3.662122064068591420e-01 -7.108941892616282843e-02
-1.561521623696329186e-01 -4.591468573844537104e-01 -1.918316712893406439e-01
-1.451067514149739779e-01 -3.155397289301236086e-01 -2.516561326742761118e-01
-2.247728068383199052e-01 -4.307804913528214819e-01 -1.649042275533805224e-01
-1.568632274932575399e-01 -6.616464475114001154e-01 -1.771400205778812520e-01
-1.900357332257218701e-01 -2.934470624844611741e-01 -3.780330764240700248e-01
-1.676388016813583626e-01 -1.950812804463497585e-01 -2.278917678968528371e-01
-2.957521606078188370e-01 -4.616909960704727034e-01 -2.503005835102269927e-01
-2.085042614657135474e-01 -4.175861063630827985e-01 -2.819375315778152036e-01
-6.572389166040082387e-02 -6.362954726538321282e-01 -4.268820554304832982e-01
-2.508296005066634748e-01 -5.031015931220705895e-01 -2.538955123484325505e-01
-3.149321246583460798e-01 -3.950205372879058707e-01 -2.640814061327230178e-01
-3.609298183300242435e-01 -5.457544462844361455e-01 1.944726677562114148e-02
-8.137376753897607173e-02 -5.760232949774826139e-01 -4.311446100708939966e-01
-3.152309218455471296e-01 -1.875844845481968726e-01 -9.196226544680996540e-02
-2.765720620640363947e-01 -2.617149707645491929e-01 -2.248393922052800420e-01
-2.705545033997887039e-01 -2.786451875967865810e-01 -3.002570885180571025e-01
-3.772019237119432766e-01 -2.326632816931799574e-01 3.402366571613679724e-02
-2.293558144490970285e-01 -4.180637604876333846e-01 -2.239966347581088257e-01
-3.443899959315528392e-01 -1.782666793445608633e-01 1.103140220644700520e-01
-3.253386827098272427e-01 -4.578991157967897685e-01 -1.270884982380313666e-01
-3.415265354440322199e-01 -3.613196813817984854e-01 -1.893471666146950838e-01
-1.650800145138697772e-01 -4.018691453900609112e-01 -2.575064223864460544e-01
-2.659840143329454953e-01 -5.641204365641621088e-01 -2.916629390294773749e-01
-3.353412479264838986e-01 -3.775689794364600615e-01 -3.191071511867789035e-01
-1.534402210451557558e-01 -5.638854322720314727e-01 -4.975085389850639750e-01
-2.493848171623005427e-01 -6.141543434467844342e-01 -5.787064144073728045e-02
-2.894336428126456084e-01 -2.978659131689638251e-01 -9.857820797046912276e-02
-2.217792530649527194e-01 -4.285448193833194530e-01 -1.431048327709358858e-01
-3.175039597554496495e-01 -5.408856352912212451e-01 7.599579474321904726e-02
-2.584682210378765888e-01 -3.430081685899950550e-01 -1.209989904518202763e-01
-1.169581375232335851e-01 -6.519777308889054268e-01 -3.962642315114681679e-01
-3.498164942055241866e-01 -3.354614933722421810e-01 8.767481491691730966e-02
-3.176311769080264469e-01 -1.356543525006128625e-01 -2.768741177755682514e-01
-2.527513727537846755e-01 -3.115317079301003211e-01 -2.149326613855198076e-01
-3.150489536652436584e-01 -5.118429317233488263e-01 4.336354403226927445e-02
-2.109561500456438310e-01 -3.018837912495948572e-01 -3.150863994501600374e-01
-2.013935321592592587e-01 -4.721625719281168365e-01 -2.218878840997198232e-01
-3.385023541525100654e-01 -3.283247861843676674e-01 -1.591582206624990725e-01
-1.567571626765476012e-01 -3.688859714312919813e-01 -2.303378092917296449e-01
-8.149096220427098913e-02 -5.595076468800259661e-01 -2.057138680581904744e-01
-2.951943713832885230e-01 -2.515974194808259234e-01 -8.503520011612364371e-02
-3.615990553910783945e-01 -3.169066587526252476e-01 -1.085965719888148939e-01
-3.486848697310271916e-01 -2.472034219725816051e-01 -2.468428190286156010e-01
-2.441036963362406276e-01 -3.736196034200540694e-01 -8.128081558421174080e-02
-2.749115903703183150e-01 -2.960860441142858512e-01 -3.195102035741204105e-01
-3.321824079258557383e-01 -3.954170540271970680e-01 -2.310369523292044036e-02
-2.795783380057801359e-01 -1.552393130118780995e-01 1.421981644065630768e-01
-1.943726216626173731e-01 -5.117585546901173288e-01 -4.550068025160589613e-01
-2.910814198112325890e-01 -5.009093591677333812e-01 -2.788935913624879248e-01
-1.810781144717101832e-01 -2.407592576475172663e-01 -3.875107256959036128e-01
-2.123360176897923779e-01 -3.372921061884177618e-01 -2.390795640719662885e-01
-1.871543418255687818e-01 -6.289733114981932438e-01 -2.797510638644862269e-01
-1.732407493036354218e-01 -5.379419266116438614e-01 -2.682566809830206900e-01
-2.882262113015294780e-01 -4.776029758147504189e-01 -1.506169967131594234e-01
-2.701505892867244185e-01 -3.906401411707012272e-01 -1.761444618305239018e-01
-2.007947779589858150e-01 -5.228467293551144479e-01 -1.014896399204836541e-01
-1.687107637427760487e-01 -2.971878927818494276e-01 -1.902657381400696401e-01
-4.482519879949498076e-01 -1.734766790136315073e-01 4.294216329010946964e-02
-3.930682426083196290e-01 -4.867516773619020576e-01 -3.000308159713904743e-02
-2.358901634634200661e-01 -3.099351417018616495e-01 -2.697533942288821152e-02
-2.804580320488656575e-01 -3.819425379188556846e-01 -4.213911567182693219e-02
-3.085537081327753839e-01 -4.252150191503085708e-01 -2.081652428244624708e-01
-2.749342928600340130e-01 -3.248674415548760130e-01 -2.157655800055606754e-01
-2.980373021895363905e-01 -3.657040444404260349e-01 -4.109226572689044232e-01
-2.031888271310657856e-01 -5.040226727787668892e-01 -4.720336828363236314e-01
-1.123244084374972473e-01 -5.621530903520106648e-01 -3.543470639930759170e-01
-2.075228533288644428e-01 -4.887426056060610868e-01 -1.170682603310226888e-01
-2.886743234131219360e-01 -4.753477969587960317e-01 -1.572859380969826582e-01
-2.133364329022113814e-01 -5.598265395897183971e-01 -8.139420679091680100e-02
-4.126731207254512590e-01 -2.892591147121934547e-01 5.664326362178062624e-03
-2.841743243203027625e-01 -1.797313324887332975e-01 -1.028824752794004205e-01
-2.429526782161679499e-01 -2.249268176888969961e-01 -3.362054093583566328e-02
-2.687780535242239033e-01 -3.521362000547441085e-01 -2.009114841395964746e-02
-2.910314273678729080e-01 -4.501656246296077413e-01 -1.654972391859819147e-01
-3.083179579684189875e-01 -4.369060694645123810e-01 -1.125005271952557173e-01
-2.862491490359238000e-01 -3.518740329258420729e-01 -1.896522801851343587e-01
-2.012658775505253850e-01 -8.532736297177816454e-01 -3.789510748858919698e-01
-3.488892927851336978e-01 -3.966044749210824172e-01 2.307842463651210707e-02
-2.354414184132602728e-01 -5.628608035024242895e-01 1.139982021562984116e-01
-2.486889302940973323e-01 -2.909612963975161115e-01 -3.117987485614053256e-01
-2.446865439615382165e-01 -4.053654930532823997e-01 -3.863882669199600883e-01
-3.034280616738853631e-01 -4.476363948372972246e-01 -5.432532051031735421e-02
-1.568875252870323145e-01 -7.188050931869955917e-01 -2.444261102928768636e-01
-1.679685348655866051e-01 -3.947346944454936946e-01 -1.332640983551089953e-01
-2.933134838326934002e-01 -6.124114804809659418e-01 -1.480433770684190797e-01
-7.221405375722955711e-02 -6.074196758331691370e-01 -4.761588552320437095e-01
-3.107672366663227770e-01 -3.458592829686617520e-01 -4.130932439100458708e-01
-2.264988004724926007e-01 -2.806280485551480020e-01 -2.118576401695277944e-01
-1.589531846869309817e-01 -4.014841434235645323e-01 -2.658227695907107169e-01
-2.703310335441027057e-01 -3.949099718541058124e-01 -1.421402212294853307e-01
-3.649017624496044832e-01 -8.490217285040868589e-02 -1.472320078179061298e-01
-3.203366549689961040e-01 -2.916161283856522068e-01 -3.094720946705149522e-01
-1.517217875934329108e-01 -4.405858116713039507e-01 -3.488327028326172474e-01
-3.076423301399042742e-01 -2.294865167266815220e-01 -3.268184610641169385e-01
-1.343733018226918041e-01 -4.532856050268616599e-01 -2.424507054101816550e-01
-1.948584623659819215e-01 -2.605978472052612460e-01 -1.720538706369545423e-01
-2.639197890431668192e-01 -3.501146335565015200e-01 -2.308923263398687808e-01
-2.258359170712544994e-01 -3.414847953349733345e-01 -1.585271222877762121e-01
-2.390391283078723283e-01 -2.857119354643065101e-01 -2.580076819487353568e-01
-4.151127355067734115e-01 -2.022831811605900754e-01 2.338553128424512018e-01
-2.513357792424195658e-01 -6.756933278741805715e-01 -2.699350658215262655e-01
-3.799649766975266019e-01 -2.822911959558336292e-01 -6.995223688088891834e-02
-2.270408650847941523e-01 -3.514867913424484236e-01 -3.686640487071439765e-01
-2.721541836681975468e-01 -3.340547630242074462e-01 -5.671949668473263984e-02
-1.758813426267646918e-01 -5.867579912893412519e-01 -2.268748284972001983e-01
-3.642824319861794891e-01 -1.606357162370071201e-01 -4.444146453578179390e-02
-3.504102779252979971e-01 -4.352596217863999861e-01 -1.344624193748429342e-01
-1.574499343342785629e-01 -5.507532336233675885e-01 -2.756352730272499940e-01
-2.702738100931720844e-01 -2.983147062154287710e-01 2.405298112493348128e-04
-2.497773401613043731e-01 -4.157854257141169185e-01 -1.613048211643306473e-01
-1.695497388234752378e-01 -3.892118745478096997e-01 -2.937087275269898434e-01
-2.782163042835756883e-01 -2.978810423504723026e-01 -5.167589156691221319e-02
-2.165560058309070612e-01 -3.915152129482439847e-01 6.521620487774848485e-02
-2.191367897601512738e-01 -3.796973082027785829e-01 -2.054631500127142019e-01
-1.730371025845056643e-01 -3.946817799976800600e-01 -2.455563578088884036e-01
-3.678867046486260506e-01 -1.594913024505046906e-01 -1.169828103412839937e-02
-1.533845299420621977e-01 -4.561243844781679435e-01 -2.528955515882840288e-01
-2.294843195461573337e-01 -2.833070529880190591e-01 -1.977713045071296527e-01
-2.372220490622454214e-01 -6.227458372762497696e-01 -2.464729198612625183e-01
-3.093774351344378282e-01 -1.145399394437744967e-01 -1.695735189034301982e-01
-2.187293997096260156e-01 -3.609859217980404544e-01 -2.834777300246575926e-01
-2.435984254280523231e-01 -3.488296529651528921e-01 -2.497227557373951079e-01
-2.197778662044758136e-01 -5.496147301778164795e-01 -2.429659083398458819e-01
-1.430973072286718661e-01 -5.805657604549327999e-01 -3.919245937506068422e-01
-3.305675729501018623e-01 -3.687194902889379122e-02 -3.402104317535563638e-01
-2.818761581275435191e-01 -2.562327227160969834e-01 -2.572652524162042376e-01
-2.663232392702017393e-01 -3.960187124849507967e-01 -1.080390671707007755e-01
-2.614531153263879304e-01 -3.619231275625600652e-01 -2.573009582556951003e-01
-1.705029606584451685e-01 -4.332993201806538686e-01 -2.407155008434593846e-01
-3.862455791065633193e-01 -2.789547661223346076e-01 7.779102382702074436e-03
-1.668741855139570518e-01 -8.148415209885198074e-01 -2.676019550725978746e-01
-8.299191376589876157e-02 -3.875274425652213139e-01 -4.742824127149516400e-01
-1.604609157985645851e-01 -2.101504943902376965e-01 -3.064822906351074572e-01
-1.984768639152574288e-01 -3.644997495288748723e-02 -3.118969624182406086e-01
-1.405583607059210927e-01 -4.299381192823696907e-01 6.834666756268825694e-02
-1.467982458004470914e-01 -3.362026579302690443e-01 -2.241906111167040194e-01
-2.378345104176280422e-01 -5.144935398662022763e-01 -2.506233363160825789e-02
-2.133794702227795881e-01 -3.772326444148048630e-01 -3.808410900960850221e-01
-7.981963808188208276e-02 -5.570307319950078551e-01 -2.436444805996051954e-01
-4.943263742368575464e-02 -5.935590297738486676e-01 -2.759112283802984678e-01
-1.835346432817943629e-01 -4.602843378326713086e-01 1.546261030917288615e-01
-2.167888943087508125e-01 -2.997980235982646846e-01 -4.459753035052553827e-01
-1.245603157325074761e-01 -5.634732400777870964e-01 -3.679412050443309212e-01
-1.921209173991464958e-01 -3.799941548479677245e-01 -1.741994342441879340e-01
-2.152616455411946461e-01 -4.942175469685241573e-01 -1.947850457658599765e-01
-1.939121941610104649e-01 -4.710454458224706542e-01 -3.496821140473826972e-01
-1.421915245580911424e-01 -4.531480568559982380e-01 -2.477594282156858618e-01
-2.505728355012304398e-01 -3.398781625888611657e-01 1.428956467507447314e-01
-1.815839656493496435e-01 -4.075985406451461124e-01 -1.208273551561465098e-01
-2.423790550233357877e-01 -3.275864624325395269e-01 -4.729989935420020331e-01
-9.377957849808638002e-02 -3.583172151313909204e-01 -1.948159018036070833e-01
-1.518354845512295270e-01 -1.995895657878494767e-01 -1.865579315692444951e-01
-1.854804240990755027e-01 -4.211969582985379823e-01 -6.297273619171361858e-02
-9.149938073295471597e-02 -6.247292501722361280e-01 -2.796509209562079157e-01
-2.001903527464659049e-01 -3.938066280811818309e-01 -2.085215592320448508e-01
-2.392110741639617011e-01 -3.188254534527668049e-01 -2.909003290428158195e-01
-1.722088522899754004e-01 -3.890029653549489375e-01 -4.938648161050673835e-02
-2.037094662418814650e-01 -5.578032440799636227e-01 -1.248022190281794508e-01
-1.563829415005617562e-01 -3.761681895916342278e-01 -3.777187097060377141e-01
-1.835244951314218831e-01 -3.307886441015455148e-01 -2.814135364058194533e-01
-1.997542991212997165e-01 -3.039475125143962231e-01 -3.006715416861771573e-01
-8.314064974132850949e-02 -2.658433446090824326e-01 -1.377204905470881258e-01
-1.293765538239930457e-01 -3.575977697641978814e-01 -2.764783766038139134e-01
-2.575661050264916874e-01 -4.681231019185583264e-01 -1.352537251026491028e-01
-1.144989916587757506e-01 -3.885735162546115617e-01 -5.043171829807797657e-01
-9.860215978307174112e-02 -5.286110968309047919e-01 -4.983120252420829566e-01
-1.755659900112327421e-02 -6.460051998476168400e-01 -3.111713270507041607e-01
-3.162836194088778363e-01 -1.540911813286749421e-01 -3.796019666932570757e-02
-3.115269817824062315e-01 -2.616775739609029650e-01 6.467014871174159296e-02
-1.270542224847339696e-01 -4.865303753876313309e-01 -3.979162979580288528e-01
-5.818443516761817591e-02 -4.396166190904056137e-01 -1.646406290019259977e-01
-1.580052724567075906e-01 -3.240868744827034575e-01 -6.929819212316745691e-02
-2.193790362331129451e-01 -5.149170393156961012e-01 -4.055894110996667301e-01
-2.384314952465653725e-01 -3.674188961068067805e-01 -7.402687655284845292e-02
-3.218649432835185564e-01 -2.529248779625730137e-01 -2.564257089732553396e-01
-2.024904772118598650e-01 -2.983937047692837297e-01 5.847498540402451539e-02
-1.602467628291242008e-01 -5.220229634672630681e-01 -2.152157261160416724e-01
-1.288384603002690199e-01 -5.260738102321407261e-01 -1.230149587703737168e-01
-1.867405683521616844e-01 -2.788455095136916917e-01 -2.084180281651359934e-01
-9.088254772009163318e-02 -3.929198275407661534e-01 -2.610691182549915723e-01
-2.729384523538072038e-01 -2.003057551701767913e-01 -1.116916867292827575e-02
-8.261768302041483381e-02 -3.504497811144897668e-01 -2.321000592386739392e-01
-2.988461016041301654e-01 -3.036833867612243054e-01 -8.030830010460743296e-02
-3.827238596946851423e-01 -1.718907650419656541e-01 8.525667450093177280e-02
-2.183679008285941414e-01 -2.390619270505589533e-01 -2.175961832525343809e-01
-1.820413807523455496e-01 -4.076378767461208419e-01 -3.139847905474679735e-01
-1.155917813173008568e-01 -2.982616917154166103e-01 -1.351784790783461254e-01
-1.455472048939707719e-01 -6.077380339564935063e-01 -1.813974264684836690e-01
-2.720088418319233092e-01 -5.166152924971525451e-01 -2.298103880985573610e-01
-3.392241386237304646e-01 -4.090925515262386902e-01 -1.155737920269759300e-01
-1.789208122841965398e-01 -5.051508488628906335e-01 -1.216272784950085395e-01
-2.910637319739923790e-01 -3.444715213072022664e-01 -2.199379908118164195e-01
-1.858891809440801346e-01 -4.674504099427077008e-01 -2.609201406591261652e-01
-1.745590902904989861e-01 -5.390950571225210375e-01 -4.701053666048817803e-01
-2.047132729274596663e-01 -6.192730321438659757e-01 -1.912398335037739372e-01
-1.994710129293659762e-01 -2.837447379724293839e-01 -2.186161760280356248e-01
-1.036901896127293554e-01 -6.153600857824157444e-01 -3.138683390853058697e-01
-8.412823352327558624e-02 -4.740654972418050228e-01 -3.632481983045083851e-01
-3.920326660303108390e-01 -4.686464416523561383e-02 8.070202398653991693e-02
-1.665661663278030780e-01 -5.654154494181082846e-01 -2.815458600724243254e-01
-2.901231957110246285e-01 -3.084835859634549315e-01 -3.569901823531118623e-02
-1.796311699997032996e-01 -2.562017130624179018e-01 -3.050573294314675721e-01
-1.392410791254508062e-01 -3.976524593161649967e-01 -5.131288979026207286e-01
-1.420257376563629492e-01 -1.975031813792265112e-01 -2.278403705753291320e-01
-1.678974186970645377e-01 -3.776203086739662318e-01 -7.396962836851095346e-02
-1.464548558878453477e-01 -3.674008287141852236e-01 -4.100493734663346324e-01
-2.844951307537191276e-01 -1.823966292600642802e-01 -5.746460194662583731e-02
-1.914494513328501846e-01 -1.392033082186285853e-01 -2.302624741072709647e-01
-2.805377878848518414e-01 -3.215004549322921790e-01 -1.253633055582530353e-01
-2.099014306152344744e-01 -4.319967994741369388e-01 -3.112530849746466544e-01
-8.421819289401533126e-02 -3.365033352970372427e-01 -3.304701951203523613e-01
-1.970315134588420669e-01 -3.471595844530370734e-01 -1.639797174034756111e-01
4.402869053860181126e-02 -6.516715969088164861e-01 -4.567763168995608858e-01
-2.139276638211540238e-01 -4.106149649512227384e-01 -3.075885091487831069e-01
-2.582318220823318633e-01 -2.076320094529786608e-01 9.023484449068863711e-02
-1.724457099500518176e-01 -2.229531404898881242e-01 -3.084067452325731651e-01
-3.646768464336069826e-02 -4.312674780767884464e-01 -3.236136018311244200e-01
-1.598643231653236185e-01 -3.934583122990331638e-01 -2.627379861010896711e-01
-1.493500810863950257e-01 -5.367065969669799763e-01 -5.279203446589555426e-01
-2.005361982002478172e-01 -4.828192907909856224e-01 -3.552126204469532311e-01
-4.617031300318439335e-01 -4.326286152107483574e-02 -1.974965500716896472e-02
-1.750434728323750910e-01 -5.491029686594286474e-01 -2.442673616680952620e-01
-2.935941833498989517e-01 -3.463728524535114595e-01 -1.514484007862320070e-01
-1.357076441971090119e-01 -5.158255234918023291e-01 -4.570505611087360975e-02
-7.381655251172780652e-02 -3.754966654106723922e-01 -2.333039642519212364e-01
-2.109072982102944138e-01 -2.573542081045738783e-01 -2.821974744171691363e-01
-1.549289159852182962e-01 -3.892430895495166965e-01 -2.694362683835072048e-02
-1.973070388793094487e-01 -1.450626384278823622e-01 -4.982526844044676828e-01
-2.068285577173560874e-01 -3.609492578145703234e-01 -8.136777679246298689e-02
-1.693154097157898441e-01 -5.036186406069051991e-01 -3.878677673904591394e-01
-8.287432056899612931e-02 -3.051900621878047559e-01 -4.262379894617218667e-01
-2.681345756825228577e-01 -4.150605489087544342e-01 -1.089112388538682197e-01
-2.058382609793332207e-01 -4.251190141155190005e-01 -1.244284943843867453e-01
-1.758906442635823630e-01 -2.911950043760676010e-01 -7.836255754653898009e-02
-2.249637490997997702e-01 -4.190744614015535774e-01 -1.643406465748467049e-01
-1.414724916328480298e-01 -3.514349052919483185e-01 -3.777726285588536292e-01
-3.151945985810762352e-01 -1.875034449071013576e-01 -2.016472665162951650e-01
-2.087741418484498901e-01 -3.829472605142063557e-01 -1.513915116037916064e-01
-1.719078181974622588e-01 -4.639037425151486538e-01 -6.724967183602537091e-02
-2.074144708441481022e-01 -4.397701590566369667e-01 -2.692250950729659920e-01
-1.889434625034271953e-01 -3.617314123352346478e-01 -2.351254938560991548e-01
-1.663484906807899399e-01 -5.837487229950366618e-01 -2.944188735306583204e-01
-7.618134631349926522e-02 -5.298794087958897947e-01 -4.342148459446844022e-01
-1.538011101904444011e-01 -4.746820474875010909e-01 -4.326626331307008577e-01
-2.191008439879214009e-01 -1.812274950844723342e-01 -2.376774400787775576e-01
-2.787543244833146083e-01 -5.267909891316171489e-01 1.955823506010276880e-01
-1.903963123662117951e-01 -4.918252529527844530e-01 -1.175148215147854280e-01
-2.202325436792893498e-01 -5.834442673697233239e-01 -2.827521869663400800e-01
-2.459576662744193953e-01 -4.750474496556371662e-01 -2.700610265260565690e-01
-9.138654918885658063e-02 -6.707051396493919349e-01 -1.698407225687321720e-01
-1.387185492140732279e-01 -5.558872748327972069e-01 -2.183655928376242450e-01
-1.372933723781484261e-01 -5.384551555523864330e-01 -3.518011557387024091e-01
-2.083061383563458158e-01 -2.617996986414956595e-01 -2.034169427424923349e-01
2.357093554477884823e-02 -5.254564868942432909e-01 -3.218744784522726832e-01
-9.893434784019294881e-02 -4.155217691991772710e-01 -4.133736960401690474e-01
-1.882282099841989798e-01 -4.511789665255858672e-01 -7.700562407476363447e-02
-1.985630919010574758e-01 -3.135048113427458816e-01 -2.327560096060712347e-01
-1.630546670604955395e-01 -4.916972949188513908e-01 -3.079051428058918738e-01
-2.893407618972836381e-01 -3.440167406769756298e-01 -4.062274119061459743e-03
-7.921672887004982400e-02 -4.478823423462636732e-01 -3.171532736388149587e-01
-9.971017864954445642e-02 -4.654058795619824274e-01 -2.930383321503478022e-01
-1.173742727442386169e-01 -4.025934358244516176e-01 -3.869711072199701896e-01
-1.092280484324978929e-01 -4.645086384191601248e-01 -2.133604275746820989e-01
-1.957704128082449202e-02 -5.742550741252316904e-01 -2.301297451117072512e-01
-2.050243917115479597e-01 -4.161734481958956344e-01 -1.094751810701954930e-01
-5.795185078313380700e-02 -2.583982213384170556e-01 -1.576963477238462197e-01
-1.552879753834894849e-01 -3.498515882765254048e-01 -1.267433305110392538e-01
6.745568493225144735e-01 -6.159742257736278148e-01 -6.767864617766563562e-01
6.067778851091722991e-01 -3.758719185748100600e-01 -4.239303225347046400e-01
6.679210913435191799e-01 -6.243518836393948668e-01 -6.594505512539874381e-01
6.779777973890852572e-01 -4.604844633150166899e-01 -5.341831875518421313e-01
6.173153824878592211e-01 -5.972050729162807770e-01 -6.679431195915714881e-01
7.147364796510684570e-01 -6.428030200393153315e-01 -8.985261456821338477e-01
5.923681222907228872e-01 -3.053844470822659751e-01 -4.270179981492048249e-01
6.128190512203097740e-01 -5.968217364678913839e-01 -6.342092353231714164e-01
6.333513527195919757e-01 -7.156652207149463152e-01 -5.339865996931596470e-01
5.167062450755031122e-01 -2.186631564857175469e-01 -3.083253552233982120e-01
6.144154628524973738e-01 -4.236250457641630440e-01 -7.196092677065317744e-01
6.903509909033567205e-01 -4.496702326295385355e-01 -6.462025303304237411e-01
5.362026911827366682e-01 -5.004752221893613573e-01 -5.181126819212140688e-01
6.289614468249733470e-01 -5.550983954238524198e-01 -8.249485151351243495e-01
5.737174426309308295e-01 -3.957188715657578015e-01 -5.271447370902002660e-01
6.490189343311523196e-01 -5.447455760676578329e-01 -3.981123198402611862e-01
6.151730157760555429e-01 -3.052973948407005089e-01 -5.319706233414347452e-01
6.355257570622945273e-01 -3.433570931774467816e-01 -6.621189112970982116e-01
6.295099534234100958e-01 -3.199254854858306629e-01 -7.176556660761828077e-01
6.071073578270880233e-01 -4.186337861029261198e-01 -4.063060389136778916e-01
6.696283608192898917e-01 -4.762465757662854848e-01 -5.693690197362939465e-01
6.110950698661459235e-01 -4.832847684764498553e-01 -2.906624399968453787e-01
6.155538377991156551e-01 -4.040577128141360497e-01 -5.251180324724225024e-01
4.971705236123487026e-01 -3.523989366635795761e-01 -5.468035375847120072e-01
5.507790834950943015e-01 -3.747416875256712743e-01 -5.521581238641299905e-01
6.672479533050323930e-01 -5.995188344822759419e-01 -6.889788165807355647e-01
6.512726903442445092e-01 -4.774458262157503796e-01 -7.425417461921797191e-01
6.954729910247263724e-01 -6.392161571557823940e-01 -5.727265961191490007e-01
6.614206439785896841e-01 -6.761622811246339460e-01 -4.831999260201427226e-01
8.281031549525921243e-01 -6.194433097527891618e-01 -8.597283671967796970e-01
5.681513954536243638e-01 -3.456059172335210761e-01 -4.293181037015787460e-01
6.560410694146865396e-01 -5.668072051723558324e-01 -4.452425410348661572e-01
6.864766831958286630e-01 -6.472545269437737225e-01 -6.407377092711707967e-01
5.843178013837020401e-01 -8.633975195135956682e-02 -5.898408292156722688e-01
6.213776352797331093e-01 -5.296519477363399453e-01 -4.526908042292183687e-01
5.392978082178685462e-01 -4.781159023740482183e-01 -4.548914383075692847e-01
7.590432124615782428e-01 -5.063167486380830695e-01 -9.386959111901247432e-01
6.393269565002150934e-01 -4.914213676281122822e-01 -3.651234703754360211e-01
5.611256659830621274e-01 -2.402762712827004599e-01 -6.286228890919542955e-01
5.467139768672972799e-01 -5.957057113375543445e-01 -5.555135467297867002e-01
5.477721855019899166e-01 -3.726709119237265888e-01 -5.222507096622774903e-01
6.393518323211964116e-01 -4.949455420522932414e-01 -4.223439927107022207e-01
5.020448959879022510e-01 -3.316011946541426170e-01 -3.675650304082709319e-01
6.194294335271091079e-01 -4.322479634562568229e-01 -3.067904966819998691e-01
7.171462019120626863e-01 -5.074319659129620241e-01 -6.926095111642998070e-01
7.972717796294945813e-01 -6.403869690095835843e-01 -5.821006990759545197e-01
6.238639171454751775e-01 -3.730523461948127562e-01 -4.017147175628772438e-01
6.315103912556994104e-01 -4.836739733415384990e-01 -4.509394077911759169e-01
5.946805807868225102e-01 -2.728322352710144116e-01 -5.670780698599946490e-01
6.871190366198929311e-01 -4.864166402782936771e-01 -6.233805618868655252e-01
7.294896995926816174e-01 -2.440015313276782116e-01 -3.978251598423820923e-01
6.958728800790381364e-01 -4.349307703274014614e-01 -4.311007978971055365e-01
5.486540054131525679e-01 -4.196784025580884148e-01 4.060860143123079524e-02
6.491266713204435490e-01 -4.461953331664179068e-01 -6.524490429858276208e-01
5.410024108942836918e-01 -3.782542424816819349e-01 -6.522917583434075794e-01
6.273051329616663452e-01 -5.255482784229035254e-01 -6.707316705268535628e-01
7.091071788037948131e-01 -3.349234940075849210e-01 -5.604826952130892437e-01
7.255583285784443781e-01 -4.726240854983738693e-01 -4.425842296622288785e-01
6.729473449490326331e-01 -7.401497034811219677e-01 -4.910126734315309882e-01
6.211832216882871016e-01 -4.593169499988714044e-01 -5.041521014762233577e-01
5.739881085676499239e-01 -1.416972167410088801e-01 -6.001628882997285253e-01
6.513859295535491256e-01 -2.135884752221492988e-01 -5.717616510999645740e-01
6.015702639372544347e-01 -5.070495252235707184e-01 -3.106412769897173298e-01
6.800639057776596275e-01 -2.644157333038683610e-01 -6.771874166378504256e-01
5.412105043971955354e-01 -4.422757015618530296e-01 -5.546266092766778399e-01
6.913463150774799004e-01 -4.944296568661195046e-01 -5.728480514028544412e-01
7.468648703085931650e-01 -5.921503268161862898e-01 -7.770117306367798626e-01
6.086095842931826816e-01 -5.627479864759408201e-01 -4.368875874227287071e-01
7.354838432494799072e-01 -3.867762242144872076e-01 -8.980067317413360506e-01
6.558819542403493408e-01 -2.909312438354914043e-01 -6.067105896342801508e-01
7.175171362144938669e-01 -6.570099917268130696e-01 -5.124860292618009794e-01
7.129948894842197404e-01 -4.850284930260624350e-01 -5.952475685924309978e-01
6.512187665357713762e-01 -4.209533292312959141e-01 -6.920736803462892439e-01
8.003946033095719059e-01 -6.821202141476074843e-01 -5.278781025504750701e-01
5.972964318519204951e-01 -4.508856866443373690e-01 -5.394025459474542927e-01
6.719533202813137152e-01 -6.318275454494566290e-01 -4.697458350263370441e-01
5.002482022744665358e-01 -3.228744575388984295e-01 -4.243308165751238370e-01
5.410269015146376148e-01 -2.758682839944168741e-01 -4.051258183651689215e-01
6.308503029933452133e-01 -5.335994712459064537e-01 -6.526560602648832088e-01
7.132630024633064281e-01 -5.941806732345886743e-01 -5.267300767800247030e-01
6.371100436708014847e-01 -6.692504940155323823e-01 -3.980290441183447214e-01
7.111901439174777018e-01 -5.977845476417829040e-01 -6.028459780882693408e-01
7.233566472896049149e-01 -3.832468441346126298e-01 -5.591594610644876617e-01
5.734548594657313814e-01 -4.628920345293860983e-01 -4.066011869739818430e-01
7.348622996429128307e-01 -6.934065787144438886e-01 -6.291566663005334625e-01
7.093688974009020320e-01 -5.163268231172053468e-01 -3.789984258189402766e-01
7.281694131421829752e-01 -5.372464775336891485e-01 -3.769746596270651118e-01
7.285406381672352438e-01 -6.529854191732780144e-01 -6.561058099815140210e-01
7.111737788248952974e-01 -7.503483965665580513e-01 -6.237329504870370300e-01
5.725294571695531687e-01 -4.110824323691044668e-01 -3.876862380182828360e-01
6.321601351376604505e-01 -4.893509544049874371e-01 -5.571331599988416095e-01
5.216128200630465450e-01 -1.450083754890689747e-01 -4.304885939031946052e-01
7.209157863844595227e-01 -6.274894995898332439e-01 -8.889607421757084182e-01
6.690116334535232134e-01 -3.544543469294900717e-01 -6.165261519805009804e-01
5.831728169422509822e-01 -5.838139964186721542e-01 -3.737132533061493511e-01
6.878297800852917199e-01 -5.249475796725917576e-01 -3.974509676859376839e-01
6.331371278490354193e-01 -5.254493013352901087e-01 -6.132881435019728045e-01
5.830990171970822367e-01 -3.721629391688137112e-01 -4.332642125314607462e-01
4.962602953836814379e-01 -2.854867704319783428e-01 -3.404626684984037865e-01
7.449309672595925136e-01 -6.111041693099164007e-01 -5.673629143385250373e-01
7.120171044624012957e-01 -4.422340637018518095e-01 -6.539971266705308928e-01
5.679628070760740499e-01 -4.950575483414407785e-01 -3.366304148028276266e-01
5.478167222451091334e-01 -1.354403374459778320e-01 -3.720724725724933180e-01
7.829839335984254411e-01 -6.537196291370070966e-01 -7.126963579904961321e-01
5.901997732063266611e-01 -4.635057034672094289e-01 -2.473961770939552274e-01
6.347090747760448792e-01 -4.055467743578726747e-01 -4.476898119721863800e-01
5.140811380293492938e-01 -5.934974069306231392e-01 -6.165038367106885353e-01
4.034901668911539119e-01 -5.200433557371217930e-01 -2.875343972979216289e-01
5.380008466372356857e-01 -6.049751924750808030e-01 -6.751855958914427802e-01
4.035447655219117635e-01 -5.242587913926799459e-01 -1.209472921675347479e-01
6.042995328813640654e-01 -6.711072724932480860e-01 -7.079798048052095005e-01
5.392864762091686970e-01 -6.351042183944812791e-01 -5.584594454975779776e-01
5.280448003424633718e-01 -7.591595822864189991e-01 -5.469757842271398829e-01
4.336976762199724611e-01 -3.223134588623537411e-01 -3.932172903340358516e-01
4.959670754995255670e-01 -4.263071211788553860e-01 -5.741840467070118414e-01
6.805346364757824951e-01 -6.554089454098677159e-01 -8.116423160052312902e-01
5.918850582539505467e-01 -5.787218253048145300e-01 -6.711276101599841226e-01
5.936493422319784052e-01 -2.830542054516911321e-01 -4.404777340027430377e-01
6.401544687056301974e-01 -7.486388411655515718e-01 -4.869439070677112902e-01
5.729455452967973095e-01 -5.562819877271647506e-01 -6.864479679036681325e-01
4.491557445925171699e-01 -3.387744095370384123e-01 -4.685113054373961639e-01
4.093430425140747175e-01 -4.544769427248724902e-01 -2.912117510377254526e-01
5.040645828885903512e-01 -6.456327023935286569e-01 -5.502335321808278223e-01
3.770512501705103325e-01 -1.971013578838554103e-01 -5.017567201034029978e-01
6.006341332466882399e-01 -9.457181652626474033e-01 -6.356461931805532650e-01
5.417719091087112027e-01 -6.568619118591034756e-01 -3.812815054335545462e-01
4.708555617631868806e-01 -5.013490948103642708e-01 -5.579940513091576904e-01
4.267912395550248483e-01 -3.279283118644484851e-01 -4.094626574959572274e-01
5.539572270678365662e-01 -2.619087367598997851e-01 -5.855426086642387951e-01
6.105262246158380535e-01 -5.370625273143452283e-01 -7.078156720598935969e-01
5.207913832283654898e-01 -3.539131680085345621e-01 -5.805009195830050928e-01
5.918870673114895453e-01 -3.819344399099189324e-01 -4.907507097655430250e-01
3.578626422299504561e-01 3.250876030898641744e-02 -5.735271738820992837e-01
3.960079080157279385e-01 -3.425003157860175840e-01 -2.860471661453862779e-01
4.875063223295614812e-01 -4.197579610698207730e-01 -6.658269084518377845e-01
5.061752953197951044e-01 -5.395901666330695789e-01 -4.531842151091676207e-01
5.290424058351672620e-01 -4.133112442336912551e-01 -5.080422020840895669e-01
4.549716351965575889e-01 -4.096119014190615637e-01 -2.574346039812711595e-01
4.030153673065082209e-01 -3.844157258270421984e-01 -2.054239524904857284e-01
4.629265807728488724e-01 -4.095221601886986917e-01 -5.591186861926642493e-01
4.481346808425139550e-01 -3.521023543595669381e-01 -5.698056390980532626e-01
3.476908465156713923e-01 -4.376090341351517310e-01 -4.665574890426027466e-01
4.896819652373567422e-01 -6.591207206509426264e-01 -3.863578600332835400e-01
4.606021913664881673e-01 -3.123741960756465375e-01 -3.907967994413734658e-01
3.128955091791421061e-01 -4.658780757384839433e-02 -1.530140522235243772e-01
4.323486964800835608e-01 -2.603872402323763602e-01 -3.298845899310842711e-01
4.310544155976780978e-01 -4.219689837617490724e-01 -5.826669481038684317e-01
6.032888863391829837e-01 -5.344946164336517036e-01 -5.582123643224634613e-01
5.096805433033226862e-01 -3.377884064844809409e-01 -4.590865120313893932e-01
5.170958113007984025e-01 -2.898123814468425152e-01 -6.473020659169468338e-01
4.047715405411826950e-01 -2.724178208251686328e-01 -5.995930681192489509e-01
4.555550828033934074e-01 -5.348321299057614553e-01 -7.126657826619111624e-01
3.796155586905176627e-01 -2.384411256621881137e-01 -3.424141424825299929e-01
3.538390850337354010e-01 -2.586563313434719902e-01 -1.789359197884219377e-01
4.039232749569854342e-01 -3.583090155725843218e-01 -3.250535913877095062e-01
5.564290656071140262e-01 -5.328597364479161769e-01 -5.705082080095231767e-01
5.820807654077828630e-01 -7.687904618930132550e-01 -6.198798338693025656e-01
4.826072095453270983e-01 -4.360469759532490386e-01 -7.232911822646976852e-01
5.264842919283880818e-01 -3.509110706169273897e-01 -7.452100609228304862e-01
4.803127763216630264e-01 -2.894243265611353699e-01 -3.278914946881399395e-01
4.736505627262359575e-01 -7.082434827635961661e-01 -3.117007431421403574e-01
4.902098254890709939e-01 -2.060586449870260850e-01 -5.144373841046947504e-01
5.695881832516711540e-01 -4.589859506863915861e-01 -5.561141090267494036e-01
6.922711932696321568e-01 -7.441892677234385189e-01 -5.080572846415649657e-01
4.433150071457143682e-01 -2.539356067479037193e-01 -7.246330037117343359e-01
4.320302006488505597e-01 -4.220293928797302918e-01 -5.204264537774641042e-01
5.275231812656739905e-01 -3.872255873684959937e-01 -5.224082305014516869e-01
4.717676416787632832e-01 -4.193487951162415683e-01 -3.158070832688983920e-01
5.003240989804971228e-01 -5.298133423408395437e-01 -4.479159405365038538e-01
3.546923477707721872e-01 -2.209677092937551990e-01 -2.885126284423629173e-01
5.026689668892725393e-01 -6.854150476630245237e-01 -1.208558741892429289e-01
6.024182047346142710e-01 -3.396955510259740407e-01 -3.698879393300744667e-01
5.954962199465096973e-01 -4.169793837115158830e-01 -5.925164708755228382e-01
3.979456458300076882e-01 -5.398156655535899517e-01 -3.443256225887063593e-01
4.566714089877637051e-01 -6.513496792279962477e-01 -5.627125724737704893e-01
6.381664554757975338e-01 -5.476947567939411954e-01 -6.092552710388865478e-01
5.755938789782253373e-01 -3.775664268401213164e-01 -7.983716999890524413e-01
3.571304740687666346e-01 -8.904854648173232690e-02 -2.256583055697771734e-01
3.231167553467790832e-01 -4.818399055110766938e-01 -1.569448703635614173e-01
5.059627482073714155e-01 -4.885131878465980293e-01 -6.531950155480736875e-01
5.572871518795805557e-01 -4.710671794720124872e-01 -6.273671182124909151e-01
5.209320432648492094e-01 -4.042896826904369689e-01 -4.094423925442600698e-01
3.975737950972697554e-01 -2.330718909441702458e-01 -2.152124751489856713e-01
4.709534240071842071e-01 -4.005189832912510184e-01 -6.236991607259905201e-01
4.848491748512153698e-01 -4.661785472183828105e-01 -4.059248892045728141e-01
5.353942271029685784e-01 -6.075828622760179876e-01 -5.593549795473387043e-01
5.686643976982757032e-01 -4.840429906009475758e-01 -5.213219194567315640e-01
4.984646172227438221e-01 -4.091213679546030768e-01 -4.797938554783640619e-01
5.489719393280840798e-01 -3.726834678778176979e-01 -5.569195340516337467e-01
5.443214150679911434e-01 -5.203014470354392351e-01 -4.874761728916539028e-01
5.512149188397708066e-01 -6.418935188608005937e-01 -5.107785448952264495e-01
4.642996212511985021e-01 -3.821730286628848283e-01 -4.706912230361552929e-01
4.858184664627529514e-01 -2.236675502063425469e-01 -5.218521694031772462e-01
4.825675104430660056e-01 -3.756216076217904209e-01 -8.476410279375756751e-01
5.610532657341757989e-01 -4.312438380904057844e-01 -6.826326707475716127e-01
4.620113026934129508e-01 -3.548951748977233756e-01 -4.236622011424144851e-01
5.885118099977768580e-01 -5.970988520122797460e-01 -5.381337880427801146e-01
4.739198937504403020e-01 -2.277238070558631478e-01 -5.583288787596618619e-01
4.086456615386446778e-01 -2.959981796873170090e-01 -4.323184811375058167e-01
4.179538502692743407e-01 -3.223426821671466769e-01 -6.726262081454645880e-01
4.946857622900204809e-01 -5.251887768068175255e-01 -3.133880051263169264e-01
4.553814817386059310e-01 -5.217390569689053237e-01 -3.218940200673103824e-01
5.041454428481975114e-01 -3.839102629675608114e-01 -5.979814346210172715e-01
4.899349809760602525e-01 -5.374726572427612759e-01 -4.617442256681241197e-01
5.428250404269903129e-01 -3.936370375065680882e-01 -5.092315173513135562e-01
5.320800510205172529e-01 -5.101272473083926506e-01 -4.268072298253002828e-01
4.713078346254264694e-01 -4.142331074612575215e-01 -4.224837262680112282e-01
5.581982128833189449e-01 -2.313417889241735637e-01 -2.746135365928252803e-01
6.304844306432970669e-01 -6.612738356261580464e-01 -6.988234987050039315e-01
5.077624991642384344e-01 -5.399133517131922133e-01 -3.745645955048515496e-01
4.280305347502402213e-01 -3.679164371921399557e-01 -5.641151618360842335e-01
5.095158207648120552e-01 -6.411435787206953840e-01 -6.603379641145856738e-01
4.737190516734250956e-01 -2.403229754415678876e-01 -3.609635152513384071e-01
4.872384421593900505e-01 -4.072673545278449048e-01 -6.625584057387507997e-01
4.878188209465288416e-01 -4.414340197539412536e-01 -5.840014024400104198e-01
4.585074196421468073e-01 -4.544383611752462748e-01 -3.260377990349248023e-01
5.373272517833984629e-01 -3.176947945760626446e-01 -4.773273358899055019e-01
5.701871641143316793e-01 -4.861127310782382693e-01 -6.771311348109096961e-01
4.774120420642926632e-01 -6.834081789403545493e-01 -4.607152577042379349e-01
5.392289768949849460e-01 -5.713918589238415890e-01 -4.071372616735757788e-01
3.452428982435922222e-01 -1.398873546094971942e-01 -2.705452514115935791e-01
4.010909631044610180e-01 -5.448560967016149448e-01 -3.963748515885137103e-01
4.890600487448826250e-01 -2.831729621896039717e-01 -3.120129181461908097e-01
4.186649742092596327e-01 -4.240186966539298830e-01 -2.484367102167870378e-01
5.973150469962686948e-01 -7.223917367705019466e-01 -7.123040626148458010e-01
4.375425773586680833e-01 -3.766473787136743745e-01 -4.805104686252152923e-01
5.258068654492857874e-01 -4.269978799098983480e-01 -3.298117289011184283e-01
5.902525887035419139e-01 -6.966147070519603801e-01 -6.096839989687681260e-01
4.558016010758616510e-01 -2.806189961264893284e-01 -5.637858157073543097e-01
5.475223935227786498e-01 -4.429204065605421015e-01 -8.398944252774831476e-01
4.953999416085155261e-01 -5.965334445434056221e-01 -5.337225943276475704e-01
4.874956118352602452e-01 -5.565017512785290776e-01 -6.539042621002737476e-01
5.570871261681880071e-01 -8.247603150236462177e-01 -5.980356572109264413e-01
4.647710025621014651e-01 -3.972285590242612408e-01 -3.447640542412742093e-01
4.680376710429738907e-01 -3.280591649694830636e-01 -5.171441374596152940e-01
4.027908519962171141e-01 -3.760927840514503018e-01 -1.016400619174668840e-01
5.683829108574935951e-01 -4.937916162765114692e-01 -3.205741424650900839e-01
5.873495813462903392e-01 -6.983651894659828052e-01 -4.746881373836315809e-01
5.487898372647737055e-01 -4.598283689692777010e-01 -6.451296496210439102e-01
4.978395904196308841e-01 -3.379077775140579831e-01 -6.195102400289895783e-01
4.513289600617484965e-01 -3.731213068384349185e-01 -6.851781955377465039e-01
4.854152864216616514e-01 -3.524200985638930028e-01 -4.497977029163457985e-01
5.542886469099039815e-01 -5.847327960565436022e-01 -5.702163136071201066e-01
4.589020097634515238e-01 -2.021128739849280542e-01 -3.713336855256774705e-01
5.543156934090447407e-01 -5.099680887856643530e-01 -5.529425377984389378e-01
4.890153030495265618e-01 -6.102818218159291597e-01 -7.373014537975786098e-01
5.311610160594066876e-01 -5.159396163452938389e-01 -4.260926697473754743e-01
4.945401758149348126e-01 -2.929957404680756383e-01 -8.177691749034621260e-01
5.208136924060116080e-01 -5.281580359184321338e-01 -6.514934242085601568e-01
5.504106793280767462e-01 -5.058915154732561703e-01 -6.158448031705474612e-01
3.606442267098475263e-01 -2.993042620879862170e-01 -3.320788839190065289e-01
5.991823557439079906e-01 -3.473732788181922437e-01 -5.749436384461534821e-01
4.444373932171452601e-01 -2.720426893405361035e-01 -5.857477534837940425e-01
5.647600982638669720e-01 -5.122829601449825354e-01 -8.161091718953383811e-01
5.898865765752558943e-01 -5.475801706040801520e-01 -5.172206363447835464e-01
5.153247023254539094e-01 -3.627369642160633845e-01 -5.882695646645452747e-01
5.060605520485075282e-01 -4.405500417622927323e-01 -3.915397392063488802e-01
6.434428293878813321e-01 -4.275928690110166741e-01 -5.537446777660250952e-01
4.087854602532292603e-01 -3.239874238200148859e-01 -2.604619711629534429e-01
4.565511197989651215e-01 -4.409016937220511245e-01 -5.128854214782556653e-01
4.616855849182326388e-01 -1.291618134422840569e-01 -3.477976104318858397e-01
6.031260821906725411e-01 -4.918255840025222980e-01 -5.571163946715178561e-01
4.426869064215148697e-01 -3.052612723916974247e-01 -4.623081748517314793e-01
4.697235848722645102e-01 -1.008391212503827461e-01 -6.169165545210533175e-01
5.641239339552597265e-01 -5.889467060628876816e-01 -7.099063052722627276e-01
4.991223488890059734e-01 -4.543058088271614281e-01 -6.135223574933728052e-01
5.110355998426134860e-01 -4.560569626872110760e-01 -6.286282114592847137e-01
8.277846162492403792e-01 -5.413622330879688249e-01 -7.996245214965864712e-01
7.010823194752253684e-01 -4.501419618100399589e-01 -3.072408291870196706e-01
8.828593370988095934e-01 -7.108483051157925559e-01 -8.017520115195351238e-01
7.642792964810669609e-01 -3.863647971394406078e-01 -4.042227588866431631e-01
6.759475796177958351e-01 -3.473508005353567185e-01 -4.389635686667521242e-01
9.279213202409892780e-01 -5.262236760073788489e-01 -6.102397777808930002e-01
9.313983781524646233e-01 -6.725321790340430539e-01 -8.180719834274814417e-01
7.991168344118029232e-01 -3.997001698708793072e-01 -4.923927583303622235e-01
7.399583381501408930e-01 -3.369380227251133064e-01 -3.708515854379608179e-01
7.509898829016150579e-01 -4.262823480533013409e-01 -5.619436877641876826e-01
8.640700098281195451e-01 -4.928409060850209578e-01 -7.998761923971073884e-01
9.565195249517386422e-01 -5.569497766567006458e-01 -4.856826578158690566e-01
7.109251918099479539e-01 -3.274365115259705306e-01 -4.215718549451139552e-01
6.589557914733421562e-01 -2.920302605695610509e-01 -6.329016051383158370e-01
8.168764469766345293e-01 -6.243187096908258127e-01 -4.685621635277121833e-01
8.914981280893994331e-01 -5.358838748453869094e-01 -4.986310408699101693e-01
8.688306776509242546e-01 -6.498782671986624848e-01 -7.179560738748560489e-01
6.503315454812974572e-01 -2.619555927632073455e-01 -2.573834941226764705e-01
9.365152727689038947e-01 -6.280567106105943154e-01 -5.106625024397160040e-01
9.839691590382808606e-01 -3.298282790745266091e-01 -8.067330119980145042e-01
7.291324077088390254e-01 -6.431718885840815858e-01 -7.624008154254764413e-01
8.268784065703411734e-01 -3.636719906107530598e-01 -4.635999370903038930e-01
8.101919075860100072e-01 -4.961136512258530473e-01 -5.717706175041850081e-01
6.905313270983688412e-01 -1.523132087280547609e-01 -3.343880625602655421e-01
8.363285062496332856e-01 -3.224840809875679781e-01 -5.739429548756507238e-01
7.603482123414755378e-01 -4.192789093078843621e-01 -5.600812396455707720e-01
7.894331067102791089e-01 -4.198379552219435595e-01 -5.406920527290104417e-01
8.238177605262850811e-01 -5.878157550045681745e-01 -5.398287535402981341e-01
8.107703643115651282e-01 -4.353862622551467609e-01 -7.978831448989591735e-01
8.674952150074499713e-01 -3.927721702818600669e-01 -7.240332447893811363e-01
7.990103353917352713e-01 -4.539592969516861309e-01 -6.635689204974659638e-01
9.281029309663550997e-01 -6.927610879272032562e-01 -6.591822332320407263e-01
6.575283137397329725e-01 -2.135416109921499661e-01 -5.253807640560745895e-01
8.223500232679117339e-01 -5.540524587102448884e-01 -6.987487135405605621e-01
8.545783839997729281e-01 -3.073198488838584375e-01 -4.104126980061764129e-01
8.458574061853840753e-01 -3.176339280179241165e-01 -5.457103601928001702e-01
8.029525586863655029e-01 -3.709260527160318510e-01 -7.352951596849868210e-01
8.522140511658360396e-01 -7.354313317661769211e-01 -6.189722627389668830e-01
7.497080833353115814e-01 -2.288005268801143188e-01 -6.667061760568739892e-01
7.829459345662774794e-01 -4.774521064710590679e-01 -6.280148009161510281e-01
9.683545929809946884e-01 -5.922796636519636060e-01 -6.357279280373822061e-01
9.009954934990140885e-01 -5.515070685407676976e-01 -7.934305496878302222e-01
8.548138293507179242e-01 -5.953319028938470758e-01 -6.290394615764953734e-01
8.868941655349953379e-01 -4.830970310842044313e-01 -6.988265290182580358e-01
4.242338081898964219e-01 -1.244105177405296914e-01 -1.449395502737509389e-01
6.056304778388126309e-01 -5.754379378652645372e-01 -4.665423291441532783e-01
6.588640438850590364e-01 -6.937615855042866819e-01 -5.984025269950503656e-01
5.787308044180452526e-01 -3.891294252179600122e-01 -5.393776132837277970e-01
6.044230767355949219e-01 -7.206173519556733353e-01 -6.478883778689272788e-01
6.333764308115887864e-01 -7.414518297934988844e-01 -6.661451285138069167e-01
6.143163754221840911e-01 -3.023289323905520298e-01 -3.004040982147815342e-01
6.675731737691870116e-01 -6.573230363176425506e-01 -6.512038096822934108e-01
5.857314648215807829e-01 -5.143299556219869118e-01 -6.044812642884105358e-01
5.241537962127855721e-01 -1.546902878625413535e-01 -4.112020262000930515e-01
5.257476193684738064e-01 -4.658096964890128255e-01 -5.055742981662487701e-01
7.073951120809010007e-01 -4.917214857639899961e-01 -6.553190791768468415e-01
5.567620183738428707e-01 -7.038322140767769852e-01 -5.509577680022439417e-01
4.534520563148367600e-01 -3.785936151243216585e-01 -2.471229906060408155e-01
6.751240699559311054e-01 -5.184895364184454181e-01 -6.054738742589025335e-01
6.893752766856833247e-01 -3.994884970695573578e-01 -6.677477032187044692e-01
6.069740919804260670e-01 -3.917714845216080377e-01 -6.336241581311696791e-01
6.253623905891325663e-01 -6.148181457636017200e-01 -3.789240534082893852e-01
7.291981875725306317e-01 -4.399008875967127530e-01 -6.417172909698471983e-01
6.867917725416861074e-01 -5.245845802190696183e-01 -6.682731110225041959e-01
6.429872564117156131e-01 -2.208603684397347777e-01 -4.500023867945452949e-01
5.405245700942473697e-01 -3.761068527553845797e-01 -2.367838542398028601e-01
6.247749780454996404e-01 -2.912129341618716616e-01 -4.388018799349282517e-01
5.831534902941903908e-01 -2.980485481392856073e-01 -3.576682717450538895e-01
5.433042237855238987e-01 -3.924908546821201938e-01 -4.107060075406896438e-01
6.125295696414263524e-01 -3.585557928969143049e-01 -5.829499855592867874e-01
5.329120068778925301e-01 -2.351302648577462406e-01 -5.185307498115503400e-01
6.519438636232304241e-01 -5.013946014978043486e-01 -8.054512066059738018e-01
5.828428204131785861e-01 -4.246199427972645601e-01 -3.971825237642070405e-01
5.084159602405375900e-01 -5.101356450986735958e-01 -2.994298638360737286e-01
6.498020657786769405e-01 -6.453992429847765777e-01 -5.612214222274216624e-01
6.118204131827638115e-01 -5.879406239003515111e-01 -4.985787412933633256e-01
6.713299341530856168e-01 -3.218764313115829445e-01 -5.382090632527747331e-01
6.233584272030152640e-01 -5.727661941015314007e-01 -5.729155045288494286e-01
6.871730863314478022e-01 -5.333962923438346770e-01 -7.110003227445309548e-01
5.155417745060297818e-01 -3.152922274233995736e-01 -4.462929059729652259e-01
4.802282248072309301e-01 -4.417903706414914033e-01 -3.811357140631970175e-01
6.099064902250281861e-01 -5.296639089314210125e-01 -6.238043427862831614e-01
6.868619768803796433e-01 -5.965506722071474144e-01 -5.143443754585481642e-01
6.535953632413611381e-01 -4.637573939186734329e-01 -6.764903283363024045e-01
6.209668284342431122e-01 -3.146725037708879569e-01 -5.905899697314560548e-01
5.966135620943937568e-01 -5.711168308006144834e-01 -7.544723147881735592e-01
6.920309402452029524e-01 -5.861242572401121897e-01 -5.002463320987406981e-01
5.609377230493040045e-01 -3.665869660020906196e-01 -4.782768240398440618e-01
7.560559907892936415e-01 -4.656315124518659587e-01 -3.766585283595111910e-01
8.657578929905440646e-01 -8.644796688480740343e-01 -3.746991061595341677e-01
7.499259107967355398e-01 -4.253459004544106747e-01 -3.097452257462594005e-01
8.098778747957755542e-01 -5.612173069357675459e-01 -5.754468688205007787e-01
7.276172699927450083e-01 -5.696580122108647615e-01 -5.664730947272040851e-01
7.721887432713705479e-01 -3.140246264826473954e-01 -5.921602421596721122e-01
7.218469335602422099e-01 -3.941590371960712602e-01 -4.962049001244941415e-01
7.651539102995630337e-01 -6.897859255701406234e-01 -4.367970819462105858e-01
6.789072023576783188e-01 -3.935668030118995020e-01 -5.377639415876731555e-01
7.221458244891620915e-01 -7.384933660313346415e-01 -5.375527182186510267e-01
7.075309460597973832e-01 -2.507296350279935027e-01 -4.383815597107143525e-01
7.111813853541715247e-01 -4.485476025471291095e-01 -3.116538012039433703e-01
6.844925858950987596e-01 -3.676136075673244186e-01 -3.839198479850480794e-01
6.849229858537575488e-01 -1.629052178858469979e-01 -4.691233213243095612e-01
8.358714265106330643e-01 -5.067491758908095889e-01 -5.798901007156862519e-01
6.621542046851724983e-01 -2.366248291190125030e-01 -6.497924481030170618e-01
7.366638549343185183e-01 -2.847852060292548337e-01 -5.116936611549918190e-01
8.661828816075325399e-01 -6.019231899434736022e-01 -5.302318110624253400e-01
8.298830731905768587e-01 -7.247838597587907827e-01 -6.775862027888264194e-01
7.037414503356389517e-01 -6.965075888059484299e-01 -5.540659990970975279e-01
7.208345695136957332e-01 -4.779305683188690423e-01 -4.486562259006743325e-01
6.824297328577704214e-01 -3.800574429381193831e-01 -6.227529517271999104e-01
7.196360025433041763e-01 -5.016622014105127647e-01 -6.197728952846603967e-01
9.476055521520878600e-01 -7.561865894774655317e-01 -9.031827689979219365e-01
7.339455285852669597e-01 -3.960803049318872837e-01 -6.638106067962694645e-01
6.780182801839935713e-01 -2.716460449179014525e-01 -2.800373700863860726e-01
7.332184835555786151e-01 -3.892332556959203771e-01 -7.496304795994728210e-01
7.545804125666042417e-01 -4.903652071983710670e-01 -5.312411453917182946e-01
6.773266383750993214e-01 -2.093033288193653085e-01 -5.049139370079189781e-01
7.503661220156807588e-01 -4.841444549943960673e-01 -5.609216643845531536e-01
7.521902995621689847e-01 -3.759455182658086869e-01 -7.226857885387683034e-01
6.981385373340156519e-01 -4.658634790872100417e-01 -5.966518627687045218e-01
7.510622068561003672e-01 -4.979784109660410074e-01 -3.156234649549256588e-01
7.292516047469783658e-01 -2.205863903782221414e-01 -5.411687981832562500e-01
5.831291827960174423e-01 -3.160323668348463677e-01 -4.815513482108233489e-01
5.633157580808214604e-01 -4.074795114338152224e-01 -7.910193327627488280e-01
6.042671266674659591e-01 -3.275732266758950573e-01 -4.494703393416750181e-01
7.189933439241591451e-01 -3.790922057343140139e-01 -5.697799510760814812e-01
5.994421143161323684e-01 -4.901735375964424435e-01 -4.034847563924861547e-01
6.662339661465850327e-01 -4.500566862973829352e-01 -3.319192600575862073e-01
7.344508625409682523e-01 -4.077274149434422235e-01 -6.456136659464699612e-01
7.249932798642753085e-01 -5.521379903113761145e-01 -7.430809966389682053e-01
7.235816622571409340e-01 -7.228941437121787494e-01 -7.599596766563112560e-01
7.241059417425459444e-01 -5.556940040216784560e-01 -6.445306665326766549e-01
7.802790163263639833e-01 -4.488036473966539042e-01 -7.265868491806379836e-01
5.748954592139718933e-01 -2.570578052283152282e-01 -6.549740024819268314e-01
6.781153481540886929e-01 -2.784703807840491763e-01 -7.595334317246162925e-01
7.337704806662967982e-01 -4.269031620515066905e-01 -4.971378465315212658e-01
6.633640800457056841e-01 -1.215230521215642234e-01 -5.138830286316218299e-01
6.185353774542607930e-01 -3.972993780883231629e-01 -6.940380575533939833e-01
4.365841785573678635e-01 -2.482121434537094551e-01 -2.699908034010070068e-01
6.409277471275069971e-01 -3.873984096146716460e-01 -4.111879149692780899e-01
5.620506254551203007e-01 -4.721159079872387920e-01 -3.604819162735837246e-01
6.912680135244291257e-01 -4.946339041659073565e-01 -3.645065364638244709e-01
6.652412500701245790e-01 -3.332929232024830490e-01 -6.702620907002909689e-01
6.232942338499860568e-01 -5.338323692475013260e-01 -6.379189981717487967e-01
6.884466679997318650e-01 -5.112587858081139025e-01 -4.675805524716918349e-01
4.736783759597162913e-01 -2.748231007957584460e-01 -4.377374955551385227e-01
5.740301054706047346e-01 -4.818405094555373580e-01 -4.640472624157534476e-01
6.465239058384182336e-01 -5.617413045444501485e-01 -5.411367394372597062e-01
7.199944743309361073e-01 -7.004990449514831852e-01 -5.411575777329971082e-01
6.153452771293035362e-01 -4.480157150420369661e-01 -5.590231494884001506e-01
6.219728718494965669e-01 -5.242941191373953203e-01 -5.943873646075288342e-01
6.188865300658292767e-01 -2.366763716104571813e-01 -4.211014433255444445e-01
6.546047986141561026e-01 -5.719219046817398677e-01 -4.433759670253634155e-01
6.042039743970142318e-01 -3.382071161298525475e-01 -6.096579437441937976e-01
7.123717491790992895e-01 -6.266433837479397084e-01 -6.331935853325494357e-01
6.225571924783448452e-01 -3.492888102607931700e-01 -6.928021701879414351e-01
6.329168334287076370e-01 -3.143223379239965531e-01 -6.912841493115897684e-01
5.946303318299217544e-01 -5.851839343376918912e-01 -5.654615668540952100e-01
5.963843509443127466e-01 -4.885513931665128595e-01 -3.827946007689924102e-01
6.875518011402035334e-01 -2.496959983127102767e-01 -4.826355479196617893e-01
6.174938191609120608e-01 -3.596065242026496023e-01 -5.079174380848918702e-01
6.814514973682586074e-01 -4.271000599953356236e-01 -6.141005960855894230e-01
6.832007089700695701e-01 -4.809675332752325616e-01 -6.731106902744889986e-01
7.241745392031009310e-01 -4.327366468896793883e-01 -7.995750350546488860e-01
6.680726453611613991e-01 -5.631844067402540510e-01 -7.420725678037851658e-01
6.485056829157778147e-01 -3.373769548568117393e-01 -6.990604199360754833e-01
6.554978341790955731e-01 -2.519925939364981993e-01 -5.277699439625616051e-01
8.242952713473874482e-01 -3.993276772939267083e-01 -7.999350301703769262e-01
6.999872265895770163e-01 -5.608487705972957649e-01 -5.359089041134832421e-01
7.554023668207392461e-01 -5.268435866944503054e-01 -7.915189316873205705e-01
6.542469297242541337e-01 -5.362075029553108330e-01 -3.884030101858098050e-01
6.400069908314049982e-01 -3.181445579852160144e-01 -5.845585153389931676e-01
8.123004452481974447e-01 -4.538378394336626265e-01 -8.851902918614098503e-01
6.716770133638569895e-01 -4.804641049846334333e-01 -6.643234592134255045e-01
7.705566151628917559e-01 -4.863590814760634373e-01 -5.355107734815889309e-01
6.829710512918256704e-01 -3.623179579809630013e-01 -4.713258323885054502e-01
5.855781228686005591e-01 -2.898915652972067214e-01 -5.545897048250045813e-01
6.809529570276522392e-01 -3.434095148496858485e-01 -5.841042449583007112e-01
8.239758834653581054e-01 -5.270327646220724915e-01 -8.155878405450156521e-01
5.556547229537218691e-01 -4.982032369892470669e-01 -5.185350628568796694e-01
6.188160747209510149e-01 -3.480882990676530397e-01 -6.114591169795824399e-01
5.798628192009389615e-01 -3.538793996574010059e-01 -4.543008921026352454e-01
6.242513451194526830e-01 -3.939208915967502556e-01 -3.643036607223595347e-01
5.645236792891359379e-01 -3.423558906278212355e-01 -6.422874144156831555e-01
6.831336626848862892e-01 -4.618337690370126758e-01 -5.477277574379337821e-01
5.999234158721651333e-01 -5.258743539590367000e-01 -4.474902970115071099e-01
7.037625327963921151e-01 -4.785492141150964329e-01 -6.303854553090699753e-01
4.455825615317907662e-01 -3.005224227647325108e-01 -1.927994582083742969e-01
6.601816902989465774e-01 -3.614205318124943389e-01 -4.026393788171422905e-01
6.090820040167672644e-01 -3.628033269687587214e-01 -4.872371030395967750e-01
6.222241313798098084e-01 -5.609306871166830355e-01 -5.822624569379390991e-01
6.774021105018666056e-01 -6.788500859006063592e-01 -6.559713371002948712e-01
7.228838953105540810e-01 -3.073647935644134854e-01 -4.107399525606187929e-01
6.463757578879243404e-01 -5.177231859841122663e-01 -6.797080398779704602e-01
6.285611787272995521e-01 -2.132774574074285390e-01 -5.471345820831765572e-01
6.422488153685987911e-01 -5.410723344085370812e-01 -3.031550871168486871e-01
6.662461861316653078e-01 -7.014079022475225855e-01 -5.102732017397872966e-01
6.918369478430363984e-01 -4.856831033111563833e-01 -7.435933636612830355e-01
5.135076545083774313e-01 -2.634679874685184053e-01 -2.650832663615547702e-01
6.267026450485508882e-01 -2.723715657043901395e-01 -3.046156505125217073e-01
6.716145434989044816e-01 -4.981379394887230916e-01 -6.164499136308707605e-01
8.597751978557952590e-01 -6.069500438670374365e-01 -7.436014004944335731e-01
5.701793661186833617e-01 -2.849872307106480207e-01 -3.505838157958804935e-01
5.352194579575280109e-01 -1.450189970794140137e-01 -4.938872099076530020e-01
6.181900505646784616e-01 -4.107543650087714937e-01 -4.575461141670809084e-01
6.903330029753451669e-01 -4.137088865765998769e-01 -5.346702213155216654e-01
6.490903884648218103e-01 -2.036788936142950313e-01 -8.631626314439433401e-01
7.008713734570495291e-01 -4.164465463889630570e-01 -4.712983318484003092e-01
6.877519588800540262e-01 -4.596638076169399234e-01 -5.467824471637472428e-01
6.706564400809562621e-01 -4.797173506204814863e-01 -8.859164217981150280e-01
6.401002902279868678e-01 -4.179148197746789251e-01 -5.938056585553188604e-01
6.333718212592751584e-01 -2.743992508817196807e-01 -6.979594346462709709e-01
6.684726478188585119e-01 -6.776344291366744876e-01 -5.987822955055848162e-01
6.635317002043161771e-01 -4.607336800756933748e-01 -4.296569589916265919e-01
5.897468658198352642e-01 -3.552348354670993302e-01 -5.067687671220322265e-01
6.293326353492534331e-01 -3.914792523923038559e-01 -5.488998887243954350e-01
6.920698226455272994e-01 -5.999324854922152284e-01 -4.723830650433207268e-01
5.987518286480071339e-01 -4.441185225670185588e-01 -6.313743437717573848e-01
5.534598521723563813e-01 -3.510255401703226141e-01 -5.148069797812895310e-01
5.035812808043251820e-01 -4.045223028424405065e-01 -5.284245715036099966e-01
5.476482975444203483e-01 -3.403626859142927508e-01 -8.164286977405765811e-01
5.478110540869622902e-01 -7.062901692213401361e-01 -6.431701240745808512e-01
5.732015873597346989e-01 -5.533445287996858752e-01 -5.373673979286399671e-01
4.589003888616414173e-01 -3.847205394490802455e-01 -4.314112592321475148e-01
4.847370547578044864e-01 -2.925784483757829513e-01 -2.124024858729467446e-01
5.663178090475677884e-01 -2.827419014109713302e-01 -3.997979675224656582e-01
5.720965281272736291e-01 -3.366820779068353531e-01 -5.845980572813487264e-01
5.064555410133508850e-01 -3.074905115307640102e-01 -3.863536076359306293e-01
5.650809025977956424e-01 -5.241770984396807442e-01 -4.218185430871712605e-01
5.330517182305403168e-01 -2.769600763640140961e-01 -5.883497025947459491e-01
5.207548054132362658e-01 -3.518490912333649412e-01 -4.744597605253724204e-01
5.071197248749998998e-01 -4.051455586223196015e-01 -3.877904132326475128e-01
5.391238637459987437e-01 -4.386133056773218186e-01 -5.942681134545217958e-01
5.461775480124186899e-01 -5.176411914371783496e-01 -3.837788664494086177e-01
5.732863146436479873e-01 -5.900651515575332517e-01 -2.528679634082418026e-01
6.430230238354406325e-01 -4.856741888840589993e-01 -6.543881569500453743e-01
5.574082586710424891e-01 -5.152872223669344720e-01 -6.266398544787170621e-01
5.327233716295820543e-01 -3.748215491330890714e-01 -5.613749484084142871e-01
6.185208557150549957e-01 -4.742450588181976734e-01 -4.312391424405044305e-01
5.580516225061074032e-01 -4.469884980900844518e-01 -4.315769421791406657e-01
5.199421587760433283e-01 -2.022558253661874694e-01 -6.147862013646419044e-01
5.662233176559228198e-01 -3.926410398371662502e-01 -5.741631267738727118e-01
4.854705206003564477e-01 -3.563857380423334220e-01 -4.709166240837121542e-01
5.062186757728617259e-01 -5.356132678328360264e-01 -4.854988949076086691e-01
5.807888799240248368e-01 -5.230703911536838113e-01 -3.468995004070771770e-01
4.631805143264999813e-01 -2.245451926029278233e-01 -5.119463474383034729e-01
6.120749486940293416e-01 -7.168830022636387689e-01 -4.834396843447819059e-01
6.042324018891189752e-01 -3.818514760785660656e-01 -6.383479330754062708e-01
4.814337627549734044e-01 -2.751069536663131032e-01 -2.190946267660427438e-01
5.956343180183889530e-01 -8.853251851533268102e-01 -5.307799214177726377e-01
3.793647083606490611e-01 -2.191905373628739717e-01 -5.768519132979146313e-01
4.241808699592461984e-01 -2.350395770625026692e-01 -5.807265039672602214e-01
5.079037475848999783e-01 -3.973627739168925643e-01 -6.312447885166467820e-01
4.762548448310677252e-01 -6.681610347658772930e-01 -2.482805823363367637e-01
5.080858948357613869e-01 -6.823532351875378765e-01 -5.015419698426448747e-01
5.767702962877718775e-01 -4.212351228308368611e-01 -4.028026388455674400e-01
4.096113378901478086e-01 -2.512976922647705003e-01 -2.805906203020058776e-01
5.868893308072853365e-01 -4.300961435927570520e-01 -6.063552086945187547e-01
6.069649265471506183e-01 -3.608482440428382176e-01 -5.190211523486487621e-01
6.505043176062295096e-01 -5.445814119331844338e-01 -6.079387366810427018e-01
6.352542696736613870e-01 -5.291699756769059348e-01 -5.938967629078550914e-01
6.271333374748175871e-01 -4.681324461223352884e-01 -5.695777356012121651e-01
5.471898761012070622e-01 -5.969561977778106154e-01 -2.080041958435447924e-01
6.914113692122580979e-01 -5.309412048317003752e-01 -6.814671635180027387e-01
6.390401073178875180e-01 -4.902525387302438808e-01 -6.338127624974485563e-01
6.663956489487921075e-01 -2.775414340123991686e-01 -5.415738930840565679e-01
7.237783464397309352e-01 -4.969623988336122622e-01 -6.187335328108032328e-01
7.809208484200467204e-01 -6.241215528816610458e-01 -7.861422904448818194e-01
5.514903356443912052e-01 -4.865838382874727586e-01 -4.998980078499646318e-01
7.064138909267958510e-01 -5.030121831817435663e-01 -8.641686197370468392e-01
6.160576309480845225e-01 -4.643237227862329064e-01 -4.602494685005980024e-01
6.148965403259780693e-01 -5.674898678315960510e-01 -4.587482916387379817e-01
5.797178257147597158e-01 -4.698386689114291137e-01 -6.044665619209554919e-01
6.847656274936633203e-01 -5.012645448837176332e-01 -6.157201766280722133e-01
7.046748253775296789e-01 -4.191031197112127238e-01 -8.752015532265962072e-01
6.975687826756344911e-01 -6.987059731058438139e-01 -4.842603373680374190e-01
6.626347708016400162e-01 -3.674712500784154123e-01 -3.613779281734088578e-01
6.430580375857299913e-01 -5.677151667759603448e-01 -7.225731006849249738e-01
6.125029522984606345e-01 -4.098484541156177663e-01 -7.400575016748134338e-01
5.936506331454949326e-01 -4.058034521265647676e-01 -5.154678359153428424e-01
6.605505768693644697e-01 -2.286202955589922148e-01 -6.036578352834833794e-01
6.197901121617306330e-01 -1.957090458120505083e-01 -5.167539045200992831e-01
5.590366884553814586e-01 -3.314380639727527722e-01 -7.189480868287523307e-01
5.509055137096576793e-01 -4.733952624098356488e-01 -5.391359165881097759e-01
5.987726643262276660e-01 -7.890660912082871903e-01 -8.063323390953711645e-01
5.850747848313018196e-01 -2.464485370468088021e-01 -5.000656379698957821e-01
6.756480263099424732e-01 -5.785485448025218247e-01 -5.424469993382223798e-01
5.036150247709429983e-01 -5.188600421489684145e-01 -3.746538625749242790e-01
6.225332920758530619e-01 -5.098582814542704789e-01 -5.373790187627287551e-01
6.688838512731334340e-01 -3.619634625587870858e-01 -6.338768852124192499e-01
6.524503768933596071e-01 -4.488449851024980397e-01 -4.705372098341955578e-01
5.011701944104594020e-01 -1.194660170014767431e-01 -1.811073190388978738e-01
6.279069681891584764e-01 -5.949703359425910776e-01 -7.237380079916784226e-01
6.539227513974985584e-01 -6.337377235642791540e-01 -5.848642691460530507e-01
5.237354679792662893e-01 -2.546986564917044227e-01 -4.000570732965793574e-01
7.263811552400634142e-01 -5.162081311846362652e-01 -5.925934439943536525e-01
7.031585665681316932e-01 -6.605385343129284159e-01 -4.702184667703672716e-01
7.613112189348276715e-01 -6.309281924408809417e-01 -8.207253352029204585e-01
5.610936565108231022e-01 -1.093887069340766516e-01 -6.457095309282370188e-01
5.980597593173322402e-01 -4.820877804627690111e-01 -7.313864384026111942e-01
6.481395654689303676e-01 -5.026838439053769036e-01 -7.421246955578046922e-01
6.288969566142337264e-01 -5.080558315843912709e-01 -2.697094799917945096e-01
6.288193334602922846e-01 -2.959934002575153045e-01 -3.880819059061990650e-01
6.452672891662105670e-01 -6.598748336462896269e-01 -4.733829364339721124e-01
6.836707450209491554e-01 -5.139808549582176589e-01 -2.798223717728309801e-01
5.473016308525977536e-01 -2.600625462778687336e-01 -3.928322782649598111e-01
5.939837012661075555e-01 -2.255044988080725510e-01 -4.919985996689124619e-01
6.738787066730780317e-01 -9.873911146799039251e-01 -8.455543506759282124e-01
5.788910152821995503e-01 -4.000293968434509573e-01 -6.133849081384852298e-01
7.360963059464853409e-01 -5.288059235989219786e-01 -4.429805852880912553e-01
4.844031813071194570e-01 -4.009165273432828691e-01 -3.073885988750699738e-01
5.936377234931864422e-01 -3.076945418071552751e-01 -4.613472199075716595e-01
5.635289410174246783e-01 -2.607908914058487682e-01 -3.931260677873877896e-01
7.013026206573091947e-01 -4.410738011199426545e-01 -7.124663020053607632e-01
6.256357617204275634e-01 -5.027918026642410609e-01 -4.114031462977449927e-01
6.178370358533484819e-01 -3.678896561263824694e-01 -7.967568350292300039e-01
4.869685663197644843e-01 -5.354216793218449233e-01 -2.684579540843712309e-01
6.782592962061615438e-01 -5.812739539579281356e-01 -6.892501786884808190e-01
5.818286287143816793e-01 -5.994958803328667152e-01 -6.090117138104580441e-01
5.696146507055561692e-01 -4.525842484616333650e-01 -5.292385050543617631e-01
5.442169168849755323e-01 -3.250787284435809887e-01 -3.952301762272680818e-01
6.634213358345375511e-01 -4.565123914299316077e-01 -6.259203777211230779e-01
6.079032919920366318e-01 -4.404655569038542495e-01 -3.633880958598258992e-01
6.252157362714032551e-01 -3.188487062692764162e-01 -7.720965641637063115e-01
6.115089529907353771e-01 -3.392779652558544079e-01 -5.697374539467916499e-01
6.366433751533824292e-01 -6.070831317329035137e-01 -5.279827872393791921e-01
5.099399738797378845e-01 -5.524441936892836580e-01 -4.808060846834028013e-01
6.125184115907473803e-01 -6.546527852697470173e-01 -3.852595992519129986e-01
6.475710139818997568e-01 -5.256604311556407616e-01 -4.798829773876525095e-01
5.596642317682247736e-01 -5.346934372456826345e-01 -4.346827929431213988e-01
6.368159320647022170e-01 -5.109251083535952809e-01 -4.967536027735772741e-01
5.210113070568289650e-01 -2.106691855408886482e-01 -2.710992533307523544e-01
6.037133063290265333e-01 -4.982618732842998277e-01 -4.859600256314196010e-01
5.984771043438414928e-01 -3.985510928430748834e-01 -4.124408292141890087e-01
7.224556185280723852e-01 -4.256040479848954838e-01 -6.912887938353500239e-01
5.626347439220973357e-01 -3.913731192718610252e-01 -4.485192914283531174e-01
6.750181399523742520e-01 -3.012907376690141525e-01 -5.732831475463546766e-01
6.652165059547772152e-01 -4.626607048812187983e-01 -7.846605347405333220e-01
6.703684083942973437e-01 -4.514089192105488202e-01 -5.009847318113571646e-01
6.896323514262885368e-01 -4.485893180636768562e-01 -4.429989955488995435e-01
7.014897383564435707e-01 -3.606640987958020794e-01 -6.732663900243975874e-01
6.856622725694951903e-01 -3.523948324183483471e-01 -2.736474752349291606e-01
5.839161470576614832e-01 -4.334292775980803647e-01 -4.533588190148396535e-01
6.429394360889886251e-01 -4.584018099991382655e-01 -4.306034883817435599e-01
4.859720824061093403e-01 -3.232065950860110171e-01 -3.499453227366666752e-01
5.299976285837590950e-01 -4.755590967546354797e-01 -3.714086152013948983e-01
6.092384160900135015e-01 -4.132902577884092210e-01 -4.622151362887922943e-01
5.468057396596011088e-01 -2.286204636976152393e-01 -2.973269111354377436e-01
6.473024700621436978e-01 -4.394148888475566395e-01 -4.978140633293466344e-01
4.928234150689587700e-01 -2.282489489136336758e-01 -2.583943118556120133e-01
6.200188827213009013e-01 -3.876480202140402120e-01 -6.696025022449116904e-01
7.001699595731838421e-01 -6.338776496148241790e-01 -5.960146107836958862e-01
5.023159874909564060e-01 -3.660477218210385075e-01 -2.756580288190879635e-01
6.057769373127803725e-01 -1.681003686935516050e-01 -5.175220102694964019e-01
6.803953811535965457e-01 -6.292457363147683225e-01 -3.935207736339543239e-01
5.791750646147777459e-01 -5.000139472216007519e-01 -5.463372617409105736e-01
5.852512086704648731e-01 -5.438061087516325998e-01 -3.187266010870151156e-01
7.212248059373482789e-01 -8.297893998497194445e-01 -6.048082478768530557e-01
5.810923534017100600e-01 -2.258549737400623592e-01 -7.016715452999897629e-01
6.242632545057880122e-01 -4.304681556307778934e-01 -6.111022255439859663e-01
5.907665845275595906e-01 -2.853764441925052964e-01 -6.097205238397691573e-01
4.512326398006805128e-01 -3.068974697387920614e-01 -2.641083656532305923e-01
5.316195640950631685e-01 -4.068441477084929758e-01 -2.889743596637317502e-01
6.077536685616169443e-01 -5.768469695207674164e-01 -6.338333399985112138e-01
5.402708894608818646e-01 -2.858042873112127680e-01 -4.619313003444398547e-01
7.431251380580254917e-01 -6.711410206357317776e-01 -6.681279489375930858e-01
6.251932287936412536e-01 -2.600080312913601865e-01 -7.788389322700881578e-01
6.787770737157488021e-01 -4.274023794315837677e-01 -6.032761600249068046e-01
7.808663648960867398e-01 -7.375607146766944844e-01 -3.632190726193886832e-01
5.940185576759295927e-01 -4.477224027262374229e-01 -6.372860730433886900e-01
6.111210663134607479e-01 -4.817737506509653933e-01 -4.929507432312512094e-01
5.282895627874397704e-01 -4.097336621904612564e-01 -3.018413935149406591e-01
7.003457936729065025e-01 -7.003916336505788820e-01 -6.354250041045408359e-01
5.508206540219822145e-01 -1.688582408975003446e-01 -6.082521508594926907e-01
5.045076875793395033e-01 -1.990043148622260283e-01 -3.193229681790157315e-01
6.088497422616168109e-01 -3.684337413138751849e-01 -2.707784667280543900e-01
4.291549902341142975e-01 -1.834025515972794729e-01 -5.363177776730712054e-01
6.914383238571084611e-01 -4.200089099750083932e-01 -6.865457294695165302e-01
6.936959951002119595e-01 -5.519606767026417060e-01 -5.659017663220136107e-01
5.565727952858798844e-01 -4.152677690897501606e-01 -4.699906729407303807e-01
6.309274443369128349e-01 -5.199796877136679818e-01 -4.628180434448285752e-01
3.966719100683260280e-01 -1.555404652460530279e-01 -2.669429088787755866e-01
5.565054097618213902e-01 -2.624569678583013044e-01 -3.878221136631565535e-01
5.853278569904523110e-01 -4.098087916573720513e-01 -5.001699992433841224e-01
7.155232821117660791e-01 -6.713562399865860009e-01 -5.755563376365127048e-01
7.430013475037817727e-01 -3.571540057150608405e-01 -9.008797169625464285e-01
5.332733680898726902e-01 -4.295252542694871778e-01 -8.148650907475962768e-02
7.350097468160510239e-01 -6.604157059390383111e-01 -6.755200093428426200e-01
7.294714033325742086e-01 -6.691447027971904049e-01 -5.453174076343261234e-01
6.047110741956753799e-01 -5.309147156708307058e-01 -7.001099416284506383e-01
6.486751060222961662e-01 -4.412602866459693907e-01 -4.558838365548405491e-01
6.266820467893490232e-01 -4.892692952828490149e-01 -5.821057639730131683e-01
7.167536587131624337e-01 -2.788348800682638462e-01 -7.145096528165306715e-01
5.615579692601118111e-01 -1.486150525542018208e-01 -3.810749253791638758e-01
5.062175980072574077e-01 -3.380089471255685041e-01 -4.021051301694704705e-01
5.387429270604204845e-01 -3.719832229985011729e-01 -3.813406047816494393e-01
6.567967223784361153e-01 -4.042265274432823574e-01 -2.418797980988709462e-01
6.053938200619617405e-01 -3.510545607661392786e-01 -4.968474804913651788e-01
5.316953698493818159e-01 -4.282153780717203873e-01 -3.639661306063772805e-01
7.168600967252469758e-01 -6.101731675858657056e-01 -6.594986489830843013e-01
6.285047317496186281e-01 -3.865337884435926519e-01 -4.249422583612934012e-01
5.691328827734598583e-01 -4.716722878983401479e-01 -5.147846850011279507e-01
5.813142548391629916e-01 -3.370682778766806997e-01 -4.177094596136661231e-01
5.808568797876776379e-01 -3.080175980070669617e-01 -1.404426990645575302e-01
5.727387813436757291e-01 -3.534061232291780819e-01 -6.420090527405593051e-01
6.442419922435314028e-01 -5.472567118503852690e-01 -6.752630832635890812e-01
7.064031127320360426e-01 -3.605139112602260276e-01 -2.605582084858224512e-01
6.768210590049683617e-01 -2.357798362389811331e-01 -7.923031171853027743e-01
5.862768038580603580e-01 -5.137276801217707245e-01 -3.466462685763849194e-01
5.061191086416969576e-01 -2.432662126825726467e-01 -4.740890485368485230e-01
4.608985246309265094e-01 -3.885736073448544659e-01 -4.831726147439887598e-01
6.435965182914960003e-01 -4.440942800785281364e-01 -8.986199472691867030e-01
6.403784580127074300e-01 -4.796768492117360339e-01 -4.190887191573300363e-01
6.450767065751508156e-01 -6.463481588044182047e-01 -5.858629724128592287e-01
6.755854827576515120e-01 -3.341564830083258997e-01 -6.565956281678442252e-01
6.090533847560095637e-01 -3.598811866307913832e-01 -4.615358624541037180e-01
7.597881500383945053e-01 -4.729063423990713666e-01 -9.739340824001003760e-01
6.205374947912734029e-01 -5.725872226621535610e-01 -4.701307503952971700e-01
7.682838617626663869e-01 -5.312833058444179635e-01 -6.784120351964992857e-01
7.096468460652984866e-01 -6.832686892526473876e-01 -4.536828696862125199e-01
6.887931990018310024e-01 -5.124256989147908392e-01 -5.682889976644851515e-01
7.084857523554459746e-01 -7.241971100580322229e-01 -6.679890826004504234e-01
5.780326862245583897e-01 -3.196746119587881019e-01 -2.861280284678238139e-01
5.345851818053892757e-01 -3.592386991749165759e-01 -6.166359169817474672e-01
5.184531242097674131e-01 -2.748274089965256906e-01 -3.234601709792026547e-01
5.829886727611879316e-01 -3.906566731130300951e-01 -4.371948328255808036e-01
6.152572528558803988e-01 -3.312527168883003803e-01 -5.371197983866240477e-01
7.560069583446860086e-01 -4.354694639693406089e-01 -7.680147609351295479e-01
7.330987470920615756e-01 -5.967037461918933694e-01 -6.026507338522000268e-01
7.341813135357928566e-01 -5.058008192659082525e-01 -5.438171599990573313e-01
6.341303470461356895e-01 -5.137711583021329353e-01 -5.772974481761785626e-01
6.672746048668130037e-01 -3.633244665111559080e-01 -7.131039405570520628e-01
6.288258655835807787e-01 -4.023302978136262809e-01 -3.871894605851675664e-01
5.345963694658939502e-01 -2.747831399779725459e-01 -3.740164668868795061e-01
5.762583597802408697e-01 -2.828849793051153583e-01 -5.059787082836209038e-01
6.650175257865553746e-01 -4.426706711868768629e-01 -4.462757674803987662e-01
5.190840173415898207e-01 -4.336940521866110565e-01 -5.432163565754399848e-01
5.544459350940185161e-01 -2.356512051169743494e-01 -5.410118439968152337e-01
6.494060988269287904e-01 -5.024985793845710980e-01 -4.225259832348609024e-01
7.258657456191772717e-01 -4.172831855778129651e-01 -9.380643034629003729e-01
7.024716621936573091e-01 -2.559763947098234738e-01 -7.758810784390219872e-01
6.087207809279471249e-01 -3.203292032393365574e-01 -5.437624835275522983e-01
6.226276199869795747e-01 -4.688411402400403105e-01 -4.514378850252565023e-01
6.684858732657299463e-01 -6.478811330583180705e-01 -7.713129341906608261e-01
5.218079361034839714e-01 -2.469812906495052474e-01 -5.890242642846055254e-01
6.859908224923372266e-01 -3.282808718717227237e-01 -5.942950890052491886e-01
6.550942809161521829e-01 -4.938465358734598354e-01 -1.709491771653466330e-01
6.033798952421656203e-01 -4.521671836640579478e-01 -5.370558972687868859e-01
8.003102768912624398e-01 -6.548821912464402040e-01 -7.435837468721198107e-01
7.036065747449309349e-01 -7.570482533347315801e-01 -4.979156574406351510e-01
7.825034566939992331e-01 -3.717173511004761011e-01 -7.415068539296143513e-01
8.026437773288228605e-01 -2.414798188025817360e-01 -7.290988389973818151e-01
6.588266049972255622e-01 -4.644416571256280157e-01 -4.589069171286954685e-01
6.331166057727557472e-01 -3.260322973808436053e-01 -4.762669675788324675e-01
6.473977244437389977e-01 -3.650760296471680100e-01 -4.688514899040439055e-01
6.290890341760473348e-01 -2.480791878309314136e-01 -7.091035521017494681e-01
8.262988658797643104e-01 -6.989904676920475346e-01 -8.834574902192473544e-01
4.699483947178961785e-01 -2.004609086642434868e-01 -2.490581263380606813e-01
5.880007224981769198e-01 -4.388782966793804974e-01 -5.815827385835850016e-01
5.299477906868492738e-01 -3.394403219104580316e-01 -5.892008648474331700e-01
3.845097226193705531e-01 2.055576552053572925e-04 -3.868433624706444363e-01
7.071967113862380749e-01 -7.991060067802435718e-01 -5.526600020033409777e-01
7.110468143604804503e-01 -5.086373984189518360e-01 -5.959438879011043078e-01
5.916251096690667843e-01 -5.758445410491890293e-01 -4.256043312898984965e-01
6.992467561947970367e-01 -3.294113187545781862e-01 -8.359548016130200487e-01
6.033463573423811788e-01 -3.941837669017922430e-01 -7.405639385699887001e-01
6.614484406621863322e-01 -3.185965789566362893e-01 -6.246665471646726253e-01
6.095256204067989181e-01 -4.727377625177751064e-01 -3.500136341922828187e-01
6.703347250003819369e-01 -2.845681355410611957e-01 -6.788111284177356097e-01
6.159997599203537177e-01 -6.032075506791634290e-01 -6.544159996349288022e-01
6.514526478074742499e-01 -3.238270606265061247e-01 -3.017293132134644118e-01
5.098665293640358698e-01 -4.333495335873447374e-01 -2.987276293503327018e-01
6.460800699558708615e-01 -6.196185289554723141e-01 -5.567480872399501735e-01
5.912588179970561519e-01 -3.228623150864584623e-01 -7.138856300322586890e-01
5.697567529440759060e-01 -2.318894230431904901e-01 -2.632133394504099222e-01
6.629505124130319338e-01 -4.479592539295995657e-01 -4.302627364822106948e-01
5.669289576309157752e-01 -5.282082635085072475e-01 -3.572556263185195924e-01
5.859632987772305235e-01 -1.471270740018493228e-02 -5.505245477530751330e-01
7.035067994141623871e-01 -4.158454637458564029e-01 -6.931826027192071749e-01
5.583024019052831299e-01 -2.988083776676950798e-01 -7.922914365290107952e-01
5.569358687899836902e-01 -3.376508359469592158e-01 -7.047985051203635720e-01
6.572267694606224175e-01 -1.026643850141137904e-01 -4.302838755619595723e-01
6.559455264627613857e-01 -6.701878769685296611e-01 -3.506446504793867547e-01
6.105176508776208877e-01 -4.228668646530961972e-01 -6.187657508517472316e-01
6.311665286314229739e-01 -4.289647311346538316e-01 -6.516902974941567450e-01
5.599763856813160245e-01 -2.300405085214709544e-01 -5.247570254994267103e-01
6.032760765800952996e-01 -2.608815105307318305e-01 -5.741256015687312697e-01
6.382685151305538263e-01 -3.476988552374931096e-01 -5.886563954532659793e-01
6.696008067045107204e-01 -5.115118821988713371e-01 -5.738072524084452120e-01
5.943157807342003274e-01 -2.240809737393627543e-01 -5.664470548607587475e-01
6.632456921637128744e-01 -6.279275948627995874e-01 -5.031427859796715474e-01
7.124969783529433442e-01 -4.779634572699631434e-01 -5.856851174656343417e-01
6.754338045009675717e-01 -8.781427546268081308e-01 -4.275743281361203962e-01
6.597161177813219979e-01 -5.766434721165962785e-01 -5.737189945803291558e-01
7.215947726921054795e-01 -5.035883798873102002e-01 -7.030247296770464338e-01
4.404681916246109274e-01 -2.501055023589580095e-01 -6.221508832957551860e-01
6.298789364965178272e-01 -4.746647310163125688e-01 -4.602311649466028776e-01
6.642154304064260550e-01 -5.314260780965152087e-01 -6.012818952199960876e-01
5.917773417626115418e-01 -4.503755802769053851e-01 -2.902889083213007204e-01
7.675478152937533771e-01 -7.357231148114795616e-01 -6.309514960075031098e-01
7.461915011687123567e-01 -5.245302922836754256e-01 -6.043487307903938621e-01
6.871627217075189087e-01 -3.379663709130387161e-01 -4.154741254175222664e-01
4.599396373759629952e-01 -2.949058877486057106e-01 -5.893904315100262359e-01
6.473220812723794459e-01 -5.208942334538768648e-01 -8.451864072312105236e-01
6.436734790366518411e-01 -4.887045382490180501e-01 -6.501684509151890445e-01
7.162589172613476052e-01 -4.990708415729931957e-01 -5.145761893183857794e-01
6.391883363463120027e-01 -3.891956024486664667e-01 -7.996192938061095212e-01
6.025683134191970325e-01 -2.117154033962607151e-01 -7.130639279658899099e-01
6.690542895610782637e-01 -3.367831532529832472e-01 -7.197374811159589214e-01
4.970526306821536622e-01 -3.574786057751109247e-01 -5.988535042090985527e-01
7.525639990757446718e-01 -5.503462982201599019e-01 -8.030336255700429859e-01
6.807363974738240842e-01 -5.210738381474802061e-01 -7.600795804720612558e-01
7.105373558638858889e-01 -5.973229733326816948e-01 -5.459011999859635367e-01
5.562189831751251923e-01 -4.339770296712690545e-01 -6.230040752085690414e-01
6.805879670389631819e-01 -8.519212069777912788e-01 -7.603114474398005029e-01
7.123685447627785550e-01 -5.674604674471708243e-01 -4.960220362798462013e-01
6.513048482326468935e-01 -3.515820328380589999e-01 -6.385613543012031990e-01
6.592705601961030837e-01 -4.738564825389017798e-01 -5.194705288176502123e-01
6.798767221163699581e-01 -4.690410812620151582e-01 -5.627028357418577542e-01
5.397609192033652192e-01 -5.453492887749109563e-01 -3.880578800389553606e-01
6.182948305910378473e-01 -6.521312078661498646e-01 -3.117833901298858734e-01
5.595922807287490031e-01 -1.746932393284286178e-01 -7.180018649363817396e-01
7.461582571681564247e-01 -5.972590095331149485e-01 -7.920343499455979597e-01
4.374207263036953286e-01 -7.617701690709477447e-02 -3.708495435471559354e-01
5.778361190869429898e-01 -4.250762289467102661e-01 -2.857376000139151273e-01
6.264705420624543386e-01 -4.411785749082786090e-01 -2.525757879010068763e-01
6.537616045753247285e-01 -5.150177753636917544e-01 -4.834105186991330960e-01
6.530887735360635382e-01 -5.549450538368945196e-01 -5.965061643356834864e-01
4.831183391106259606e-01 -2.565584814491659316e-01 -4.717651420301418597e-01
6.594749278665017478e-01 -5.968047385889510004e-01 -5.306109875592803782e-01
6.778967104196009785e-01 -3.436626796841175668e-01 -4.682933503244059992e-01
6.211331697241435634e-01 -3.353435971797829040e-01 -3.752240378385791608e-01
7.002446221335478782e-01 -6.855759992025949323e-01 -5.877723875529867748e-01
6.408516892996476422e-01 -5.049872517216300594e-01 -6.086363198494706417e-01
5.942388989691553824e-01 -6.701342330094939292e-01 -5.441052963555539357e-01
7.975688347637777120e-01 -5.977595286940435848e-01 -5.527568571750083315e-01
7.265359206532822078e-01 -8.165044758790647172e-01 -4.564310169916447890e-01
6.985251706491748536e-01 -4.612271223859849556e-01 -5.039361046493073815e-01
7.291116497280945019e-01 -4.766957922145627080e-01 -5.823868763560984263e-01
6.245882506956994540e-01 -4.983672261870184528e-01 -3.860749949032271644e-01
6.274425737019835303e-01 -3.666508771671788125e-01 -5.169314090988552657e-01
4.898059502498246509e-01 -3.008032237528452946e-01 -1.595878765727007931e-01
6.803846011330261234e-01 -4.304654762957427216e-01 -3.569500831355219006e-01
6.562943599698103370e-01 -6.328080649687310988e-01 -5.288885228167932162e-01
4.863126598276803492e-01 -4.295031714988075677e-01 -3.994665302527229400e-01
6.263523981369920612e-01 -3.292887113288647249e-01 -3.242002430138684055e-01
6.542973307736796862e-01 -5.075202562197467238e-01 -6.138472835866188859e-01
5.463992510344382048e-01 -2.762364511195363193e-01 -6.366659965546062061e-01
5.439291121146490049e-01 -1.785120203123766736e-01 -4.337089554723236873e-01
6.808644015573799280e-01 -4.972350968614129840e-01 -5.496552428738641360e-01
6.886068077530542730e-01 -4.479101075476967786e-01 -5.610929363717374052e-01
6.837260615656206575e-01 -3.352012924043821229e-01 -4.658186414105394135e-01
5.753722114781152364e-01 -2.182417342288007767e-01 -4.409502583832312084e-01
7.079906029679192692e-01 -4.518418134060779856e-01 -6.031796925300603185e-01
6.627535790658813930e-01 -5.342927224571050182e-01 -5.924236447895747659e-01
5.919287026748074609e-01 -4.190695432383724217e-01 -3.497350845295681410e-01
7.148435338903560421e-01 -3.524706996533764070e-01 -5.917065585943679373e-01
6.087302769402227476e-01 -3.818026281890545270e-01 -5.477319205791668644e-01
5.793351801218045161e-01 -5.436636480552858863e-01 -3.999968901882677841e-01
4.451116383795810094e-01 -2.307453499718397083e-01 -4.875200567098980642e-02
7.148812335719774147e-01 -3.716424168718659438e-01 -5.783057018535555649e-01
6.724957225283576534e-01 -5.995299619259188972e-01 -6.893074982666171913e-01
6.943264543533480548e-01 -7.112857010259250323e-01 -6.448087341273254225e-01
5.544443324414021212e-01 -3.927729260714212245e-01 -7.075288987117378525e-01
5.088482549902009211e-01 -3.384802414641674417e-01 -2.987803493054967952e-01
5.699822022024894075e-01 -3.877792410938583068e-01 -2.005546212667659312e-01
6.187842388560733653e-01 -5.943098853077253274e-01 -4.298743597503005276e-01
6.358260142516010127e-01 -3.423648596392485643e-01 -5.698455320136286417e-01
6.617956040048618149e-01 -3.869778632331426493e-01 -5.350960797701413973e-01
6.064675222662949672e-01 -5.559580440451057370e-01 -4.362162765294907985e-01
5.687913443210788067e-01 -2.960678975983355166e-01 -5.535274732493045136e-01
6.284429294240143626e-01 -7.206512076959867841e-01 -4.526116635681693978e-01
6.349854677609947373e-01 -3.813421038522584183e-01 -5.139018461570867835e-01
5.991850509887046705e-01 -5.721803616701008899e-01 -6.261269204299511060e-01
6.473354130067874301e-01 -4.075795458861262155e-01 -6.422013668104167294e-01
5.249891884950796950e-01 -4.946073317721202400e-01 -4.855417724187831574e-01
6.104049412919505535e-01 -6.506706819717957835e-01 -3.103129157781610026e-01
5.373660194386320477e-01 -4.930646074075561991e-01 -6.226899937870378210e-01
4.844577306438653252e-01 -5.583311882545971550e-01 -6.244521811823773305e-01
6.765452746044582355e-01 -6.016473290897184079e-01 -6.917731251103229617e-01
7.448503668704749003e-01 -5.195436803818078708e-01 -7.890605408366586637e-01
6.496215750091738350e-01 -6.495395217745456584e-01 -5.957751986469852490e-01
5.892362998342410840e-01 -6.809813832368378783e-01 -6.988166603566829949e-01
5.661452793192283117e-01 -4.400066242014699647e-01 -6.782994535662778546e-01
6.110167624830409316e-01 -6.443778547028760073e-01 -5.579187461153329863e-01
5.197554161859656574e-01 -3.079900417072569674e-01 -4.811557633616607710e-01
6.346990195969191006e-01 -5.099799812758183393e-01 -3.926091677270586722e-01
5.300040672702177602e-01 -4.041361075614813281e-01 -3.502318356852254233e-01
6.078870114771355304e-01 -2.572162571904130779e-01 -7.793307340079156376e-01
6.162821856639792983e-01 -6.528650462049299108e-01 -4.637033880657135398e-01
6.677889043484488418e-01 -6.189987461227706156e-01 -6.722050163063717498e-01
6.698496696757700875e-01 -6.379285053866192712e-01 -7.212287521273341717e-01
6.342754272459054654e-01 -2.051681724091594106e-01 -5.630216988108469600e-01
6.241070026275550298e-01 -5.142174273996729106e-01 -2.218338178423415741e-01
6.996409996462005232e-01 -4.502570035373869572e-01 -6.190427756042269358e-01
6.997507258436512778e-01 -5.824780211619757786e-01 -5.437496813759445935e-01
6.327241835363892619e-01 -5.629241989609776731e-01 -5.954966560531129716e-01
5.553041452438809422e-01 -2.436615764525771333e-01 -3.910506522707950516e-01
6.860958516096422599e-01 -6.763220375288985231e-01 -4.369547697806885900e-01
5.636217978347377588e-01 -4.240346037264033363e-01 -5.819100668499230800e-01
6.608781319056640235e-01 -5.630841912613195888e-01 -6.245009060845818638e-01
5.520874481733391015e-01 -3.024531729884341047e-01 -3.376245958950905290e-01
7.005101636902399953e-01 -4.594107308979165083e-01 -5.737825684142476845e-01
7.629977962279275161e-01 -5.420905757598326602e-01 -6.651312726085363281e-01
6.189389073449476086e-01 -5.070605058546182597e-01 -5.167531628486097262e-01
6.672067693351837470e-01 -5.198656430155419450e-01 -6.017889035664110153e-01
4.740054398817878933e-01 -1.973484173566766309e-01 -5.027646956140658929e-01
6.304236041097666110e-01 -4.353763403758872386e-01 -7.399575605605113182e-01
6.535576105598308594e-01 -4.883235669882215468e-01 -6.346299438653595359e-01
6.034273613871872222e-01 -5.294052712345878042e-01 -5.611956678225777928e-01
4.928550071287371992e-01 -1.484571280942206251e-01 -3.229184488041081380e-01
5.535260124378731383e-01 -4.916785654836082209e-01 -5.121813685898217727e-01
5.866040443704436669e-01 -3.620409021605976996e-01 -4.699674639274573629e-01
6.781636880364843023e-01 -5.429831874098143274e-01 -4.182834440738161241e-01
6.824903417781209569e-01 -4.884653624731516430e-01 -6.970313218121662047e-01
4.264933265305663745e-01 -3.261931225873779816e-01 -1.374034223622113693e-01
5.785102886931259292e-01 -4.381729615704297309e-01 -5.068916258651796625e-01
5.762831455018617710e-01 -3.773789449683757624e-01 -3.919184756453359952e-01
7.124582733339561713e-01 -5.187185276289119074e-01 -6.297437780038932509e-01
6.381730587858540638e-01 -3.141204748738264385e-01 -7.347393423089907394e-01
6.584282230782645406e-01 -3.474800762158669620e-01 -5.221872126203277453e-01
6.395785064057508684e-01 -6.070967210725868313e-01 -5.028286446147651745e-01
7.105641853256972063e-01 -7.394736549411695670e-01 -7.192460854899507261e-01
6.117763783238938657e-01 -5.260448416881744471e-01 -4.731822804105281222e-01
5.004360043905573541e-01 -4.301141127668262065e-01 -4.676402350431261290e-01
6.332590635199673024e-01 -4.914877177671668207e-01 -4.610793705554381283e-01
5.836779996382479574e-01 -5.206025636413187385e-01 -4.286030967663974067e-01
5.668021054305230066e-01 -3.007124876736408936e-01 -3.266635324364601800e-01
6.739386102306315074e-01 -5.863774561708350319e-01 -5.220335372800506413e-01
4.750904846163575002e-01 -3.068983638278761639e-01 -3.503360938973947292e-01
5.087083584515665891e-01 -3.080924441138965797e-01 -5.996677070109233121e-01
7.024264162314541871e-01 -5.552414372458485126e-01 -7.371388484192493706e-01
5.718746720490472946e-01 -5.002294743858302084e-01 -3.259225430654013600e-01
6.531982285959987422e-01 -5.081118618729441039e-01 -4.615740835241441964e-01
5.348008361505520725e-01 -2.672252965386094914e-01 -6.929177861390920512e-01
5.185164734029017453e-01 -3.686134620609324841e-01 -6.515222361872865520e-01
5.851101947449373064e-01 -3.841915796200408018e-01 -1.338110752519163782e-01
6.623908671081264465e-01 -4.677186279853038364e-01 -4.956052857278696600e-01
7.564651903001031741e-01 -6.362179241459173795e-01 -7.187771062809575895e-01
6.738975175643799886e-01 -4.488873290885102563e-01 -7.438687518450537439e-01
6.320009097995935576e-01 -5.378738264135076719e-01 -4.825506828468895115e-01
7.120595875635955530e-01 -7.024505300762924342e-01 -6.173407331901481498e-01
6.120244808811685644e-01 -7.335215802464674084e-01 -5.089957118186108076e-01
7.638612127851844846e-01 -7.072602977242925526e-01 -5.509216758185493390e-01
4.620067411964097204e-01 -5.225369493173026569e-01 -3.960416108632314192e-01
6.574130599712364464e-01 -5.075234964998962539e-01 -4.449439050546373231e-01
6.863062375253230485e-01 -4.500681233316434771e-01 -6.305333169875093624e-01
5.915168242812796073e-01 -3.197431035354907358e-01 -6.598406436290273902e-01
5.765386414656497038e-01 -3.649063265190988226e-01 -4.522361391865903357e-01
7.052659115377810650e-01 -5.985667167374910669e-01 -5.868319903261212112e-01
5.742632531037714649e-01 -4.575551689926067311e-01 -4.450089503835759075e-01
6.548779614858473153e-01 -6.180249295997790604e-01 -5.455507042759948355e-01
7.007020123168476999e-01 -5.596465137234756249e-01 -6.642978649875361796e-01
6.798998982353841036e-01 -4.937152065561765113e-01 -4.940350947182023944e-01
5.083492856944000771e-01 -4.516557758257047084e-01 -4.024756821811537044e-01
5.901456742168500469e-01 -4.746019716298945923e-01 -3.963549920174180841e-01
5.751849778049513695e-01 -2.904983226527417806e-01 -5.758161046153316143e-01
6.589420428456898016e-01 -6.731274638025301904e-01 -6.264184749960723941e-01
6.501002552615977592e-01 -5.925413852425616135e-01 -5.668861541534160331e-01
6.492188211813432197e-01 -6.590541973990564628e-01 -4.684587950176437587e-01
7.121506112155042700e-01 -4.773337474384260481e-01 -7.469609180545204730e-01
4.799629573201995569e-01 -2.122800149538961456e-01 -2.406709984630652777e-01
5.254943304752459632e-01 -2.014976170259439314e-01 -3.870775856634880441e-01
6.068583241590732591e-01 -4.076298841190002520e-01 -6.618392364951888318e-01
6.089024456253566697e-01 -2.342740140733767795e-01 -5.819234319656287902e-01
6.876322878960090534e-01 -4.986025878573818737e-01 -7.175289570245917403e-01
6.711771506490804562e-01 -5.381493342374676914e-01 -6.875880167002770271e-01
5.155199083694914641e-01 -2.650273371309750381e-01 -4.723808721777635888e-01
7.011842870831657137e-01 -6.282408660013616419e-01 -4.739303412062967347e-01
6.637029523574566880e-01 -4.238080794591128075e-01 -6.294395846701204000e-01
4.866864541812461198e-01 -1.054411207943326545e-01 -3.944182759605676658e-01
6.160872317965035982e-01 -6.147570044491446062e-01 -5.052954492519110552e-01
7.415777181152529707e-01 -4.345082296164606284e-01 -6.637864611618717881e-01
6.738515421708974884e-01 -6.407888340269729532e-01 -6.750881793590766122e-01
8.149548665106363110e-01 -5.879119927537268531e-01 -7.455299459204001167e-01
5.296226066872891103e-01 -3.193138760880867011e-01 -5.580444688459857971e-01
6.234933514681513245e-01 -3.928100644578602640e-01 -5.687678500461910147e-01
5.356828459107592089e-01 -3.241195466391459945e-01 -3.781897420236295382e-01
5.875555667694727369e-01 -4.181729277340338058e-01 -5.662186969580997875e-01
5.284576880460587489e-01 -3.025936195740546175e-01 -3.693646329459641109e-01
4.658400582520108024e-01 -1.323833796514897188e-01 -5.237233039432216408e-01
5.520778976299927088e-01 -2.944216341349328303e-01 -5.158702862941311196e-01
5.661157472290141435e-01 -3.722464758500678705e-01 -5.920282527018647656e-01
6.059502089469015473e-01 -4.074342788114027059e-01 -2.630243352870604845e-01
5.209463433679957234e-01 -3.869845830329019520e-01 -5.418298244001196196e-01
6.248702863739676872e-01 -4.984615915402854647e-01 -8.836579216562796546e-01
6.917014894281949822e-01 -7.641232904038330886e-01 -6.837818567186966234e-01
5.330040009202070550e-01 -2.305823751539870514e-01 -4.595852455729798614e-01
6.518826224994866969e-01 -4.406724414130893663e-01 -5.539465828844933881e-01
6.158489593873084367e-01 -5.586087556829091305e-01 -1.693077580790589565e-01
4.946332530384278670e-01 -3.434407160766403955e-01 -1.963890376989732012e-01
6.851611431837203448e-01 -5.803859479277027056e-01 -6.069783254076557277e-01
5.988117845183107413e-01 -4.971307605830439513e-01 -6.653613826363762307e-01
5.483129324704862917e-01 -3.394251390301215032e-01 -6.976709265370613089e-01
6.469340445960063413e-01 -4.366821671837910479e-01 -6.880729324969854233e-01
5.838071332231327126e-01 -3.826282272129541973e-01 -4.382973353490760005e-01
6.668017529382974651e-01 -6.055690247982989938e-01 -4.518267567650200434e-01
6.885010002393103790e-01 -6.027478410437514533e-01 -7.720518607678776846e-01
7.270168292694094703e-01 -6.554217160090449745e-01 -5.765589313474155375e-01
6.245473857865109224e-01 -4.286872623476485344e-01 -6.589577084186002409e-01
6.468162864567696957e-01 -3.688584692171148482e-01 -5.322265444083140729e-01
6.288229646896850156e-01 -5.544788790772581244e-01 -7.094785997822583568e-01
6.230355361947541581e-01 -6.413684969717157180e-01 -4.941182961836125820e-01
6.264597995610956538e-01 -1.938760032786372989e-01 -4.227795422901206024e-01
7.533417977394223364e-01 -6.481384840683368509e-01 -8.208720537345697288e-01
6.219277254518167375e-01 -3.809442312591180269e-01 -5.240837288979696140e-01
6.413028160950884349e-01 -2.129336066473630495e-01 -4.584446114694005203e-01
5.117787533043069992e-01 -1.477566548036532978e-01 -4.804129199076379031e-01
5.226211070783675083e-01 -2.678005299527108640e-01 -7.167438272432504753e-01
5.712254194395116613e-01 -4.860206586685071883e-01 -4.311601575033181533e-01
5.998810025952940883e-01 -4.252685669142262093e-01 -3.927859983257717680e-01
7.073992162472548806e-01 -5.966087633337857632e-01 -5.170867200649675866e-01
6.387087053714464169e-01 -4.701086183433962340e-01 -6.822677298611883323e-01
5.838780449848304244e-01 -1.790849025059859656e-01 -6.635875517900542420e-01
5.170207791557301924e-01 -3.946781991287586777e-01 -5.288783899888418460e-01
5.790592493615926983e-01 -2.828989182375689637e-01 -7.580561685534790151e-01
7.381483409713647248e-01 -5.565838288817546164e-01 -8.772107561875239767e-01
5.433134590163266608e-01 -2.849126515362581102e-01 -4.127519954226213095e-01
8.025758646725171808e-01 -4.444673592789052385e-01 -9.726345007426537848e-01
6.063337822487473439e-01 -4.157973279024642643e-01 -6.355941610619648685e-01
5.901077991683001400e-01 -4.934240970556964534e-01 -3.297354698175309906e-01
7.108711000211447306e-01 -6.510878121938383778e-01 -4.015793261958258142e-01
6.249717705317956451e-01 -4.039020699476032483e-01 -5.878599268969826319e-01
6.570243117652445619e-01 -6.448950579906518321e-01 -7.028919354205185321e-01
5.567902257599723903e-01 -5.675953762193475249e-01 -4.159711507105119388e-01
6.184215502228531669e-01 -3.658816477015967017e-01 -6.435744611991989217e-01
4.998154682096851431e-01 -3.124014608668792548e-01 -2.256370430404128768e-01
6.836534119286610256e-01 -5.915369143214093128e-01 -4.820947460996922729e-01
7.329286544942292814e-01 -4.255877966014494085e-01 -5.620631406283438380e-01
7.933739199125353636e-01 -7.622157775126514601e-01 -5.913659971682081462e-01
6.330206328310969965e-01 -6.014404823803558564e-01 -6.046221225619814454e-01
4.806351862237026040e-01 -4.109798168003915286e-01 -3.783554782414131346e-01
6.012822090537075503e-01 -3.086837285135919373e-01 -3.993073107601001759e-01
-1.163481640822983110e-01 -2.082754280328362739e-01 -1.037504032747023075e-01
-1.134601937983443776e-01 -2.899538198584483695e-01 -2.694130712533131522e-01
-1.698009419530284170e-01 -3.813237277618761745e-01 -9.409552124861431111e-02
-6.380360684147046157e-02 -4.239195535174498097e-01 -1.489018993607782448e-01
8.084818334836274545e-02 -5.770482272553447700e-01 -2.056606707461003936e-01
1.022654362850685672e-01 -5.565909816010088385e-01 -3.853554877201057494e-01
-1.324329474953289676e-01 -4.830815417395935008e-01 -2.681328811811560797e-01
4.530907804249695303e-02 -6.342204353788654103e-01 -3.263256599200330399e-01
6.751965975379414786e-02 -3.974432020338354299e-01 -5.727094984338632067e-01
-8.938618406711151820e-02 -2.508948011559897218e-01 -2.341515210100100219e-01
2.633296245205674069e-02 -5.043728091435828453e-01 -3.845639549869277474e-01
-6.056877912081759519e-04 -3.299010624919240797e-01 -3.043172512601777235e-01
-9.859412365248765298e-02 -3.722111356394122161e-01 -4.699608924936455878e-01
7.195407623879379599e-03 -2.153140585320536537e-01 -3.418407309585513865e-01
7.800830578592776732e-02 -7.659153840315355843e-01 -4.278854047345199696e-01
-2.858202846050783563e-02 -2.888392538718504987e-01 -3.914609135395714645e-01
3.033883674019755006e-02 -2.712466241579845061e-01 -5.042022035631656962e-01
7.404888812297549805e-02 -6.117519824032235931e-01 -4.646454004879849720e-01
-6.734379981110016899e-02 -4.779823999775802967e-01 -1.620748510757339389e-01
-9.750849934302641131e-02 -3.014185963864894902e-01 -4.523388078514125610e-01
8.742280244934663713e-02 -6.446634706804794668e-01 -3.908050132581970537e-01
-9.064080412060793179e-02 -6.984484472274687938e-01 -2.632133659756652477e-01
-3.903430480108083245e-02 -3.277008847732041374e-01 -1.952043373945708815e-01
5.267415511020612229e-03 -5.966812108904493428e-01 -4.572674755082597464e-01
-1.633275545577461685e-02 -1.293578522437970335e-01 -3.127232294344453045e-01
-8.884946363343582121e-02 -4.707109253260033377e-01 -2.303083331473119166e-01
-8.222343749252747358e-02 -4.510525266783855791e-01 -3.683378961422643094e-01
-9.319374915939659942e-02 -1.179271068254794663e-01 -1.863799714914260441e-01
8.941542629114973550e-02 -6.067579928012456492e-01 -4.290231846972418772e-01
-8.218895073928189632e-02 -4.261039761143550209e-01 -1.660706062893861912e-01
-6.636218991058528971e-02 -3.286883772707467344e-01 -2.557918559898775257e-01
-2.411589083758158836e-03 -3.483204575381004808e-01 -5.399930036058546712e-01
-1.514322203310429771e-01 -2.380307534696597394e-01 -3.766616925782919623e-01
-3.595331538786661341e-02 -4.218141838333324678e-01 -1.937945306159201131e-01
-5.871993166407651898e-02 -3.257148376120202471e-01 -1.158945905497699158e-01
-5.438274999506997887e-03 -6.341332360422540226e-01 -1.351562658016201013e-01
-1.416276545570740453e-01 -5.728075856375123287e-01 -1.605497822069827940e-01
-1.035216206502780345e-01 -4.934876278482511758e-01 -3.989740514182731346e-01
-1.977091059306701482e-01 -3.991645381380370949e-01 -1.377047428340496538e-01
-5.708802093334064409e-02 -3.111947143622830758e-01 -9.523848343594076837e-02
5.967349367017504846e-02 -6.301151126888773213e-01 -2.873135512590239138e-01
1.059725475322226274e-02 -4.362682560187289837e-01 -3.442121754008762302e-01
1.196624203911955675e-02 -4.446895783871545049e-01 -6.384716366042852975e-01
9.629412095351064238e-04 -2.191459052504698413e-01 -2.858153609210627444e-01
-1.341269731741010496e-01 -2.916088335011837174e-01 -4.654505314199224308e-01
4.140400788382692099e-02 -4.087508278239382342e-01 -5.424033981177935893e-01
1.506739190899697434e-02 -4.365446235066858804e-01 -3.749538334045956489e-01
-7.331958398294302626e-02 -4.380171239848595910e-01 -1.305292445425054737e-01
-1.289387648726263436e-01 -2.287423184511743202e-01 -2.302515559706117543e-01
9.177964166893204379e-04 -3.267209475086207959e-01 -4.905102189409191737e-01
1.509912941764834926e-03 -3.536523070532568980e-01 -2.111680428669187037e-01
-1.101239730903902370e-02 -3.519630529976756073e-01 -2.769473004862992305e-01
-7.899810076308133588e-02 -1.287306987722023344e-01 -2.205599170826326727e-01
-1.663514677127952979e-02 -4.093650058957361004e-01 -3.056685192580124166e-01
-1.907079136091018867e-01 -4.646111904263414694e-01 -3.387590288998421073e-02
-7.286825898764703879e-02 -3.996264762493275668e-01 -3.092487343120442489e-01
-1.176058162315425371e-01 -3.848957014089440243e-01 -2.710656397002355611e-01
-3.100418644932112500e-02 -1.920667096852590738e-01 -5.865624933639637106e-01
-4.197504914860550329e-02 -2.553326865921987654e-01 -3.021346751024194255e-01
-1.972897022552855262e-02 -1.688525519716232992e-01 -3.740086905084050173e-01
6.649573839649836060e-02 -2.439340459329013555e-01 -4.950526998239381804e-01
-1.759079333809054901e-02 -4.477220059855877565e-01 -2.920640777007488254e-01
1.823297654764877151e-02 -5.528334448793770228e-01 -3.091644628417111740e-01
-5.061186819314356100e-02 -4.535405452434111417e-01 -3.425208955148066892e-01
1.933686410348300910e-03 -4.367007576086967546e-01 -1.746149500921054809e-01
1.946913265707239660e-02 -5.414014378896658819e-01 -4.056154421796440701e-01
-4.665183472685230370e-02 -2.318841454791735757e-01 -4.617201986415966353e-01
-5.625884980871997953e-02 -4.116208068370412754e-01 -2.395505672534836705e-01
-6.409319478017261318e-02 -4.111974556679527382e-01 -2.234708021844595827e-01
1.746190694407223631e-02 -3.639204578241019838e-01 -1.912531027093340441e-01
8.895287283767050468e-02 -2.825768393474548112e-01 -3.311001020727437627e-01
1.030450816458561292e-02 -2.010767819786729582e-01 -4.769917487575625614e-01
-6.645113816521064365e-02 -2.993520161837812665e-01 -2.675421613855797354e-01
7.757998763148155064e-02 -3.400765275210058114e-01 -6.028745525785810244e-01
-9.614048130628383149e-03 -5.461047379326027240e-01 -2.430585016940423060e-01
-1.255567404292978750e-02 -4.095963909235758038e-01 -5.115677755541101490e-01
2.479812765578914835e-02 -4.047720425221759122e-01 -3.040777235926475086e-01
-6.938205556139465102e-02 -4.139721148640176374e-01 -1.631202428067695109e-01
6.959599813727734841e-02 -6.540680512314374084e-01 -4.675007499886825180e-01
-1.137479075626881553e-01 -1.459010019994004814e-01 -3.998452139445758391e-01
-9.338008100978711923e-02 -2.285379644141185551e-01 -1.612894501411830106e-01
3.360650523442920701e-04 -4.289613263041931468e-01 -4.855748852720669362e-01
-1.227759305411231239e-01 -5.405230501760440731e-01 -3.596346403836432337e-01
5.592119629284297844e-02 -4.886796283009022801e-01 -5.060224992628641338e-01
-7.278138157923086382e-02 -4.261077542285587327e-01 -2.432943607797866115e-01
-8.223721248211113277e-02 -3.320953657496614753e-01 -5.108636109221720289e-01
-1.505238610199435279e-01 -2.664325539407164101e-02 -9.449786257260006650e-02
-5.363377871934460472e-02 -4.427068682200148153e-01 -2.756516603671372856e-01
7.224964200065997488e-02 -5.359481243434429665e-01 -3.421031737505302317e-01
1.003203739263991423e-02 -3.583709048540106856e-01 -2.743239161856734221e-01
-5.660568393000264820e-02 -3.685743720816248015e-01 -1.797485697175575936e-01
-9.043719302319974673e-02 -3.271220548837221465e-01 -3.568054357548642308e-01
3.072359444237537929e-02 -7.726988597284960569e-01 -3.710183687556094512e-01
-6.644929583330627665e-02 -2.973283101063315392e-01 -3.657471532904685851e-01
3.546882736309520112e-02 -2.695813917706519902e-01 -4.181868101967736173e-01
2.783889133920336434e-02 -4.206101066881333672e-01 -3.728234042922893288e-01
3.731335624032539044e-02 -6.369591941730714524e-01 -2.830944257790442009e-01
-2.845657096632292493e-02 -4.002357784106860272e-01 -3.275066171279483740e-01
-6.428977834281912607e-02 -4.516154559457872253e-01 -3.463072283826948983e-01
1.075154292343269979e-01 -4.892483332303174670e-01 -6.604637489913627313e-01
4.007294570103070441e-02 -5.008223391594026630e-01 -3.300912165282552380e-01
1.057298840515579208e-01 -8.080516551440490858e-01 -3.537725434176657302e-01
-9.734950553689003527e-02 -3.914345836020101110e-01 -1.410988757160103191e-01
-5.400745758018477005e-02 -6.037672454719924531e-01 -4.440167252529789721e-01
-1.293085070831732075e-01 -1.106140562053803400e-01 -1.940964752245184499e-01
-6.700039193842410867e-02 -4.935185490951390364e-01 -2.287610134997142275e-01
-8.483493322194446407e-02 -3.651641754962233755e-01 -4.201744729107179666e-01
-1.473668607086140447e-01 -2.457904896349094592e-01 -8.906043979405131594e-02
-5.008456482319578740e-02 -2.009568864163613355e-01 -2.782143146599946881e-01
-6.872535020860137678e-02 -4.094437586962400566e-01 -2.556034596422809280e-01
-1.584925011671609596e-01 -1.445161029523918117e-01 -1.236322033174985791e-02
5.393712941632022861e-02 -3.110833315536085664e-01 -4.878314764800828485e-01
-2.998262018044828281e-02 -2.954228798094047370e-01 -4.383736640811251029e-01
-1.508299757435622723e-01 -2.633025839804852275e-01 -4.843604136700445650e-01
-6.387369799628173084e-02 -3.380736657178791127e-01 -4.840058440812784468e-01
-3.715325970119698340e-02 -2.258024493707577740e-01 -3.581649088988054785e-01
2.012753756855412135e-02 -3.969273273720608231e-01 -5.257590862197303316e-01
-2.329942276304830528e-02 -4.349838449922049932e-01 -2.434507515208457207e-01
-8.625159326123599257e-02 -3.667086281981326579e-01 -4.412633259011284892e-01
-7.927567596891282875e-02 -2.051016176447761907e-01 -5.445633996973739954e-01
-1.629272581255718499e-01 -4.652005940359025260e-01 -1.902941365848991317e-01
-7.874157300001671800e-02 -5.075006839195954633e-01 -4.343355918065245902e-01
-7.981153209111191416e-03 -4.106448891862779504e-01 -5.386694373822207282e-01
-9.097378221139473808e-02 -2.351561767333496533e-01 -1.645063861174813624e-01
1.559488475605830260e-01 -6.216917963790868917e-01 -5.392471702347951812e-01
-1.250921064284917783e-01 -2.195049209044279692e-01 -1.024746770177840105e-01
-7.360607906036698012e-02 -5.065383175800892701e-01 -5.493244192079735910e-01
-6.036613676079793933e-02 -2.979001180282141448e-01 -3.862126081117556176e-01
-2.983790951671716485e-02 -2.831129566372396766e-01 -2.366582336054730007e-01
-2.795593933114615126e-02 -4.469010946884974800e-01 -2.395134796369942087e-01
-4.983752339781011287e-02 -3.320216928760020281e-01 -3.615318761157038097e-02
6.175414070893570084e-02 -4.930018859316898094e-01 -4.926544606002476456e-01
1.197038920211768165e-01 -6.713042749328033132e-01 -7.049344348349757539e-01
-5.938851955543800187e-02 -2.450578482996688123e-01 -4.500295948134147572e-01
-8.311727785670885993e-02 -2.028937574914695396e-01 -4.363050333776423706e-01
-1.107099997842615480e-01 -1.391917187203022266e-01 -3.582987398987835803e-01
-2.737586719046003481e-02 -2.266514759996147710e-01 -1.958410856610974804e-01
3.229309936049018503e-02 -5.828072524167331459e-01 -5.777234594870623852e-01
-7.499497305857083518e-02 -1.827629075953001170e-01 -2.259805627081710178e-01
-3.517430333802273879e-02 -3.409663124765449638e-01 -3.355565131863440520e-01
-6.722739745919481535e-02 -3.195880409111535592e-01 -6.093477366988691024e-01
-1.092146926637278526e-01 1.044785086664834495e-03 -3.334058896411273842e-01
-3.426035151648409993e-03 -2.949022057827237475e-01 -3.060714363275227612e-01
-9.062298873978447133e-02 -3.713291690084830066e-01 -1.770767188718362917e-01
-6.801850136833476057e-02 -2.972113247605974173e-01 -3.941815303300768569e-01
-5.929301324509772542e-02 -2.795052057436020476e-01 -3.291538892461614019e-01
-1.235082925612989158e-01 -3.080214271159000816e-01 -1.767140286978161612e-01
-6.741965597661314646e-02 -3.926362455484460057e-01 -7.461732785446342220e-01
-5.026544462101112387e-02 -3.531642172850646411e-01 -1.601294670588879754e-01
4.888203368794563630e-02 -6.228078971851389589e-01 -7.464070467836654288e-01
-8.878998381006697471e-02 -2.478512685895477574e-01 -4.021387789551202907e-01
-1.285568233435636643e-01 -2.499390657024234130e-01 -1.515423754788698396e-01
-1.158682103639687710e-01 -4.315582310788834697e-01 -1.404552339267590710e-01
-4.454466581501925759e-02 -3.635841530635359753e-01 -5.737440378492930648e-01
-2.396060837266222876e-02 -2.912988083138792206e-01 -2.334305085607004671e-01
-2.655250568390377097e-02 -5.257665548903474040e-01 -2.611583490088915660e-01
-1.788948856657981423e-01 -5.593684761475596900e-01 -1.410130836255945042e-01
-6.061880227722493686e-02 -3.164539164871302823e-01 -3.493177074510942504e-01
8.432940542579814291e-03 -4.246276685772132353e-01 -2.882770539768957363e-01
-4.816088059429057822e-02 -2.289425735399466255e-01 -3.137877211517614562e-01
2.116588987655587673e-02 -5.313745119234178915e-01 -2.736982099076725738e-01
-1.483702445886061483e-01 -4.040920691592946312e-01 -3.487776949853569342e-01
-1.261713503197365860e-01 -2.809561268994658079e-01 -4.257275395189621392e-01
3.421494617078746359e-03 -5.457373318601881351e-01 -2.650450427960646671e-01
-1.443673962330422889e-01 -2.946198521091063505e-01 -3.038977563617470956e-01
3.114019893395347793e-02 -8.122092218807837050e-01 -6.134834012546024340e-01
[truncated: 6,408,606 more chars]
