# Supplementary material for: A Stellar magnesium to silicon ratio in the atmosphere of an exoplanet
Source: Nat Commun. 2026 Feb 18;17:2902. doi: 10.1038/s41467-026-69610-x (PMC13031952; doi:10.1038/s41467-026-69610-x)
Supplement: Supplementary file 3 — Source Data [file 41467_2026_69610_MOESM3_ESM.zip › Source_Data/Supplementary_Figure8_condensation_curves.txt]

Pressure [bar]	Temperature_Fe [K]	Temperature_MgSiO3 [K]	Temperature_Mg2SiO4 [K]	Temperature_CaTiO3 [K]
1.86192e-06	1220.9388007880243	1209.8461669334092	1248.4216168484027	1489.819882345952
3.74988e-06	1243.0897167291996	1225.6262885894484	1266.2052792883294	1508.7513943683916
5.55949e-06	1255.9053892184218	1234.6840886178738	1276.4321874544962	1519.6124254001375
9.02819e-06	1272.0523522657386	1246.022112038674	1289.2532915016673	1533.2018050405495
1.25988e-05	1283.3935812999339	1253.9366107304	1298.2160352004014	1542.6840268264991
2.38437e-05	1305.677235678321	1269.3707205021153	1315.7251157003489	1561.1663006914391
3.23255e-05	1316.5831863457963	1276.868642137254	1324.2457836752214	1570.1407056882733
5.10466e-05	1333.3020583351765	1288.292628306631	1337.2466025295068	1583.8088637371402
6.92118e-05	1344.6800066408296	1296.018884729407	1346.0520269816182	1593.0491823002615
8.83626e-05	1353.9510972530768	1302.2857930171701	1353.2018255673693	1600.5419744136436
0.000135323	1370.4371660921813	1313.3666692098461	1365.8603875906138	1613.7855859698834
0.000148393	1374.0564153729072	1315.7885552646433	1368.6299275362667	1616.6793496351816
0.000162742	1377.698880182039	1318.222092481647	1371.4138140935056	1619.5867385467357
0.000173153	1380.156792094388	1319.862030787287	1373.2904282210475	1621.5458338093079
0.00018985	1383.8220032340782	1322.304207362537	1376.0859235513685	1624.4630454347275
0.00021458	1388.7274176285903	1325.5666148404232	1379.821929348189	1628.3595674789215
0.000208416	1387.5566239136974	1324.7886004954998	1378.9308042807745	1627.4303787824342
0.000257998	1396.175342401987	1330.5065778669584	1385.4825348995757	1634.2586973130992
0.000503646	1423.8970160723627	1348.7529762244442	1406.4275075383262	1656.0373173905255
0.001044637	1455.4141290943564	1369.2323961657073	1430.0049471426023	1680.4614110835703
0.002100886	1486.9342773744447	1389.4371126161427	1453.3381628744523	1704.5373644526348
0.003741923	1514.0241466933057	1406.5851357536822	1473.1977653514377	1724.954986441634
0.007080376	1545.1238830698676	1426.0289640689934	1495.7790995983717	1748.0884306456117
0.0133985918655271	1577.533001146083	1446.0209152471552	1519.0669997756975	1771.8543935216387
0.026937156	1614.613892524999	1468.5631535442792	1545.411167918104	1798.6282542655595
0.057537998	1656.939953724957	1493.8715774031798	1575.0966524509577	1828.6575204681455
0.096416392	1687.0212586800158	1511.5907584820313	1595.9490533359292	1849.6630129025357
0.1430468680171064	1710.7555778709898	1525.4174413370574	1612.2601396461448	1866.043285167326
0.2396693654369492	1742.8325179369815	1543.8923303474637	1634.108854687141	1887.9154667736166
0.366605071	1770.1669299962973	1559.4467649754536	1652.5520633682372	1906.317087547504
0.6143783456934637	1804.5490186465274	1578.7693576234167	1675.5249669625575	1929.1599890696357
0.99879606	1838.1504397680947	1597.397363587225	1697.737072689944	1951.1643387036477
1.725237176577428	1877.471489808956	1618.8818826672398	1723.4349059750837	1976.5217362723324
3.072118464	1920.8495576776797	1642.198803726671	1751.4214673485249	2004.016174470005
4.160593142	1944.4639774621517	1654.7262549809973	1766.4996407724798	2018.7770506946558
7.403810149	1990.9763105990687	1679.0663888924148	1795.8797512341014	2047.4346007427866
9.432677343980602	2011.1922001165335	1689.5094661583594	1808.5193734219908	2059.721157378387
11.657842218966804	2029.2111944538958	1698.7493489658123	1819.7198864767577	2070.587673012475
15.777045800020325	2055.520568176587	1712.1261821953194	1835.9637964826272	2086.3120284290476
19.495136170423454	2074.329279716328	1721.60722645776	1847.4974785492007	2097.4516199852987
24.08372173344217	2093.4636599492187	1731.1830281942023	1859.1637819637913	2108.6980882993143
32.59815866397386	2121.4904037094543	1745.0842294647475	1876.1308738669652	2125.016632587498
41.50734479654848	2144.4041668529953	1756.3406591163866	1889.8969589254002	2138.2235872456013
51.269646718406925	2164.845613950866	1766.3010954846657	1902.0983584625405	2149.904827256324
65.28181318075474	2188.710755111413	1777.8338065356013	1916.2495900349693	2163.4239372844445
91.07438193737016	2222.4741972947277	1793.975762397299	1936.0996528635617	2182.3353189993927
134.9992401296124	2263.7540785254428	1813.4391681138843	1960.1011953510706	2205.1211532640796
188.3010497153369	2299.870615291292	1830.2275303460367	1980.8630854418543	2224.760530256016
287.7978881091029	2347.6173599127537	1852.0853041004548	2007.9766523142196	2250.309721016505
377.97564704504816	2379.356304889912	1866.407179178212	2025.7930506787468	2267.0377693974306
511.65190021044606	2415.6385369258005	1882.5801289914948	2045.9607063358494	2285.9159488600767
782.0792378439421	2468.380272831871	1905.7193980201166	2074.905232526608	2312.903702958048
