# Supplementary material for: A Stellar magnesium to silicon ratio in the atmosphere of an exoplanet
Source: Nat Commun. 2026 Feb 18;17:2902. doi: 10.1038/s41467-026-69610-x (PMC13031952; doi:10.1038/s41467-026-69610-x)
Supplement: Supplementary file 3 — Source Data [file 41467_2026_69610_MOESM3_ESM.zip › Source_Data/Supplementary_Figure1_data_pre.txt]

# Frames_Pre Med_SNR_Pre Humidity_Pre
0.000000000000000000e+00 3.787056503295898438e+02 1.669999999999999929e+01
1.000000000000000000e+00 4.007797927856445312e+02 1.639999999999999858e+01
2.000000000000000000e+00 3.815101547241210938e+02 1.650000000000000000e+01
3.000000000000000000e+00 3.931542587280273438e+02 1.630000000000000071e+01
4.000000000000000000e+00 4.098252334594726562e+02 1.660000000000000142e+01
5.000000000000000000e+00 4.138227157592773438e+02 1.639999999999999858e+01
6.000000000000000000e+00 4.102714157104492188e+02 1.660000000000000142e+01
7.000000000000000000e+00 4.161247329711914062e+02 1.689999999999999858e+01
8.000000000000000000e+00 4.080689926147460938e+02 1.730000000000000071e+01
9.000000000000000000e+00 4.000057067871093750e+02 1.739999999999999858e+01
1.000000000000000000e+01 3.712498855590820312e+02 1.719999999999999929e+01
1.100000000000000000e+01 3.808623046875000000e+02 1.700000000000000000e+01
1.200000000000000000e+01 3.771584320068359375e+02 1.700000000000000000e+01
1.300000000000000000e+01 3.677967071533203125e+02 1.730000000000000071e+01
1.400000000000000000e+01 3.678524169921875000e+02 1.710000000000000142e+01
1.500000000000000000e+01 3.469077148437500000e+02 1.719999999999999929e+01
1.600000000000000000e+01 3.580595932006835938e+02 1.710000000000000142e+01
1.700000000000000000e+01 3.473429489135742188e+02 1.719999999999999929e+01
1.800000000000000000e+01 3.564512939453125000e+02 1.700000000000000000e+01
1.900000000000000000e+01 3.802867507934570312e+02 1.639999999999999858e+01
2.000000000000000000e+01 3.713709640502929688e+02 1.700000000000000000e+01
2.100000000000000000e+01 3.895252914428710938e+02 1.660000000000000142e+01
2.200000000000000000e+01 3.810729675292968750e+02 1.700000000000000000e+01
2.300000000000000000e+01 3.968130645751953125e+02 1.689999999999999858e+01
2.400000000000000000e+01 3.838296661376953125e+02 1.700000000000000000e+01
2.500000000000000000e+01 3.702406311035156250e+02 1.669999999999999929e+01
2.600000000000000000e+01 4.033636779785156250e+02 1.680000000000000071e+01
2.700000000000000000e+01 4.243301086425781250e+02 1.710000000000000142e+01
2.800000000000000000e+01 4.471591949462890625e+02 1.739999999999999858e+01
2.900000000000000000e+01 4.298339614868164062e+02 1.760000000000000142e+01
3.000000000000000000e+01 3.907092437744140625e+02 1.750000000000000000e+01
3.100000000000000000e+01 4.012605209350585938e+02 1.689999999999999858e+01
3.200000000000000000e+01 4.017588882446289062e+02 1.669999999999999929e+01
3.300000000000000000e+01 4.071339950561523438e+02 1.600000000000000000e+01
3.400000000000000000e+01 4.143571853637695312e+02 1.580000000000000071e+01
3.500000000000000000e+01 4.302257156372070312e+02 1.569999999999999929e+01
3.600000000000000000e+01 4.358611984252929688e+02 1.559999999999999964e+01
3.700000000000000000e+01 4.253927688598632812e+02 1.569999999999999929e+01
3.800000000000000000e+01 3.850676727294921875e+02 1.569999999999999929e+01
3.900000000000000000e+01 3.824760971069335938e+02 1.569999999999999929e+01
4.000000000000000000e+01 4.001052780151367188e+02 1.559999999999999964e+01
4.100000000000000000e+01 4.027944717407226562e+02 1.559999999999999964e+01
4.200000000000000000e+01 3.900061645507812500e+02 1.569999999999999929e+01
4.300000000000000000e+01 3.913789138793945312e+02 1.540000000000000036e+01
4.400000000000000000e+01 4.094744491577148438e+02 1.519999999999999929e+01
4.500000000000000000e+01 4.345262680053710938e+02 1.509999999999999964e+01
4.600000000000000000e+01 3.968064880371093750e+02 1.490000000000000036e+01
4.700000000000000000e+01 3.925130386352539062e+02 1.490000000000000036e+01
4.800000000000000000e+01 4.040019989013671875e+02 1.480000000000000071e+01
4.900000000000000000e+01 4.073412933349609375e+02 1.480000000000000071e+01
5.000000000000000000e+01 4.201229782104492188e+02 1.500000000000000000e+01
5.100000000000000000e+01 4.190653228759765625e+02 1.490000000000000036e+01
5.200000000000000000e+01 4.153730545043945312e+02 1.519999999999999929e+01
5.300000000000000000e+01 4.208479537963867188e+02 1.569999999999999929e+01
5.400000000000000000e+01 4.232455520629882812e+02 1.630000000000000071e+01
5.500000000000000000e+01 4.049415054321289062e+02 1.639999999999999858e+01
5.600000000000000000e+01 4.203689956665039062e+02 1.569999999999999929e+01
5.700000000000000000e+01 3.906282119750976562e+02 1.689999999999999858e+01
5.800000000000000000e+01 3.859768371582031250e+02 1.680000000000000071e+01
5.900000000000000000e+01 3.939005203247070312e+02 1.660000000000000142e+01
6.000000000000000000e+01 4.173247528076171875e+02 1.689999999999999858e+01
6.100000000000000000e+01 4.167400817871093750e+02 1.700000000000000000e+01
6.200000000000000000e+01 4.226967926025390625e+02 1.680000000000000071e+01
6.300000000000000000e+01 4.142636947631835938e+02 1.660000000000000142e+01
6.400000000000000000e+01 4.069252700805664062e+02 1.669999999999999929e+01
6.500000000000000000e+01 4.356228408813476562e+02 1.689999999999999858e+01
6.600000000000000000e+01 4.117632904052734375e+02 1.680000000000000071e+01
6.700000000000000000e+01 4.372317733764648438e+02 1.669999999999999929e+01
6.800000000000000000e+01 4.250454406738281250e+02 1.660000000000000142e+01
6.900000000000000000e+01 3.988237075805664062e+02 1.660000000000000142e+01
7.000000000000000000e+01 4.180797958374023438e+02 1.660000000000000142e+01
7.100000000000000000e+01 3.998414916992187500e+02 1.660000000000000142e+01
7.200000000000000000e+01 3.793532867431640625e+02 1.650000000000000000e+01
7.300000000000000000e+01 3.928811035156250000e+02 1.639999999999999858e+01
7.400000000000000000e+01 3.813827667236328125e+02 1.630000000000000071e+01
7.500000000000000000e+01 3.636008529663085938e+02 1.630000000000000071e+01
7.600000000000000000e+01 3.600106658935546875e+02 1.630000000000000071e+01
7.700000000000000000e+01 3.559161453247070312e+02 1.630000000000000071e+01
7.800000000000000000e+01 3.670685958862304688e+02 1.619999999999999929e+01
7.900000000000000000e+01 3.847297973632812500e+02 1.619999999999999929e+01
8.000000000000000000e+01 3.572438964843750000e+02 1.630000000000000071e+01
8.100000000000000000e+01 3.649422378540039062e+02 1.630000000000000071e+01
8.200000000000000000e+01 3.608309173583984375e+02 1.639999999999999858e+01
8.300000000000000000e+01 3.809626007080078125e+02 1.630000000000000071e+01
8.400000000000000000e+01 3.677181625366210938e+02 1.630000000000000071e+01
8.500000000000000000e+01 3.481096649169921875e+02 1.630000000000000071e+01
8.600000000000000000e+01 3.582818450927734375e+02 1.630000000000000071e+01
8.700000000000000000e+01 3.525548553466796875e+02 1.630000000000000071e+01
8.800000000000000000e+01 3.594679336547851562e+02 1.630000000000000071e+01
8.900000000000000000e+01 3.735786285400390625e+02 1.630000000000000071e+01
9.000000000000000000e+01 3.395257339477539062e+02 1.639999999999999858e+01
9.100000000000000000e+01 3.602315216064453125e+02 1.630000000000000071e+01
9.200000000000000000e+01 3.513065872192382812e+02 1.650000000000000000e+01
9.300000000000000000e+01 3.590639038085937500e+02 1.639999999999999858e+01
9.400000000000000000e+01 3.654871063232421875e+02 1.630000000000000071e+01
9.500000000000000000e+01 3.532475128173828125e+02 1.630000000000000071e+01
9.600000000000000000e+01 3.734734802246093750e+02 1.630000000000000071e+01
9.700000000000000000e+01 3.620224533081054688e+02 1.630000000000000071e+01
9.800000000000000000e+01 3.521912612915039062e+02 1.630000000000000071e+01
9.900000000000000000e+01 3.523223114013671875e+02 1.630000000000000071e+01
1.000000000000000000e+02 3.396489715576171875e+02 1.630000000000000071e+01
1.010000000000000000e+02 3.428608322143554688e+02 1.630000000000000071e+01
1.020000000000000000e+02 3.397559127807617188e+02 1.630000000000000071e+01
1.030000000000000000e+02 3.430130462646484375e+02 1.619999999999999929e+01
1.040000000000000000e+02 3.226015701293945312e+02 1.619999999999999929e+01
1.050000000000000000e+02 3.138451309204101562e+02 1.639999999999999858e+01
1.060000000000000000e+02 3.187886657714843750e+02 1.630000000000000071e+01
1.070000000000000000e+02 3.231009140014648438e+02 1.630000000000000071e+01
1.080000000000000000e+02 3.095452194213867188e+02 1.619999999999999929e+01
1.090000000000000000e+02 3.186632080078125000e+02 1.630000000000000071e+01
1.100000000000000000e+02 3.171019439697265625e+02 1.630000000000000071e+01
1.110000000000000000e+02 3.125386352539062500e+02 1.630000000000000071e+01
1.120000000000000000e+02 3.175163116455078125e+02 1.630000000000000071e+01
1.130000000000000000e+02 3.099920425415039062e+02 1.630000000000000071e+01
1.140000000000000000e+02 3.150409088134765625e+02 1.630000000000000071e+01
1.150000000000000000e+02 3.274683761596679688e+02 1.630000000000000071e+01
1.160000000000000000e+02 3.100757904052734375e+02 1.650000000000000000e+01
1.170000000000000000e+02 3.058469467163085938e+02 1.650000000000000000e+01
1.180000000000000000e+02 2.958095397949218750e+02 1.630000000000000071e+01
1.190000000000000000e+02 3.160763320922851562e+02 1.630000000000000071e+01
1.200000000000000000e+02 2.926423797607421875e+02 1.639999999999999858e+01
1.210000000000000000e+02 2.955095367431640625e+02 1.650000000000000000e+01
1.220000000000000000e+02 3.003898773193359375e+02 1.650000000000000000e+01
1.230000000000000000e+02 2.889020767211914062e+02 1.639999999999999858e+01
1.240000000000000000e+02 3.108347167968750000e+02 1.639999999999999858e+01
1.250000000000000000e+02 3.035320281982421875e+02 1.639999999999999858e+01
1.260000000000000000e+02 3.053782653808593750e+02 1.639999999999999858e+01
1.270000000000000000e+02 2.910303421020507812e+02 1.650000000000000000e+01
1.280000000000000000e+02 2.955881576538085938e+02 1.650000000000000000e+01
1.290000000000000000e+02 3.042005615234375000e+02 1.639999999999999858e+01
1.300000000000000000e+02 2.792463455200195312e+02 1.630000000000000071e+01
1.310000000000000000e+02 2.846273651123046875e+02 1.630000000000000071e+01
1.320000000000000000e+02 2.881056823730468750e+02 1.639999999999999858e+01
1.330000000000000000e+02 3.240220413208007812e+02 1.650000000000000000e+01
1.340000000000000000e+02 3.859271469116210938e+02 1.750000000000000000e+01
1.350000000000000000e+02 3.808277816772460938e+02 1.739999999999999858e+01
1.360000000000000000e+02 3.874607315063476562e+02 1.739999999999999858e+01
1.370000000000000000e+02 3.593034362792968750e+02 1.750000000000000000e+01
1.380000000000000000e+02 3.800309677124023438e+02 1.750000000000000000e+01
1.390000000000000000e+02 3.907820663452148438e+02 1.780000000000000071e+01
1.400000000000000000e+02 3.904586715698242188e+02 1.780000000000000071e+01
1.410000000000000000e+02 3.861646499633789062e+02 1.750000000000000000e+01
1.420000000000000000e+02 3.772390975952148438e+02 1.739999999999999858e+01
1.430000000000000000e+02 3.828558807373046875e+02 1.739999999999999858e+01
1.440000000000000000e+02 3.568195571899414062e+02 1.650000000000000000e+01
1.450000000000000000e+02 3.610305328369140625e+02 1.650000000000000000e+01
1.460000000000000000e+02 3.699780426025390625e+02 1.800000000000000000e+01
1.470000000000000000e+02 3.629092559814453125e+02 1.830000000000000071e+01
1.480000000000000000e+02 3.790101089477539062e+02 1.819999999999999929e+01
1.490000000000000000e+02 3.869676132202148438e+02 1.800000000000000000e+01
1.500000000000000000e+02 3.696126556396484375e+02 1.769999999999999929e+01
1.510000000000000000e+02 3.787776794433593750e+02 1.760000000000000142e+01
1.520000000000000000e+02 3.625029754638671875e+02 1.780000000000000071e+01
1.530000000000000000e+02 3.581587905883789062e+02 1.780000000000000071e+01
1.540000000000000000e+02 3.527448730468750000e+02 1.760000000000000142e+01
